# Supplementary material for: An updated meta-analysis of the distribution and prevalence of Borrelia burgdorferi s.l. in ticks in Europe
Source: Int J Health Geogr. 2018 Dec 4;17:41. doi: 10.1186/s12942-018-0163-7 (PMC6319795; doi:10.1186/s12942-018-0163-7)
Supplement: Supplementary file 1 — Additional file 1. The complete raw data on the prevalence of Borrelia spp. in questing nymphs of Ixodes ricinus. The columns of the file include “Year Of study”, the “Species” of Borrelia spp., “Latitude” and “Longitude” of the original report, “Prevalence” of the original report, and “Sample” (number of questing ticks included in the original report). Included are also the values obtained from each environmental variable (TFourier1 to TFourier 3, and VFourier 1 to VFourier 3, meaning for the three coefficients of the harmonic regression of MODIS-derived variables). [file 12942_2018_163_MOESM1_ESM.xls]

## Sheet: Questing_ticks_Table
Year of study	Species	Latitude	Longitude	Prevalence	Sample	TFourier1	TFourier2	TFourier3	VFourier1	VFourier2	VFourier3	Level_4	GlobCovMaj	GlobCovDiv
NA	lusitaniae	42.54	-2.41	3.6	139	292.061	-12.4408	0.437612	0.46242	-0.005082	-0.007945	Mhr_al	150	10
NA	garinii	42.54	-2.41	1.4	139	292.061	-12.4408	0.437612	0.46242	-0.005082	-0.007945	Mhr_al	150	10
NA	burgdorferi s.l.	44.09	26.06	19.79	158	290.722	-15.4391	-2.95305	0.551457	-0.208102	-0.051408	Cls_al	14	8
NA	afzelii	44.0908	26.0659	61.1	336	290.722	-15.4391	-2.95305	0.551457	-0.208102	-0.051408	Cls_al	14	8
NA	afzelii	44.0908	26.0659	61.1	336	290.722	-15.4391	-2.95305	0.551457	-0.208102	-0.051408	Cls_al	14	8
2008-2009	afzelii	44.12	10.22	8.5	2941	285.543	-10.3966	-0.82077	0.442747	-0.232695	-0.010912	Mhs_fo	50	8
2008-2009	afzelii	44.12	10.22	0.54	2941	285.543	-10.3966	-0.82077	0.442747	-0.232695	-0.010912	Mhs_fo	50	8
2008-2009	burgdorferi s.l.	44.12	10.22	0.17	2941	285.543	-10.3966	-0.82077	0.442747	-0.232695	-0.010912	Mhs_fo	50	8
2008-2009	burgdorferi s.l.	44.12	10.22	0.068	2941	285.543	-10.3966	-0.82077	0.442747	-0.232695	-0.010912	Mhs_fo	50	8
2008-2009	burgdorferi s.l.	44.12	10.22	0.03	2941	285.543	-10.3966	-0.82077	0.442747	-0.232695	-0.010912	Mhs_fo	50	8
2008-2009	burgdorferi s.l.	44.12	10.22	0.03	2941	285.543	-10.3966	-0.82077	0.442747	-0.232695	-0.010912	Mhs_fo	50	8
NA	burgdorferi s.l.	44.13	11.44	31.8	782	289.079	-10.7937	-0.364899	0.667652	-0.165942	-0.011554	Mms_ha	50	6
NA	burgdorferi s.l.	44.13	11.44	33.3	701	289.079	-10.7937	-0.364899	0.667652	-0.165942	-0.011554	Mms_ha	50	6
NA	burgdorferi s.l.	44.13	11.44	14.3	360	289.079	-10.7937	-0.364899	0.667652	-0.165942	-0.011554	Mms_ha	50	6
NA	afzelii	44.2381	26.9814	0.917431	218	292.403	-16.6008	-3.16303	0.497891	-0.098479	-0.039637	Sls_al	20	7
NA	afzelii	44.2381	26.9814	0.917431	218	292.403	-16.6008	-3.16303	0.497891	-0.098479	-0.039637	Sls_al	20	7
NA	burgdorferi s.l.	44.24	11.27	8.3	796	289.641	-11.8141	-0.465589	0.648967	-0.135433	-0.027679	Mhs_ha	50	7
NA	burgdorferi s.l.	44.24	11.27	6.7	674	289.641	-11.8141	-0.465589	0.648967	-0.135433	-0.027679	Mhs_ha	50	7
NA	burgdorferi s.l.	44.24	11.27	28	502	289.641	-11.8141	-0.465589	0.648967	-0.135433	-0.027679	Mhs_ha	50	7
NA	burgdorferi s.l.	44.26	11.26	0	684	289.641	-11.8141	-0.465589	0.648967	-0.135433	-0.027679	Mhs_ha	50	7
NA	burgdorferi s.l.	44.26	11.26	50	159	289.641	-11.8141	-0.465589	0.648967	-0.135433	-0.027679	Mhs_ha	50	7
NA	burgdorferi s.l.	44.26	11.26	39.5	68	289.641	-11.8141	-0.465589	0.648967	-0.135433	-0.027679	Mhs_ha	50	7
NA	burgdorferi s.l.	44.28	11.5	25	611	292.419	-13.0623	-0.04007	0.541865	-0.036622	-0.043212	Mhr_ha	50	6
NA	burgdorferi s.l.	44.28	11.5	28.6	445	292.419	-13.0623	-0.04007	0.541865	-0.036622	-0.043212	Mhr_ha	50	6
NA	burgdorferi s.l.	44.28	11.5	25	197	292.419	-13.0623	-0.04007	0.541865	-0.036622	-0.043212	Mhr_ha	50	6
NA	afzelii	44.425	26.2761	1.92308	52	290.463	-14.8185	-2.67117	0.531524	-0.222087	-0.059024	Cls_al	20	6
NA	afzelii	44.425	26.2761	1.92308	52	290.463	-14.8185	-2.67117	0.531524	-0.222087	-0.059024	Cls_al	20	6
NA	garinii	44.5335	28.2993	31.2	336	292.774	-17.1974	-2.41096	0.412453	-0.080171	-0.005706	Shs_al	14	6
NA	garinii	44.5335	28.2993	31.2	336	292.774	-17.1974	-2.41096	0.412453	-0.080171	-0.005706	Shs_al	14	6
NA	valaisiana	44.5335	28.2993	7.7	336	292.774	-17.1974	-2.41096	0.412453	-0.080171	-0.005706	Shs_al	14	6
NA	valaisiana	44.5335	28.2993	7.7	336	292.774	-17.1974	-2.41096	0.412453	-0.080171	-0.005706	Shs_al	14	6
NA	afzelii	44.5374	25.9215	1.73913	115	291.155	-15.4472	-2.78207	0.462931	-0.200218	-0.043319	Chs_al	20	6
NA	afzelii	44.5374	25.9215	1.73913	115	291.155	-15.4472	-2.78207	0.462931	-0.200218	-0.043319	Chs_al	20	6
NA	afzelii	44.5704	23.4231	1.53846	65	289.93	-14.533	-2.73058	0.56245	-0.246804	-0.046434	Chr_ha	50	5
NA	afzelii	44.5704	23.4231	1.53846	65	289.93	-14.533	-2.73058	0.56245	-0.246804	-0.046434	Chr_ha	50	5
NA	garinii	44.6398	21.9741	1.47059	68	287.719	-12.5298	-1.90298	0.672346	-0.256288	-0.030399	Chs_fo	50	10
NA	garinii	44.6398	21.9741	1.47059	68	287.719	-12.5298	-1.90298	0.672346	-0.256288	-0.030399	Chs_fo	50	10
NA	afzelii	44.6536	25.7375	2.08333	48	290.793	-15.56	-2.86037	0.460972	-0.184141	-0.025903	Chs_al	14	5
NA	afzelii	44.6536	25.7375	2.08333	48	290.793	-15.56	-2.86037	0.460972	-0.184141	-0.025903	Chs_al	14	5
NA	afzelii	44.6954	26.0844	2.15054	93	289.732	-14.1866	-2.49874	0.537278	-0.223895	-0.045316	Sls_al	20	6
NA	afzelii	44.6954	26.0844	2.15054	93	289.732	-14.1866	-2.49874	0.537278	-0.223895	-0.045316	Sls_al	20	6
NA	garinii	44.7159	22.4339	5.47945	73	287.709	-12.6728	-1.2977	0.57664	-0.255395	-0.058365	Cmr_fo	50	9
NA	garinii	44.7159	22.4339	5.47945	73	287.709	-12.6728	-1.2977	0.57664	-0.255395	-0.058365	Cmr_fo	50	9
NA	afzelii	44.7159	22.4339	2.73973	73	287.709	-12.6728	-1.2977	0.57664	-0.255395	-0.058365	Cmr_fo	50	9
NA	afzelii	44.7159	22.4339	2.73973	73	287.709	-12.6728	-1.2977	0.57664	-0.255395	-0.058365	Cmr_fo	50	9
NA	afzelii	44.8726	28.7649	6.25	32	290.083	-14.1577	-1.9136	0.497688	-0.167781	-0.010892	Shr_fo	20	6
NA	afzelii	44.8726	28.7649	6.25	32	290.083	-14.1577	-1.9136	0.497688	-0.167781	-0.010892	Shr_fo	20	6
NA	afzelii	44.9669	24.618	3.57143	28	288.035	-12.0945	-1.87364	0.658217	-0.263759	-0.059841	Chr_fo	50	7
NA	afzelii	44.9669	24.618	3.57143	28	288.035	-12.0945	-1.87364	0.658217	-0.263759	-0.059841	Chr_fo	50	7
NA	afzelii	44.9669	24.618	4	25	288.035	-12.0945	-1.87364	0.658217	-0.263759	-0.059841	Chr_fo	50	7
NA	afzelii	44.9669	24.618	4	25	288.035	-12.0945	-1.87364	0.658217	-0.263759	-0.059841	Chr_fo	50	7
NA	afzelii	45.0167	24.5666	5.26316	38	288.127	-12.8858	-2.11421	0.623756	-0.233934	-0.055617	Chr_fo	50	7
NA	afzelii	45.0167	24.5666	5.26316	38	288.127	-12.8858	-2.11421	0.623756	-0.233934	-0.055617	Chr_fo	50	7
NA	garinii	45.096	28.1845	31.2	336	292.21	-16.6159	-1.96	0.372357	-0.090464	-0.016394	Sls_al	20	7
NA	garinii	45.096	28.1845	31.2	336	292.21	-16.6159	-1.96	0.372357	-0.090464	-0.016394	Sls_al	20	7
NA	valaisiana	45.096	28.1845	7.7	336	292.21	-16.6159	-1.96	0.372357	-0.090464	-0.016394	Sls_al	20	7
NA	valaisiana	45.096	28.1845	7.7	336	292.21	-16.6159	-1.96	0.372357	-0.090464	-0.016394	Sls_al	20	7
2013-2014	garinii	45.096	28.1845	24.2	165	292.21	-16.6159	-1.96	0.372357	-0.090464	-0.016394	Sls_al	20	7
2013-2014	lusitaniae	45.096	28.1845	10.9	165	292.21	-16.6159	-1.96	0.372357	-0.090464	-0.016394	Sls_al	20	7
2013-2014	valaisiana	45.096	28.1845	10.3	165	292.21	-16.6159	-1.96	0.372357	-0.090464	-0.016394	Sls_al	20	7
2013-2014	afzelii	45.096	28.1845	9.1	165	292.21	-16.6159	-1.96	0.372357	-0.090464	-0.016394	Sls_al	20	7
2013-2014	spielmanii	45.096	28.1845	1.8	165	292.21	-16.6159	-1.96	0.372357	-0.090464	-0.016394	Sls_al	20	7
NA	garinii	45.1498	28.3833	3.1746	63	288.356	-12.802	-1.8347	0.67291	-0.258598	-0.03914	Shs_fo	14	6
NA	garinii	45.1498	28.3833	3.1746	63	288.356	-12.802	-1.8347	0.67291	-0.258598	-0.03914	Shs_fo	14	6
NA	garinii	45.1498	28.3833	6.25	48	288.356	-12.802	-1.8347	0.67291	-0.258598	-0.03914	Shs_fo	14	6
NA	garinii	45.1498	28.3833	6.25	48	288.356	-12.802	-1.8347	0.67291	-0.258598	-0.03914	Shs_fo	14	6
NA	garinii	45.387	24.0877	31.2	336	283.396	-11.1621	-1.44643	0.698272	-0.196937	0.002938	Cmr_fo	70	11
NA	garinii	45.387	24.0877	31.2	336	283.396	-11.1621	-1.44643	0.698272	-0.196937	0.002938	Cmr_fo	70	11
NA	valaisiana	45.4678	23.5778	7.7	336	279.883	-12.4172	-1.08454	0.567163	-0.213367	-0.019061	Zmr_fo	70	12
NA	valaisiana	45.4678	23.5778	7.7	336	279.883	-12.4172	-1.08454	0.567163	-0.213367	-0.019061	Zmr_fo	70	12
NA	afzelii	45.4678	23.5778	61.1	336	279.883	-12.4172	-1.08454	0.567163	-0.213367	-0.019061	Zmr_fo	70	12
NA	afzelii	45.4678	23.5778	61.1	336	279.883	-12.4172	-1.08454	0.567163	-0.213367	-0.019061	Zmr_fo	70	12
NA	afzelii	45.6197	25.2876	5.26316	57	285.585	-13.4387	-2.57629	0.590978	-0.253569	-0.049149	Cmr_fo	50	10
NA	afzelii	45.6197	25.2876	5.26316	57	285.585	-13.4387	-2.57629	0.590978	-0.253569	-0.049149	Cmr_fo	50	10
NA	garinii	45.6197	25.2876	3.50877	57	285.585	-13.4387	-2.57629	0.590978	-0.253569	-0.049149	Cmr_fo	50	10
NA	garinii	45.6197	25.2876	3.50877	57	285.585	-13.4387	-2.57629	0.590978	-0.253569	-0.049149	Cmr_fo	50	10
NA	afzelii	45.8606	23.3436	1.13636	88	288.805	-15.1835	-2.6885	0.54987	-0.203277	-0.040242	Cmr_fo	50	8
NA	afzelii	45.8606	23.3436	1.13636	88	288.805	-15.1835	-2.6885	0.54987	-0.203277	-0.040242	Cmr_fo	50	8
NA	afzelii	46.101	24.2383	61.1	336	288.554	-15.0102	-3.34682	0.544006	-0.258237	-0.036541	Chr_ha	50	7
NA	afzelii	46.101	24.2383	61.1	336	288.554	-15.0102	-3.34682	0.544006	-0.258237	-0.036541	Chr_ha	50	7
NA	afzelii	46.12	8.25	6.6	1662	287.376	-10.2601	-1.26961	0.569053	-0.255614	-0.03516	Mhr_fo	50	12
NA	afzelii	46.12	8.25	6.6	1662	287.376	-10.2601	-1.26961	0.569053	-0.255614	-0.03516	Mhr_fo	50	12
NA	valaisiana	46.12	8.25	1.1	1662	287.376	-10.2601	-1.26961	0.569053	-0.255614	-0.03516	Mhr_fo	50	12
NA	valaisiana	46.12	8.25	1.1	1662	287.376	-10.2601	-1.26961	0.569053	-0.255614	-0.03516	Mhr_fo	50	12
NA	afzelii	46.2701	26.5937	5.26316	38	287.802	-14.2373	-2.7576	0.555888	-0.234413	-0.033834	Chr_fo	50	10
NA	burgdorferi s.s.	46.2701	26.5937	5.26316	38	287.802	-14.2373	-2.7576	0.555888	-0.234413	-0.033834	Chr_fo	50	10
NA	afzelii	46.2701	26.5937	5.26316	38	287.802	-14.2373	-2.7576	0.555888	-0.234413	-0.033834	Chr_fo	50	10
NA	burgdorferi s.s.	46.2701	26.5937	5.26316	38	287.802	-14.2373	-2.7576	0.555888	-0.234413	-0.033834	Chr_fo	50	10
NA	garinii	46.2701	26.5937	2.63158	38	287.802	-14.2373	-2.7576	0.555888	-0.234413	-0.033834	Chr_fo	50	10
NA	garinii	46.2701	26.5937	2.63158	38	287.802	-14.2373	-2.7576	0.555888	-0.234413	-0.033834	Chr_fo	50	10
NA	burgdorferi s.s.	46.4532	25.2135	2.22222	90	285.549	-15.0366	-3.20155	0.548297	-0.294967	-0.059269	Chr_ha	50	8
NA	burgdorferi s.s.	46.4532	25.2135	2.22222	90	285.549	-15.0366	-3.20155	0.548297	-0.294967	-0.059269	Chr_ha	50	8
NA	garinii	46.4532	25.2135	2.22222	90	285.549	-15.0366	-3.20155	0.548297	-0.294967	-0.059269	Chr_ha	50	8
NA	garinii	46.4532	25.2135	2.22222	90	285.549	-15.0366	-3.20155	0.548297	-0.294967	-0.059269	Chr_ha	50	8
NA	afzelii	46.4532	25.2135	1.11111	90	285.549	-15.0366	-3.20155	0.548297	-0.294967	-0.059269	Chr_ha	50	8
NA	burgdorferi s.s.	46.4532	25.2135	1.11111	90	285.549	-15.0366	-3.20155	0.548297	-0.294967	-0.059269	Chr_ha	50	8
NA	afzelii	46.4532	25.2135	1.11111	90	285.549	-15.0366	-3.20155	0.548297	-0.294967	-0.059269	Chr_ha	50	8
NA	burgdorferi s.s.	46.4532	25.2135	1.11111	90	285.549	-15.0366	-3.20155	0.548297	-0.294967	-0.059269	Chr_ha	50	8
NA	afzelii	46.4532	25.2135	8.33333	36	285.549	-15.0366	-3.20155	0.548297	-0.294967	-0.059269	Chr_ha	50	8
NA	afzelii	46.4532	25.2135	8.33333	36	285.549	-15.0366	-3.20155	0.548297	-0.294967	-0.059269	Chr_ha	50	8
NA	garinii	46.4532	25.2135	5.55556	36	285.549	-15.0366	-3.20155	0.548297	-0.294967	-0.059269	Chr_ha	50	8
NA	garinii	46.4532	25.2135	5.55556	36	285.549	-15.0366	-3.20155	0.548297	-0.294967	-0.059269	Chr_ha	50	8
NA	burgdorferi s.s.	46.4532	25.2135	2.77778	36	285.549	-15.0366	-3.20155	0.548297	-0.294967	-0.059269	Chr_ha	50	8
NA	burgdorferi s.s.	46.4532	25.2135	2.77778	36	285.549	-15.0366	-3.20155	0.548297	-0.294967	-0.059269	Chr_ha	50	8
NA	burgdorferi s.l.	46.48	12.43	61	430	282.104	-11.1513	-0.887555	0.649049	-0.147882	-0.021664	Znr_fo	70	11
NA	burgdorferi s.l.	46.48	12.43	29	305	282.104	-11.1513	-0.887555	0.649049	-0.147882	-0.021664	Znr_fo	70	11
NA	burgdorferi s.l.	46.48	12.43	24	292	282.104	-11.1513	-0.887555	0.649049	-0.147882	-0.021664	Znr_fo	70	11
NA	burgdorferi s.s.	46.487	16.752	0.33	300	287.869	-12.3807	-1.86735	0.625072	-0.219531	-0.024313	Chs_al	14	11
NA	burgdorferi s.s.	46.487	16.752	0.33	300	287.869	-12.3807	-1.86735	0.625072	-0.219531	-0.024313	Chs_al	14	11
NA	burgdorferi s.s.	46.525	17.718	1.67	300	289.418	-14.0483	-2.42595	0.477181	-0.167127	0.015853	Chs_al	14	6
NA	burgdorferi s.s.	46.525	17.718	1.67	300	289.418	-14.0483	-2.42595	0.477181	-0.167127	0.015853	Chs_al	14	6
NA	garinii	46.525	17.718	0.33	300	289.418	-14.0483	-2.42595	0.477181	-0.167127	0.015853	Chs_al	14	6
NA	afzelii	46.525	17.718	0.33	300	289.418	-14.0483	-2.42595	0.477181	-0.167127	0.015853	Chs_al	14	6
NA	valaisiana	46.525	17.718	0.33	300	289.418	-14.0483	-2.42595	0.477181	-0.167127	0.015853	Chs_al	14	6
NA	garinii	46.525	17.718	0.33	300	289.418	-14.0483	-2.42595	0.477181	-0.167127	0.015853	Chs_al	14	6
NA	afzelii	46.525	17.718	0.33	300	289.418	-14.0483	-2.42595	0.477181	-0.167127	0.015853	Chs_al	14	6
NA	valaisiana	46.525	17.718	0.33	300	289.418	-14.0483	-2.42595	0.477181	-0.167127	0.015853	Chs_al	14	6
NA	burgdorferi s.s.	46.584	20.489	1	300	291.678	-15.9641	-3.25297	0.471794	-0.133398	0.004536	Cls_al	20	7
NA	burgdorferi s.s.	46.584	20.489	1	300	291.678	-15.9641	-3.25297	0.471794	-0.133398	0.004536	Cls_al	20	7
NA	lusitaniae	46.584	20.489	0.33	300	291.678	-15.9641	-3.25297	0.471794	-0.133398	0.004536	Cls_al	20	7
NA	lusitaniae	46.584	20.489	0.33	300	291.678	-15.9641	-3.25297	0.471794	-0.133398	0.004536	Cls_al	20	7
NA	afzelii	46.6175	24.6946	11.5385	26	288.067	-14.7797	-3.43331	0.554943	-0.239609	-0.050917	Chr_ha	14	7
NA	afzelii	46.6175	24.6946	11.5385	26	288.067	-14.7797	-3.43331	0.554943	-0.239609	-0.050917	Chr_ha	14	7
NA	garinii	46.6547	25.0135	3.33333	30	284.743	-13.1613	-2.60669	0.633915	-0.284194	-0.05299	Chr_ha	50	8
NA	garinii	46.6547	25.0135	3.33333	30	284.743	-13.1613	-2.60669	0.633915	-0.284194	-0.05299	Chr_ha	50	8
NA	garinii	46.6547	25.0135	21.4286	28	284.743	-13.1613	-2.60669	0.633915	-0.284194	-0.05299	Chr_ha	50	8
NA	garinii	46.6547	25.0135	21.4286	28	284.743	-13.1613	-2.60669	0.633915	-0.284194	-0.05299	Chr_ha	50	8
NA	afzelii	46.875	21.7745	1.25	160	290.501	-15.5861	-2.5203	0.468702	-0.117928	-0.015712	Chs_al	14	8
NA	afzelii	46.875	21.7745	1.25	160	290.501	-15.5861	-2.5203	0.468702	-0.117928	-0.015712	Chs_al	14	8
NA	afzelii	47.0254	25.9273	3.22581	31	284.139	-13.7064	-2.03712	0.559383	-0.242611	-0.039967	Zmr_fo	50	9
NA	afzelii	47.0254	25.9273	3.22581	31	284.139	-13.7064	-2.03712	0.559383	-0.242611	-0.039967	Zmr_fo	50	9
NA	afzelii	47.0254	25.9273	3.84615	26	284.139	-13.7064	-2.03712	0.559383	-0.242611	-0.039967	Zmr_fo	50	9
NA	afzelii	47.0254	25.9273	3.84615	26	284.139	-13.7064	-2.03712	0.559383	-0.242611	-0.039967	Zmr_fo	50	9
2013-2014	garinii	47.04	27.39	8.2	223	288.427	-15.9373	-2.81926	0.516408	-0.213939	-0.05281	Chr_fo	50	8
2013-2014	afzelii	47.04	27.39	7.7	223	288.427	-15.9373	-2.81926	0.516408	-0.213939	-0.05281	Chr_fo	50	8
2013-2014	valaisiana	47.04	27.39	2.6	223	288.427	-15.9373	-2.81926	0.516408	-0.213939	-0.05281	Chr_fo	50	8
2013-2014	lusitaniae	47.04	27.39	1.7	223	288.427	-15.9373	-2.81926	0.516408	-0.213939	-0.05281	Chr_fo	50	8
2013-2014	miyamotoi	47.04	27.39	1.3	223	288.427	-15.9373	-2.81926	0.516408	-0.213939	-0.05281	Chr_fo	50	8
2013-2014	spielmanii	47.04	27.39	0.9	223	288.427	-15.9373	-2.81926	0.516408	-0.213939	-0.05281	Chr_fo	50	8
2013-2014	burgdorferi s.s.	47.04	27.39	0.4	223	288.427	-15.9373	-2.81926	0.516408	-0.213939	-0.05281	Chr_fo	50	8
2013-2014	garinii	47.04	27.39	14.1	64	288.427	-15.9373	-2.81926	0.516408	-0.213939	-0.05281	Chr_fo	50	8
2013-2014	afzelii	47.04	27.39	6.3	64	288.427	-15.9373	-2.81926	0.516408	-0.213939	-0.05281	Chr_fo	50	8
2013-2014	valaisiana	47.04	27.39	6.3	64	288.427	-15.9373	-2.81926	0.516408	-0.213939	-0.05281	Chr_fo	50	8
2013-2014	lusitaniae	47.04	27.39	3.1	64	288.427	-15.9373	-2.81926	0.516408	-0.213939	-0.05281	Chr_fo	50	8
2013-2014	spielmanii	47.04	27.39	1.6	64	288.427	-15.9373	-2.81926	0.516408	-0.213939	-0.05281	Chr_fo	50	8
2013-2014	miyamotoi	47.04	27.39	1.6	64	288.427	-15.9373	-2.81926	0.516408	-0.213939	-0.05281	Chr_fo	50	8
NA	afzelii	47.0496	26.3875	14.8148	27	286.305	-14.342	-2.48354	0.602203	-0.295638	-0.058375	Chs_fo	14	11
NA	afzelii	47.0496	26.3875	14.8148	27	286.305	-14.342	-2.48354	0.602203	-0.295638	-0.058375	Chs_fo	14	11
NA	afzelii	47.0667	15.4333	4.1	296	289.384	-14.0731	-1.68182	0.542638	-0.143604	-0.02369	URBAN	50	10
NA	afzelii	47.0667	15.4333	4.1	296	289.384	-14.0731	-1.68182	0.542638	-0.143604	-0.02369	URBAN	50	10
NA	afzelii	47.0667	15.4333	1.2	85	289.384	-14.0731	-1.68182	0.542638	-0.143604	-0.02369	URBAN	50	10
NA	afzelii	47.0667	15.4333	1.2	85	289.384	-14.0731	-1.68182	0.542638	-0.143604	-0.02369	URBAN	50	10
NA	afzelii	47.1358	25.9955	5	60	282.861	-12.3287	-1.74315	0.69224	-0.184926	-0.031859	Zmr_fo	50	9
NA	garinii	47.1358	25.9955	5	60	282.861	-12.3287	-1.74315	0.69224	-0.184926	-0.031859	Zmr_fo	50	9
NA	afzelii	47.1358	25.9955	5	60	282.861	-12.3287	-1.74315	0.69224	-0.184926	-0.031859	Zmr_fo	50	9
NA	garinii	47.1358	25.9955	5	60	282.861	-12.3287	-1.74315	0.69224	-0.184926	-0.031859	Zmr_fo	50	9
NA	afzelii	47.1358	25.9955	18.6047	43	282.861	-12.3287	-1.74315	0.69224	-0.184926	-0.031859	Zmr_fo	50	9
NA	afzelii	47.1358	25.9955	18.6047	43	282.861	-12.3287	-1.74315	0.69224	-0.184926	-0.031859	Zmr_fo	50	9
NA	afzelii	47.2054	27.2728	8.57143	35	290.027	-17.2833	-3.29082	0.482365	-0.178535	-0.052789	Chs_al	14	6
NA	afzelii	47.2054	27.2728	8.57143	35	290.027	-17.2833	-3.29082	0.482365	-0.178535	-0.052789	Chs_al	14	6
NA	burgdorferi s.l.	47.3	19.03	40.8	466	290.884	-15.4643	-2.1682	0.46591	-0.121895	-0.00989	Chs_al	20	7
NA	burgdorferi s.l.	47.3	19.03	31.3	39	290.884	-15.4643	-2.1682	0.46591	-0.121895	-0.00989	Chs_al	20	7
NA	burgdorferi s.l.	47.3	19.03	50	579	290.884	-15.4643	-2.1682	0.46591	-0.121895	-0.00989	Chs_al	20	7
NA	burgdorferi s.l.	47.3	19.03	41.3	217	290.884	-15.4643	-2.1682	0.46591	-0.121895	-0.00989	Chs_al	20	7
NA	burgdorferi s.s.	47.317	18.411	1.33	300	290.239	-15.2184	-2.11329	0.523714	-0.126225	-0.018737	Chs_al	50	8
NA	burgdorferi s.s.	47.317	18.411	1.33	300	290.239	-15.2184	-2.11329	0.523714	-0.126225	-0.018737	Chs_al	50	8
NA	garinii	47.317	18.411	0.33	300	290.239	-15.2184	-2.11329	0.523714	-0.126225	-0.018737	Chs_al	50	8
NA	afzelii	47.317	18.411	0.33	300	290.239	-15.2184	-2.11329	0.523714	-0.126225	-0.018737	Chs_al	50	8
NA	lusitaniae	47.317	18.411	0.33	300	290.239	-15.2184	-2.11329	0.523714	-0.126225	-0.018737	Chs_al	50	8
NA	garinii	47.317	18.411	0.33	300	290.239	-15.2184	-2.11329	0.523714	-0.126225	-0.018737	Chs_al	50	8
NA	afzelii	47.317	18.411	0.33	300	290.239	-15.2184	-2.11329	0.523714	-0.126225	-0.018737	Chs_al	50	8
NA	lusitaniae	47.317	18.411	0.33	300	290.239	-15.2184	-2.11329	0.523714	-0.126225	-0.018737	Chs_al	50	8
NA	burgdorferi s.l.	47.4	15.26	41	726	284.458	-13.541	-1.64361	0.576277	-0.185369	-0.046138	Cms_fo	70	9
NA	burgdorferi s.l.	47.4	15.26	40	326	284.458	-13.541	-1.64361	0.576277	-0.185369	-0.046138	Cms_fo	70	9
NA	burgdorferi s.l.	47.4	15.26	22	187	284.458	-13.541	-1.64361	0.576277	-0.185369	-0.046138	Cms_fo	70	9
NA	afzelii	47.5143	22.0899	8	25	289.937	-15.362	-3.14862	0.475374	-0.171657	0.01362	Chs_fo	14	6
NA	afzelii	47.5143	22.0899	8	25	289.937	-15.362	-3.14862	0.475374	-0.171657	0.01362	Chs_fo	14	6
NA	afzelii	47.871	23.9292	1.92308	52	286.229	-14.9604	-3.11232	0.616231	-0.258593	-0.049813	Cmr_ha	50	11
NA	afzelii	47.871	23.9292	1.92308	52	286.229	-14.9604	-3.11232	0.616231	-0.258593	-0.049813	Cmr_ha	50	11
NA	afzelii	47.9181	7.14611	1.29	1175	285.051	-10.551	-1.20748	0.714149	-0.126502	0.003021	Cmr_fo	50	10
NA	afzelii	47.9181	7.14611	1.29	1175	285.051	-10.551	-1.20748	0.714149	-0.126502	0.003021	Cmr_fo	50	10
NA	garinii	47.9181	7.14611	0.45	1175	285.051	-10.551	-1.20748	0.714149	-0.126502	0.003021	Cmr_fo	50	10
NA	garinii	47.9181	7.14611	0.45	1175	285.051	-10.551	-1.20748	0.714149	-0.126502	0.003021	Cmr_fo	50	10
NA	burgdorferi s.s.	47.9181	7.14611	0.25	1175	285.051	-10.551	-1.20748	0.714149	-0.126502	0.003021	Cmr_fo	50	10
NA	burgdorferi s.s.	47.9181	7.14611	0.25	1175	285.051	-10.551	-1.20748	0.714149	-0.126502	0.003021	Cmr_fo	50	10
NA	valaisiana	47.9181	7.14611	0.09	1175	285.051	-10.551	-1.20748	0.714149	-0.126502	0.003021	Cmr_fo	50	10
NA	spielmanii	47.9181	7.14611	0.09	1175	285.051	-10.551	-1.20748	0.714149	-0.126502	0.003021	Cmr_fo	50	10
NA	valaisiana	47.9181	7.14611	0.09	1175	285.051	-10.551	-1.20748	0.714149	-0.126502	0.003021	Cmr_fo	50	10
NA	spielmanii	47.9181	7.14611	0.09	1175	285.051	-10.551	-1.20748	0.714149	-0.126502	0.003021	Cmr_fo	50	10
NA	burgdorferi s.s.	47.936	17.279	1.67	300	287.325	-12.967	-1.58077	0.524668	-0.16182	-0.038764	Chs_al	20	8
NA	burgdorferi s.s.	47.936	17.279	1.67	300	287.325	-12.967	-1.58077	0.524668	-0.16182	-0.038764	Chs_al	20	8
NA	burgdorferi s.s.	47.975	19.916	1.33	300	287.854	-13.6208	-2.3644	0.600692	-0.213881	-0.010959	Chs_fo	50	10
NA	burgdorferi s.s.	47.975	19.916	1.33	300	287.854	-13.6208	-2.3644	0.600692	-0.213881	-0.010959	Chs_fo	50	10
NA	garinii	47.975	19.916	0.33	300	287.854	-13.6208	-2.3644	0.600692	-0.213881	-0.010959	Chs_fo	50	10
NA	valaisiana	47.975	19.916	0.33	300	287.854	-13.6208	-2.3644	0.600692	-0.213881	-0.010959	Chs_fo	50	10
NA	garinii	47.975	19.916	0.33	300	287.854	-13.6208	-2.3644	0.600692	-0.213881	-0.010959	Chs_fo	50	10
NA	valaisiana	47.975	19.916	0.33	300	287.854	-13.6208	-2.3644	0.600692	-0.213881	-0.010959	Chs_fo	50	10
2011-2014	miyamotoi	48.08	17.06	1.6	574	287.904	-13.9744	-1.74517	0.471566	-0.152525	-0.016874	Chs_al	20	8
2011-2014	miyamotoi	48.08	17.06	1.4	282	287.904	-13.9744	-1.74517	0.471566	-0.152525	-0.016874	Chs_al	20	8
NA	garinii	48.09	6.2	13.3	60	286.173	-11.539	-1.53454	0.721464	-0.084687	-0.012692	Ahr_fo	50	9
NA	garinii	48.09	6.2	13.3	60	286.173	-11.539	-1.53454	0.721464	-0.084687	-0.012692	Ahr_fo	50	9
NA	afzelii	48.09	6.2	6.7	60	286.173	-11.539	-1.53454	0.721464	-0.084687	-0.012692	Ahr_fo	50	9
NA	valaisiana	48.09	6.2	6.7	60	286.173	-11.539	-1.53454	0.721464	-0.084687	-0.012692	Ahr_fo	50	9
NA	afzelii	48.09	6.2	6.7	60	286.173	-11.539	-1.53454	0.721464	-0.084687	-0.012692	Ahr_fo	50	9
NA	valaisiana	48.09	6.2	6.7	60	286.173	-11.539	-1.53454	0.721464	-0.084687	-0.012692	Ahr_fo	50	9
NA	afzelii	48.1244	17.2084	13.46	52	289.356	-14.7921	-1.69232	0.447563	-0.101132	-0.026429	Chs_al	20	8
NA	afzelii	48.1244	17.2084	13.46	52	289.356	-14.7921	-1.69232	0.447563	-0.101132	-0.026429	Chs_al	20	8
NA	garinii	48.1244	17.2084	7.69	52	289.356	-14.7921	-1.69232	0.447563	-0.101132	-0.026429	Chs_al	20	8
NA	garinii	48.1244	17.2084	7.69	52	289.356	-14.7921	-1.69232	0.447563	-0.101132	-0.026429	Chs_al	20	8
NA	burgdorferi s.s.	48.1244	17.2084	3.84	52	289.356	-14.7921	-1.69232	0.447563	-0.101132	-0.026429	Chs_al	20	8
NA	valaisiana	48.1244	17.2084	3.84	52	289.356	-14.7921	-1.69232	0.447563	-0.101132	-0.026429	Chs_al	20	8
NA	burgdorferi s.s.	48.1244	17.2084	3.84	52	289.356	-14.7921	-1.69232	0.447563	-0.101132	-0.026429	Chs_al	20	8
NA	valaisiana	48.1244	17.2084	3.84	52	289.356	-14.7921	-1.69232	0.447563	-0.101132	-0.026429	Chs_al	20	8
NA	garinii	48.1244	17.2084	7.14	28	289.356	-14.7921	-1.69232	0.447563	-0.101132	-0.026429	Chs_al	20	8
NA	burgdorferi s.s.	48.1244	17.2084	7.14	28	289.356	-14.7921	-1.69232	0.447563	-0.101132	-0.026429	Chs_al	20	8
NA	garinii	48.1244	17.2084	7.14	28	289.356	-14.7921	-1.69232	0.447563	-0.101132	-0.026429	Chs_al	20	8
NA	burgdorferi s.s.	48.1244	17.2084	7.14	28	289.356	-14.7921	-1.69232	0.447563	-0.101132	-0.026429	Chs_al	20	8
2011-2014	miyamotoi	48.22	17.19	1.7	575	288.539	-14.1252	-1.9072	0.534143	-0.1598	-0.027793	Chs_pc	50	9
2011-2014	miyamotoi	48.22	17.19	2.3	265	288.539	-14.1252	-1.9072	0.534143	-0.1598	-0.027793	Chs_pc	50	9
NA	burgdorferi s.l.	48.44	21.14	5.06	524	287.438	-13.8008	-2.73613	0.566194	-0.232538	-0.031689	Chs_al	50	8
NA	burgdorferi s.l.	48.4829	-2.36578	2.4	85	287.637	-9.03071	-0.616857	0.669928	-0.028239	0.000956	Alr_al	14	6
NA	afzelii	48.6167	7.45	1.78	1175	287.657	-12.2083	-2.11853	0.572287	-0.124324	0.000809	Ahr_al	50	8
NA	afzelii	48.6167	7.45	1.78	1175	287.657	-12.2083	-2.11853	0.572287	-0.124324	0.000809	Ahr_al	50	8
NA	garinii	48.6167	7.45	0.74	1175	287.657	-12.2083	-2.11853	0.572287	-0.124324	0.000809	Ahr_al	50	8
NA	garinii	48.6167	7.45	0.74	1175	287.657	-12.2083	-2.11853	0.572287	-0.124324	0.000809	Ahr_al	50	8
NA	burgdorferi s.s.	48.6167	7.45	0.09	1175	287.657	-12.2083	-2.11853	0.572287	-0.124324	0.000809	Ahr_al	50	8
NA	valaisiana	48.6167	7.45	0.09	1175	287.657	-12.2083	-2.11853	0.572287	-0.124324	0.000809	Ahr_al	50	8
NA	spielmanii	48.6167	7.45	0.09	1175	287.657	-12.2083	-2.11853	0.572287	-0.124324	0.000809	Ahr_al	50	8
NA	burgdorferi s.s.	48.6167	7.45	0.09	1175	287.657	-12.2083	-2.11853	0.572287	-0.124324	0.000809	Ahr_al	50	8
NA	valaisiana	48.6167	7.45	0.09	1175	287.657	-12.2083	-2.11853	0.572287	-0.124324	0.000809	Ahr_al	50	8
NA	spielmanii	48.6167	7.45	0.09	1175	287.657	-12.2083	-2.11853	0.572287	-0.124324	0.000809	Ahr_al	50	8
NA	burgdorferi s.s.	48.6569	2.49444	3.6	745	288.624	-11.0486	-0.96728	0.626381	-0.141817	-0.011999	Als_fo	14	7
NA	burgdorferi s.s.	48.6569	2.49444	3.6	745	288.624	-11.0486	-0.96728	0.626381	-0.141817	-0.011999	Als_fo	14	7
NA	afzelii	48.6569	2.49444	3.1	745	288.624	-11.0486	-0.96728	0.626381	-0.141817	-0.011999	Als_fo	14	7
NA	afzelii	48.6569	2.49444	3.1	745	288.624	-11.0486	-0.96728	0.626381	-0.141817	-0.011999	Als_fo	14	7
NA	garinii	48.6569	2.49444	1.3	745	288.624	-11.0486	-0.96728	0.626381	-0.141817	-0.011999	Als_fo	14	7
NA	spielmanii	48.6569	2.49444	1.3	745	288.624	-11.0486	-0.96728	0.626381	-0.141817	-0.011999	Als_fo	14	7
NA	garinii	48.6569	2.49444	1.3	745	288.624	-11.0486	-0.96728	0.626381	-0.141817	-0.011999	Als_fo	14	7
NA	spielmanii	48.6569	2.49444	1.3	745	288.624	-11.0486	-0.96728	0.626381	-0.141817	-0.011999	Als_fo	14	7
NA	valaisiana	48.6569	2.49444	0.5	745	288.624	-11.0486	-0.96728	0.626381	-0.141817	-0.011999	Als_fo	14	7
NA	valaisiana	48.6569	2.49444	0.5	745	288.624	-11.0486	-0.96728	0.626381	-0.141817	-0.011999	Als_fo	14	7
NA	lusitaniae	48.6569	2.49444	0.4	745	288.624	-11.0486	-0.96728	0.626381	-0.141817	-0.011999	Als_fo	14	7
NA	lusitaniae	48.6569	2.49444	0.4	745	288.624	-11.0486	-0.96728	0.626381	-0.141817	-0.011999	Als_fo	14	7
NA	burgdorferi s.l.	48.67	21.31	7.69	497	287.909	-15.0764	-2.55048	0.508764	-0.170095	-0.033315	Chs_al	50	8
NA	burgdorferi s.l.	48.69	21.25	1.85	717	288.206	-15.2665	-2.16672	0.411936	-0.16462	-0.032326	URBAN	50	8
NA	burgdorferi s.l.	48.74	21.27	18.01	748	285.957	-13.9579	-2.23629	0.612636	-0.223776	-0.020415	URBAN	50	8
NA	burgdorferi s.l.	48.74	21.25	16.67	417	285.957	-13.9579	-2.23629	0.612636	-0.223776	-0.020415	URBAN	50	8
NA	afzelii	48.9879	14.4712	62.6	724	285.839	-14.1253	-1.98319	0.551017	-0.142294	-0.044645	URBAN	14	9
NA	afzelii	48.9879	14.4712	62.6	724	285.839	-14.1253	-1.98319	0.551017	-0.142294	-0.044645	URBAN	14	9
NA	afzelii	48.9879	14.4712	42.4	724	285.839	-14.1253	-1.98319	0.551017	-0.142294	-0.044645	URBAN	14	9
NA	afzelii	48.9879	14.4712	42.4	724	285.839	-14.1253	-1.98319	0.551017	-0.142294	-0.044645	URBAN	14	9
NA	garinii	48.9879	14.4712	27.3	724	285.839	-14.1253	-1.98319	0.551017	-0.142294	-0.044645	URBAN	14	9
NA	garinii	48.9879	14.4712	27.3	724	285.839	-14.1253	-1.98319	0.551017	-0.142294	-0.044645	URBAN	14	9
NA	garinii	48.9879	14.4712	25.7	724	285.839	-14.1253	-1.98319	0.551017	-0.142294	-0.044645	URBAN	14	9
NA	garinii	48.9879	14.4712	25.7	724	285.839	-14.1253	-1.98319	0.551017	-0.142294	-0.044645	URBAN	14	9
NA	burgdorferi s.s.	48.9879	14.4712	24.2	724	285.839	-14.1253	-1.98319	0.551017	-0.142294	-0.044645	URBAN	14	9
NA	burgdorferi s.s.	48.9879	14.4712	24.2	724	285.839	-14.1253	-1.98319	0.551017	-0.142294	-0.044645	URBAN	14	9
NA	burgdorferi s.s.	48.9879	14.4712	7.4	724	285.839	-14.1253	-1.98319	0.551017	-0.142294	-0.044645	URBAN	14	9
NA	burgdorferi s.s.	48.9879	14.4712	7.4	724	285.839	-14.1253	-1.98319	0.551017	-0.142294	-0.044645	URBAN	14	9
NA	lusitaniae	48.9879	14.4712	3	724	285.839	-14.1253	-1.98319	0.551017	-0.142294	-0.044645	URBAN	14	9
NA	spielmanii	48.9879	14.4712	3	724	285.839	-14.1253	-1.98319	0.551017	-0.142294	-0.044645	URBAN	14	9
NA	lusitaniae	48.9879	14.4712	3	724	285.839	-14.1253	-1.98319	0.551017	-0.142294	-0.044645	URBAN	14	9
NA	spielmanii	48.9879	14.4712	3	724	285.839	-14.1253	-1.98319	0.551017	-0.142294	-0.044645	URBAN	14	9
NA	valaisiana	48.9879	14.4712	2.5	724	285.839	-14.1253	-1.98319	0.551017	-0.142294	-0.044645	URBAN	14	9
NA	valaisiana	48.9879	14.4712	2.5	724	285.839	-14.1253	-1.98319	0.551017	-0.142294	-0.044645	URBAN	14	9
NA	lusitaniae	48.9879	14.4712	1.2	724	285.839	-14.1253	-1.98319	0.551017	-0.142294	-0.044645	URBAN	14	9
NA	lusitaniae	48.9879	14.4712	1.2	724	285.839	-14.1253	-1.98319	0.551017	-0.142294	-0.044645	URBAN	14	9
NA	spielmanii	48.9879	14.4712	0.6	724	285.839	-14.1253	-1.98319	0.551017	-0.142294	-0.044645	URBAN	14	9
NA	spielmanii	48.9879	14.4712	0.6	724	285.839	-14.1253	-1.98319	0.551017	-0.142294	-0.044645	URBAN	14	9
2013-2014	burgdorferi s.l.	49	18.51	18.9	407	283.836	-13.8936	-2.78536	0.627271	-0.229072	-0.031372	Cmr_fo	50	10
2013-2014	burgdorferi s.l.	49	18.51	12.03	407	283.836	-13.8936	-2.78536	0.627271	-0.229072	-0.031372	Cmr_fo	50	10
2013-2014	burgdorferi s.l.	49	18.51	4.91	407	283.836	-13.8936	-2.78536	0.627271	-0.229072	-0.031372	Cmr_fo	50	10
2013-2014	burgdorferi s.l.	49	18.51	0.49	407	283.836	-13.8936	-2.78536	0.627271	-0.229072	-0.031372	Cmr_fo	50	10
2013-2014	burgdorferi s.l.	49	18.51	0.41	407	283.836	-13.8936	-2.78536	0.627271	-0.229072	-0.031372	Cmr_fo	50	10
NA	afzelii	49	18.51	29.1	278	283.836	-13.8936	-2.78536	0.627271	-0.229072	-0.031372	Cmr_fo	50	10
NA	afzelii	49	18.51	19.06	278	283.836	-13.8936	-2.78536	0.627271	-0.229072	-0.031372	Cmr_fo	50	10
NA	afzelii	49	18.51	5.75	278	283.836	-13.8936	-2.78536	0.627271	-0.229072	-0.031372	Cmr_fo	50	10
NA	afzelii	49	18.51	1.44	278	283.836	-13.8936	-2.78536	0.627271	-0.229072	-0.031372	Cmr_fo	50	10
NA	afzelii	49	18.51	1.43	278	283.836	-13.8936	-2.78536	0.627271	-0.229072	-0.031372	Cmr_fo	50	10
NA	afzelii	49	18.51	1.07	278	283.836	-13.8936	-2.78536	0.627271	-0.229072	-0.031372	Cmr_fo	50	10
NA	burgdorferi s.s.	49.02	14.1	13.6	125	284.422	-13.2792	-2.22596	0.620976	-0.187235	-0.046877	Zmr_fo	50	11
NA	burgdorferi s.l.	49.02	14.1	5.6	125	284.422	-13.2792	-2.22596	0.620976	-0.187235	-0.046877	Zmr_fo	50	11
NA	garinii	49.02	14.1	4	125	284.422	-13.2792	-2.22596	0.620976	-0.187235	-0.046877	Zmr_fo	50	11
NA	valaisiana	49.02	14.1	4	125	284.422	-13.2792	-2.22596	0.620976	-0.187235	-0.046877	Zmr_fo	50	11
NA	burgdorferi s.s.	49.02	14.1	7.75	116	284.422	-13.2792	-2.22596	0.620976	-0.187235	-0.046877	Zmr_fo	50	11
NA	lusitaniae	49.02	14.1	2.58	116	284.422	-13.2792	-2.22596	0.620976	-0.187235	-0.046877	Zmr_fo	50	11
NA	valaisiana	49.02	14.1	0.86	116	284.422	-13.2792	-2.22596	0.620976	-0.187235	-0.046877	Zmr_fo	50	11
NA	garinii	49.02	14.1	26.28	97	284.422	-13.2792	-2.22596	0.620976	-0.187235	-0.046877	Zmr_fo	50	11
NA	garinii	49.02	14.1	13.4	97	284.422	-13.2792	-2.22596	0.620976	-0.187235	-0.046877	Zmr_fo	50	11
NA	valaisiana	49.02	14.1	9.27	97	284.422	-13.2792	-2.22596	0.620976	-0.187235	-0.046877	Zmr_fo	50	11
NA	garinii	49.02	14.1	1.03	97	284.422	-13.2792	-2.22596	0.620976	-0.187235	-0.046877	Zmr_fo	50	11
NA	garinii	49.04	14.22	14.47	221	285.562	-13.9189	-2.31325	0.523203	-0.169164	-0.044844	Chs_al	50	11
NA	garinii	49.04	14.22	5.42	221	285.562	-13.9189	-2.31325	0.523203	-0.169164	-0.044844	Chs_al	50	11
NA	spielmanii	49.04	14.22	4.07	221	285.562	-13.9189	-2.31325	0.523203	-0.169164	-0.044844	Chs_al	50	11
NA	garinii	49.04	14.22	1.8	221	285.562	-13.9189	-2.31325	0.523203	-0.169164	-0.044844	Chs_al	50	11
NA	garinii	49.04	14.22	0.45	221	285.562	-13.9189	-2.31325	0.523203	-0.169164	-0.044844	Chs_al	50	11
NA	burgdorferi s.s.	49.04	14.22	12.78	133	285.562	-13.9189	-2.31325	0.523203	-0.169164	-0.044844	Chs_al	50	11
NA	burgdorferi s.l.	49.04	14.22	4.51	133	285.562	-13.9189	-2.31325	0.523203	-0.169164	-0.044844	Chs_al	50	11
NA	garinii	49.04	14.22	4.51	133	285.562	-13.9189	-2.31325	0.523203	-0.169164	-0.044844	Chs_al	50	11
NA	burgdorferi s.s.	49.04	14.22	14.4	125	285.562	-13.9189	-2.31325	0.523203	-0.169164	-0.044844	Chs_al	50	11
NA	burgdorferi s.l.	49.04	14.22	9.6	125	285.562	-13.9189	-2.31325	0.523203	-0.169164	-0.044844	Chs_al	50	11
NA	garinii	49.04	14.22	4	125	285.562	-13.9189	-2.31325	0.523203	-0.169164	-0.044844	Chs_al	50	11
NA	valaisiana	49.04	14.22	0.8	125	285.562	-13.9189	-2.31325	0.523203	-0.169164	-0.044844	Chs_al	50	11
NA	burgdorferi s.l.	49.09	21.19	4.55	339	284.157	-14.1768	-2.9011	0.566512	-0.282137	-0.058242	Chs_al	50	10
NA	burgdorferi s.l.	49.11	21.2	9.68	189	284.157	-14.1768	-2.9011	0.566512	-0.282137	-0.058242	Chs_al	50	10
NA	garinii	49.16	13.52	32.72	55	283.373	-12.9017	-2.33672	0.632105	-0.219699	-0.055508	Cmr_fo	50	11
NA	burgdorferi s.s.	49.16	13.52	12.72	55	283.373	-12.9017	-2.33672	0.632105	-0.219699	-0.055508	Cmr_fo	50	11
NA	garinii	49.16	13.52	3.63	55	283.373	-12.9017	-2.33672	0.632105	-0.219699	-0.055508	Cmr_fo	50	11
NA	burgdorferi s.s.	49.16	13.52	17.5	40	283.373	-12.9017	-2.33672	0.632105	-0.219699	-0.055508	Cmr_fo	50	11
NA	garinii	49.16	13.52	10	40	283.373	-12.9017	-2.33672	0.632105	-0.219699	-0.055508	Cmr_fo	50	11
NA	burgdorferi s.l.	49.16	13.52	2.5	40	283.373	-12.9017	-2.33672	0.632105	-0.219699	-0.055508	Cmr_fo	50	11
NA	garinii	49.16	13.52	2.5	40	283.373	-12.9017	-2.33672	0.632105	-0.219699	-0.055508	Cmr_fo	50	11
NA	burgdorferi s.l.	49.19	21.16	2.38	584	281.814	-12.9106	-2.15183	0.668727	-0.251037	-0.026839	Cmr_fo	50	10
NA	garinii	49.2	15.58	3.79	79	283.266	-13.7884	-2.11165	0.539881	-0.197274	-0.030976	Cmr_fo	14	9
NA	garinii	49.2	15.58	1.26	79	283.266	-13.7884	-2.11165	0.539881	-0.197274	-0.030976	Cmr_fo	14	9
NA	valaisiana	49.2	15.58	1.26	79	283.266	-13.7884	-2.11165	0.539881	-0.197274	-0.030976	Cmr_fo	14	9
NA	burgdorferi s.s.	49.2	15.58	13.46	52	283.266	-13.7884	-2.11165	0.539881	-0.197274	-0.030976	Cmr_fo	14	9
NA	garinii	49.2	15.58	7.69	52	283.266	-13.7884	-2.11165	0.539881	-0.197274	-0.030976	Cmr_fo	14	9
NA	burgdorferi s.l.	49.2	15.58	3.84	52	283.266	-13.7884	-2.11165	0.539881	-0.197274	-0.030976	Cmr_fo	14	9
NA	burgdorferi s.s.	49.2	15.58	12.1	33	283.266	-13.7884	-2.11165	0.539881	-0.197274	-0.030976	Cmr_fo	14	9
NA	garinii	49.2	15.58	6.06	33	283.266	-13.7884	-2.11165	0.539881	-0.197274	-0.030976	Cmr_fo	14	9
NA	burgdorferi s.l.	49.2	15.58	3.03	33	283.266	-13.7884	-2.11165	0.539881	-0.197274	-0.030976	Cmr_fo	14	9
NA	lusitaniae	49.2	15.58	3.03	33	283.266	-13.7884	-2.11165	0.539881	-0.197274	-0.030976	Cmr_fo	14	9
NA	burgdorferi s.l.	49.23	21.2	33.3	355	283.674	-14.3855	-2.87561	0.567137	-0.278135	-0.068512	Cmr_fo	50	10
NA	garinii	49.27	16.2	7.87	343	284.515	-14.0881	-2.1675	0.515553	-0.150589	-0.017821	Chr_al	14	9
NA	burgdorferi s.l.	49.27	16.2	1.45	343	284.515	-14.0881	-2.1675	0.515553	-0.150589	-0.017821	Chr_al	14	9
NA	lusitaniae	49.27	16.2	1.45	343	284.515	-14.0881	-2.1675	0.515553	-0.150589	-0.017821	Chr_al	14	9
NA	garinii	49.27	16.2	0.58	343	284.515	-14.0881	-2.1675	0.515553	-0.150589	-0.017821	Chr_al	14	9
NA	garinii	49.27	16.2	14.08	142	284.515	-14.0881	-2.1675	0.515553	-0.150589	-0.017821	Chr_al	14	9
NA	valaisiana	49.27	16.2	14.08	142	284.515	-14.0881	-2.1675	0.515553	-0.150589	-0.017821	Chr_al	14	9
NA	garinii	49.27	16.2	5.63	142	284.515	-14.0881	-2.1675	0.515553	-0.150589	-0.017821	Chr_al	14	9
NA	burgdorferi s.s.	49.27	16.2	13.79	58	284.515	-14.0881	-2.1675	0.515553	-0.150589	-0.017821	Chr_al	14	9
NA	burgdorferi s.l.	49.27	16.2	5.17	58	284.515	-14.0881	-2.1675	0.515553	-0.150589	-0.017821	Chr_al	14	9
NA	spielmanii	49.27	16.2	3.44	58	284.515	-14.0881	-2.1675	0.515553	-0.150589	-0.017821	Chr_al	14	9
NA	garinii	49.27	16.2	1.72	58	284.515	-14.0881	-2.1675	0.515553	-0.150589	-0.017821	Chr_al	14	9
NA	garinii	49.32	16.17	8.4	119	284.652	-14.4651	-2.23653	0.497565	-0.157252	-0.028835	Cmr_al	14	9
NA	garinii	49.32	16.17	3.36	119	284.652	-14.4651	-2.23653	0.497565	-0.157252	-0.028835	Cmr_al	14	9
NA	valaisiana	49.32	16.17	2.52	119	284.652	-14.4651	-2.23653	0.497565	-0.157252	-0.028835	Cmr_al	14	9
NA	burgdorferi s.l.	49.32	16.17	31.25	64	284.652	-14.4651	-2.23653	0.497565	-0.157252	-0.028835	Cmr_al	14	9
NA	burgdorferi s.s.	49.32	16.17	10.93	64	284.652	-14.4651	-2.23653	0.497565	-0.157252	-0.028835	Cmr_al	14	9
NA	garinii	49.32	16.17	11.9	42	284.652	-14.4651	-2.23653	0.497565	-0.157252	-0.028835	Cmr_al	14	9
NA	burgdorferi s.l.	49.32	16.17	2.38	42	284.652	-14.4651	-2.23653	0.497565	-0.157252	-0.028835	Cmr_al	14	9
2008-2009	burgdorferi s.s.	49.37	17.16	4.61	344	287.583	-14.9374	-3.47535	0.521606	-0.144484	-0.026983	Chs_al	14	8
NA	afzelii	49.382	10.1876	11	502	285.882	-13.4366	-2.19868	0.542329	-0.084335	-0.005385	Chr_al	14	5
NA	afzelii	49.382	10.1876	11	502	285.882	-13.4366	-2.19868	0.542329	-0.084335	-0.005385	Chr_al	14	5
NA	garinii	49.382	10.1876	5.2	502	285.882	-13.4366	-2.19868	0.542329	-0.084335	-0.005385	Chr_al	14	5
NA	garinii	49.382	10.1876	5.2	502	285.882	-13.4366	-2.19868	0.542329	-0.084335	-0.005385	Chr_al	14	5
NA	valaisiana	49.382	10.1876	4.8	502	285.882	-13.4366	-2.19868	0.542329	-0.084335	-0.005385	Chr_al	14	5
NA	valaisiana	49.382	10.1876	4.8	502	285.882	-13.4366	-2.19868	0.542329	-0.084335	-0.005385	Chr_al	14	5
NA	spielmanii	49.382	10.1876	1	502	285.882	-13.4366	-2.19868	0.542329	-0.084335	-0.005385	Chr_al	14	5
NA	spielmanii	49.382	10.1876	1	502	285.882	-13.4366	-2.19868	0.542329	-0.084335	-0.005385	Chr_al	14	5
NA	bavariensis	49.382	10.1876	0.4	502	285.882	-13.4366	-2.19868	0.542329	-0.084335	-0.005385	Chr_al	14	5
NA	bavariensis	49.382	10.1876	0.4	502	285.882	-13.4366	-2.19868	0.542329	-0.084335	-0.005385	Chr_al	14	5
NA	lusitaniae	49.382	10.1876	0.2	502	285.882	-13.4366	-2.19868	0.542329	-0.084335	-0.005385	Chr_al	14	5
NA	lusitaniae	49.382	10.1876	0.2	502	285.882	-13.4366	-2.19868	0.542329	-0.084335	-0.005385	Chr_al	14	5
NA	afzelii	49.382	10.1876	6.9	291	285.882	-13.4366	-2.19868	0.542329	-0.084335	-0.005385	Chr_al	14	5
NA	valaisiana	49.382	10.1876	6.9	291	285.882	-13.4366	-2.19868	0.542329	-0.084335	-0.005385	Chr_al	14	5
NA	afzelii	49.382	10.1876	6.9	291	285.882	-13.4366	-2.19868	0.542329	-0.084335	-0.005385	Chr_al	14	5
NA	valaisiana	49.382	10.1876	6.9	291	285.882	-13.4366	-2.19868	0.542329	-0.084335	-0.005385	Chr_al	14	5
NA	garinii	49.382	10.1876	4.5	291	285.882	-13.4366	-2.19868	0.542329	-0.084335	-0.005385	Chr_al	14	5
NA	garinii	49.382	10.1876	4.5	291	285.882	-13.4366	-2.19868	0.542329	-0.084335	-0.005385	Chr_al	14	5
NA	spielmanii	49.382	10.1876	0.3	291	285.882	-13.4366	-2.19868	0.542329	-0.084335	-0.005385	Chr_al	14	5
NA	spielmanii	49.382	10.1876	0.3	291	285.882	-13.4366	-2.19868	0.542329	-0.084335	-0.005385	Chr_al	14	5
NA	afzelii	49.382	10.1876	17.6	188	285.882	-13.4366	-2.19868	0.542329	-0.084335	-0.005385	Chr_al	14	5
NA	afzelii	49.382	10.1876	17.6	188	285.882	-13.4366	-2.19868	0.542329	-0.084335	-0.005385	Chr_al	14	5
NA	garinii	49.382	10.1876	2.7	188	285.882	-13.4366	-2.19868	0.542329	-0.084335	-0.005385	Chr_al	14	5
NA	lusitaniae	49.382	10.1876	2.7	188	285.882	-13.4366	-2.19868	0.542329	-0.084335	-0.005385	Chr_al	14	5
NA	garinii	49.382	10.1876	2.7	188	285.882	-13.4366	-2.19868	0.542329	-0.084335	-0.005385	Chr_al	14	5
NA	lusitaniae	49.382	10.1876	2.7	188	285.882	-13.4366	-2.19868	0.542329	-0.084335	-0.005385	Chr_al	14	5
NA	spielmanii	49.382	10.1876	1.1	188	285.882	-13.4366	-2.19868	0.542329	-0.084335	-0.005385	Chr_al	14	5
NA	spielmanii	49.382	10.1876	1.1	188	285.882	-13.4366	-2.19868	0.542329	-0.084335	-0.005385	Chr_al	14	5
NA	valaisiana	49.382	10.1876	0.5	188	285.882	-13.4366	-2.19868	0.542329	-0.084335	-0.005385	Chr_al	14	5
NA	bavariensis	49.382	10.1876	0.5	188	285.882	-13.4366	-2.19868	0.542329	-0.084335	-0.005385	Chr_al	14	5
NA	valaisiana	49.382	10.1876	0.5	188	285.882	-13.4366	-2.19868	0.542329	-0.084335	-0.005385	Chr_al	14	5
NA	bavariensis	49.382	10.1876	0.5	188	285.882	-13.4366	-2.19868	0.542329	-0.084335	-0.005385	Chr_al	14	5
NA	afzelii	49.382	10.1876	10.3	58	285.882	-13.4366	-2.19868	0.542329	-0.084335	-0.005385	Chr_al	14	5
NA	afzelii	49.382	10.1876	10.3	58	285.882	-13.4366	-2.19868	0.542329	-0.084335	-0.005385	Chr_al	14	5
NA	garinii	49.382	10.1876	3.4	58	285.882	-13.4366	-2.19868	0.542329	-0.084335	-0.005385	Chr_al	14	5
NA	bavariensis	49.382	10.1876	3.4	58	285.882	-13.4366	-2.19868	0.542329	-0.084335	-0.005385	Chr_al	14	5
NA	garinii	49.382	10.1876	3.4	58	285.882	-13.4366	-2.19868	0.542329	-0.084335	-0.005385	Chr_al	14	5
NA	bavariensis	49.382	10.1876	3.4	58	285.882	-13.4366	-2.19868	0.542329	-0.084335	-0.005385	Chr_al	14	5
NA	afzelii	49.382	10.1876	1.9	104	285.882	-13.4366	-2.19868	0.542329	-0.084335	-0.005385	Chr_al	14	5
NA	afzelii	49.382	10.1876	1.9	104	285.882	-13.4366	-2.19868	0.542329	-0.084335	-0.005385	Chr_al	14	5
NA	garinii	49.382	10.1876	1	104	285.882	-13.4366	-2.19868	0.542329	-0.084335	-0.005385	Chr_al	14	5
NA	spielmanii	49.382	10.1876	1	104	285.882	-13.4366	-2.19868	0.542329	-0.084335	-0.005385	Chr_al	14	5
NA	garinii	49.382	10.1876	1	104	285.882	-13.4366	-2.19868	0.542329	-0.084335	-0.005385	Chr_al	14	5
NA	spielmanii	49.382	10.1876	1	104	285.882	-13.4366	-2.19868	0.542329	-0.084335	-0.005385	Chr_al	14	5
NA	afzelii	49.382	10.1876	3	33	285.882	-13.4366	-2.19868	0.542329	-0.084335	-0.005385	Chr_al	14	5
NA	valaisiana	49.382	10.1876	3	33	285.882	-13.4366	-2.19868	0.542329	-0.084335	-0.005385	Chr_al	14	5
NA	afzelii	49.382	10.1876	3	33	285.882	-13.4366	-2.19868	0.542329	-0.084335	-0.005385	Chr_al	14	5
NA	valaisiana	49.382	10.1876	3	33	285.882	-13.4366	-2.19868	0.542329	-0.084335	-0.005385	Chr_al	14	5
NA	burgdorferi s.l.	49.44	18.12	14.9	776	284.809	-14.2902	-2.72428	0.581087	-0.237045	-0.064132	Chr_fo	50	9
NA	burgdorferi s.l.	49.44	18.12	12.5	650	284.809	-14.2902	-2.72428	0.581087	-0.237045	-0.064132	Chr_fo	50	9
NA	burgdorferi s.l.	49.44	18.12	20	564	284.809	-14.2902	-2.72428	0.581087	-0.237045	-0.064132	Chr_fo	50	9
NA	burgdorferi s.l.	49.47	18.14	11.7	335	283.648	-13.6871	-2.57379	0.611477	-0.238297	-0.051185	Chs_al	50	9
NA	burgdorferi s.l.	49.47	18.14	17.6	234	283.648	-13.6871	-2.57379	0.611477	-0.238297	-0.051185	Chs_al	50	9
NA	burgdorferi s.l.	49.47	18.14	17.8	144	283.648	-13.6871	-2.57379	0.611477	-0.238297	-0.051185	Chs_al	50	9
NA	burgdorferi s.l.	49.52	8.41	20	779	290.323	-13.7416	-1.59595	0.395972	-0.092526	-0.023106	URBAN	14	10
NA	burgdorferi s.l.	49.52	8.41	18.2	679	290.323	-13.7416	-1.59595	0.395972	-0.092526	-0.023106	URBAN	14	10
NA	burgdorferi s.l.	49.52	8.41	6.9	28	290.323	-13.7416	-1.59595	0.395972	-0.092526	-0.023106	URBAN	14	10
NA	garinii	49.5742	4.80283	9.74	268	286.183	-10.8149	-1.76317	0.714214	-0.121929	-0.041294	Ahr_al	150	7
NA	garinii	49.5742	4.80283	9.74	268	286.183	-10.8149	-1.76317	0.714214	-0.121929	-0.041294	Ahr_al	150	7
NA	afzelii	49.5742	4.80283	7.11	268	286.183	-10.8149	-1.76317	0.714214	-0.121929	-0.041294	Ahr_al	150	7
NA	afzelii	49.5742	4.80283	7.11	268	286.183	-10.8149	-1.76317	0.714214	-0.121929	-0.041294	Ahr_al	150	7
NA	valaisiana	49.5742	4.80283	5.24	268	286.183	-10.8149	-1.76317	0.714214	-0.121929	-0.041294	Ahr_al	150	7
NA	valaisiana	49.5742	4.80283	5.24	268	286.183	-10.8149	-1.76317	0.714214	-0.121929	-0.041294	Ahr_al	150	7
NA	burgdorferi s.s.	49.5742	4.80283	1.87	268	286.183	-10.8149	-1.76317	0.714214	-0.121929	-0.041294	Ahr_al	150	7
NA	burgdorferi s.s.	49.5742	4.80283	1.87	268	286.183	-10.8149	-1.76317	0.714214	-0.121929	-0.041294	Ahr_al	150	7
NA	spielmanii	49.5742	4.80283	1.12	268	286.183	-10.8149	-1.76317	0.714214	-0.121929	-0.041294	Ahr_al	150	7
NA	spielmanii	49.5742	4.80283	1.12	268	286.183	-10.8149	-1.76317	0.714214	-0.121929	-0.041294	Ahr_al	150	7
NA	burgdorferi s.l.	49.58	16.59	31.25	64	284.232	-13.8144	-2.49182	0.522215	-0.204282	-0.026359	Chr_al	14	8
NA	burgdorferi s.l.	49.58	16.59	14	64	284.232	-13.8144	-2.49182	0.522215	-0.204282	-0.026359	Chr_al	14	8
NA	garinii	49.58	16.59	9.37	64	284.232	-13.8144	-2.49182	0.522215	-0.204282	-0.026359	Chr_al	14	8
NA	burgdorferi s.l.	49.58	16.59	4.65	43	284.232	-13.8144	-2.49182	0.522215	-0.204282	-0.026359	Chr_al	14	8
NA	afzelii	49.7333	18.2	56.17	251	286.535	-15.2424	-2.75182	0.546169	-0.205746	-0.050845	Chs_al	14	9
NA	afzelii	49.7333	18.2	56.17	251	286.535	-15.2424	-2.75182	0.546169	-0.205746	-0.050845	Chs_al	14	9
NA	valaisiana	49.7333	18.2	10.35	251	286.535	-15.2424	-2.75182	0.546169	-0.205746	-0.050845	Chs_al	14	9
NA	valaisiana	49.7333	18.2	10.35	251	286.535	-15.2424	-2.75182	0.546169	-0.205746	-0.050845	Chs_al	14	9
NA	burgdorferi s.s.	49.7333	18.2	5.57	251	286.535	-15.2424	-2.75182	0.546169	-0.205746	-0.050845	Chs_al	14	9
NA	burgdorferi s.s.	49.7333	18.2	5.57	251	286.535	-15.2424	-2.75182	0.546169	-0.205746	-0.050845	Chs_al	14	9
NA	garinii	49.7333	18.2	2.39	251	286.535	-15.2424	-2.75182	0.546169	-0.205746	-0.050845	Chs_al	14	9
NA	garinii	49.7333	18.2	2.39	251	286.535	-15.2424	-2.75182	0.546169	-0.205746	-0.050845	Chs_al	14	9
NA	lusitaniae	49.7333	18.2	1.59	251	286.535	-15.2424	-2.75182	0.546169	-0.205746	-0.050845	Chs_al	14	9
NA	lusitaniae	49.7333	18.2	1.59	251	286.535	-15.2424	-2.75182	0.546169	-0.205746	-0.050845	Chs_al	14	9
NA	afzelii	49.7827	14.6595	20	125	285.521	-14.0146	-2.43114	0.569803	-0.148115	-0.041716	Chr_al	14	10
NA	afzelii	49.7827	14.6595	20	125	285.521	-14.0146	-2.43114	0.569803	-0.148115	-0.041716	Chr_al	14	10
NA	spielmanii	49.7827	14.6595	5	125	285.521	-14.0146	-2.43114	0.569803	-0.148115	-0.041716	Chr_al	14	10
NA	spielmanii	49.7827	14.6595	5	125	285.521	-14.0146	-2.43114	0.569803	-0.148115	-0.041716	Chr_al	14	10
NA	afzelii	49.7833	18.2333	23.18	69	288.347	-16.1126	-2.8636	0.380379	-0.163085	-0.02959	URBAN	14	9
NA	afzelii	49.7833	18.2333	23.18	69	288.347	-16.1126	-2.8636	0.380379	-0.163085	-0.02959	URBAN	14	9
NA	valaisiana	49.7833	18.2333	14.49	69	288.347	-16.1126	-2.8636	0.380379	-0.163085	-0.02959	URBAN	14	9
NA	valaisiana	49.7833	18.2333	14.49	69	288.347	-16.1126	-2.8636	0.380379	-0.163085	-0.02959	URBAN	14	9
NA	garinii	49.7833	18.2333	7.24	69	288.347	-16.1126	-2.8636	0.380379	-0.163085	-0.02959	URBAN	14	9
NA	burgdorferi s.s.	49.7833	18.2333	7.24	69	288.347	-16.1126	-2.8636	0.380379	-0.163085	-0.02959	URBAN	14	9
NA	garinii	49.7833	18.2333	7.24	69	288.347	-16.1126	-2.8636	0.380379	-0.163085	-0.02959	URBAN	14	9
NA	burgdorferi s.s.	49.7833	18.2333	7.24	69	288.347	-16.1126	-2.8636	0.380379	-0.163085	-0.02959	URBAN	14	9
NA	lusitaniae	49.7833	18.2333	2.89	69	288.347	-16.1126	-2.8636	0.380379	-0.163085	-0.02959	URBAN	14	9
NA	lusitaniae	49.7833	18.2333	2.89	69	288.347	-16.1126	-2.8636	0.380379	-0.163085	-0.02959	URBAN	14	9
NA	spielmanii	49.7833	18.2333	1.44	69	288.347	-16.1126	-2.8636	0.380379	-0.163085	-0.02959	URBAN	14	9
NA	spielmanii	49.7833	18.2333	1.44	69	288.347	-16.1126	-2.8636	0.380379	-0.163085	-0.02959	URBAN	14	9
NA	burgdorferi s.l.	50.07	17.09	7.4	27	281.523	-13.4789	-2.14643	0.605306	-0.292137	-0.072312	Zmr_fo	70	11
NA	garinii	50.07	17.09	3.7	27	281.523	-13.4789	-2.14643	0.605306	-0.292137	-0.072312	Zmr_fo	70	11
NA	garinii	50.07	17.09	3.7	27	281.523	-13.4789	-2.14643	0.605306	-0.292137	-0.072312	Zmr_fo	70	11
NA	burgdorferi s.l.	50.09	8.47	16.7	491	286.978	-12.4404	-1.34154	0.574105	-0.085829	-0.014785	Chs_al	14	9
NA	burgdorferi s.l.	50.09	8.47	3.7	134	286.978	-12.4404	-1.34154	0.574105	-0.085829	-0.014785	Chs_al	14	9
NA	burgdorferi s.l.	50.09	8.47	5.2	103	286.978	-12.4404	-1.34154	0.574105	-0.085829	-0.014785	Chs_al	14	9
NA	burgdorferi s.l.	50.1	8.56	7.4	544	288.859	-13.619	-1.23824	0.515428	-0.113853	-0.017673	URBAN	14	9
NA	burgdorferi s.l.	50.1	8.56	3.3	265	288.859	-13.619	-1.23824	0.515428	-0.113853	-0.017673	URBAN	14	9
NA	burgdorferi s.l.	50.1	8.56	4.4	147	288.859	-13.619	-1.23824	0.515428	-0.113853	-0.017673	URBAN	14	9
NA	burgdorferi s.s.	50.13	17.13	7.79	77	281.048	-12.5969	-1.94719	0.627478	-0.260646	-0.07075	Zmr_fo	70	11
NA	burgdorferi s.l.	50.13	17.13	3.89	77	281.048	-12.5969	-1.94719	0.627478	-0.260646	-0.07075	Zmr_fo	70	11
NA	garinii	50.13	17.13	3.59	77	281.048	-12.5969	-1.94719	0.627478	-0.260646	-0.07075	Zmr_fo	70	11
NA	garinii	50.13	17.13	13.2	53	281.048	-12.5969	-1.94719	0.627478	-0.260646	-0.07075	Zmr_fo	70	11
NA	garinii	50.13	17.13	7.5	53	281.048	-12.5969	-1.94719	0.627478	-0.260646	-0.07075	Zmr_fo	70	11
NA	burgdorferi s.s.	50.13	17.13	3.77	53	281.048	-12.5969	-1.94719	0.627478	-0.260646	-0.07075	Zmr_fo	70	11
NA	burgdorferi s.s.	50.13	17.13	6.45	31	281.048	-12.5969	-1.94719	0.627478	-0.260646	-0.07075	Zmr_fo	70	11
NA	garinii	50.13	17.13	3.22	31	281.048	-12.5969	-1.94719	0.627478	-0.260646	-0.07075	Zmr_fo	70	11
NA	burgdorferi s.l.	50.17	8.4	15.5	650	284.781	-11.3338	-1.55752	0.696291	-0.138067	0.001388	Chs_fo	50	7
NA	burgdorferi s.l.	50.17	8.4	8.3	516	284.781	-11.3338	-1.55752	0.696291	-0.138067	0.001388	Chs_fo	50	7
NA	burgdorferi s.l.	50.17	8.4	5.4	431	284.781	-11.3338	-1.55752	0.696291	-0.138067	0.001388	Chs_fo	50	7
NA	burgdorferi s.l.	50.2	8.3	10.7	788	285.051	-11.7466	-1.72555	0.651638	-0.121689	-0.006767	Chr_fo	50	9
NA	burgdorferi s.l.	50.2	8.3	14.7	123	285.051	-11.7466	-1.72555	0.651638	-0.121689	-0.006767	Chr_fo	50	9
NA	burgdorferi s.l.	50.2	8.3	6.9	79	285.051	-11.7466	-1.72555	0.651638	-0.121689	-0.006767	Chr_fo	50	9
NA	afzelii	50.2157	8.63447	81.3	344	287.619	-13.1664	-1.46591	0.526271	-0.098279	-0.015748	Chs_al	50	7
NA	afzelii	50.2157	8.63447	81.3	344	287.619	-13.1664	-1.46591	0.526271	-0.098279	-0.015748	Chs_al	50	7
NA	garinii	50.2157	8.63447	14	344	287.619	-13.1664	-1.46591	0.526271	-0.098279	-0.015748	Chs_al	50	7
NA	garinii	50.2157	8.63447	14	344	287.619	-13.1664	-1.46591	0.526271	-0.098279	-0.015748	Chs_al	50	7
NA	valaisiana	50.2157	8.63447	2.7	344	287.619	-13.1664	-1.46591	0.526271	-0.098279	-0.015748	Chs_al	50	7
NA	valaisiana	50.2157	8.63447	2.7	344	287.619	-13.1664	-1.46591	0.526271	-0.098279	-0.015748	Chs_al	50	7
NA	spielmanii	50.2157	8.63447	1.3	344	287.619	-13.1664	-1.46591	0.526271	-0.098279	-0.015748	Chs_al	50	7
NA	spielmanii	50.2157	8.63447	1.3	344	287.619	-13.1664	-1.46591	0.526271	-0.098279	-0.015748	Chs_al	50	7
NA	bavariensis	50.2157	8.63447	0.7	344	287.619	-13.1664	-1.46591	0.526271	-0.098279	-0.015748	Chs_al	50	7
NA	bavariensis	50.2157	8.63447	0.7	344	287.619	-13.1664	-1.46591	0.526271	-0.098279	-0.015748	Chs_al	50	7
NA	burgdorferi s.l.	50.3	8.39	13.6	745	284.242	-11.7314	-1.82935	0.680553	-0.128118	0.005359	Chr_fo	50	7
NA	burgdorferi s.l.	50.3	8.39	14.3	487	284.242	-11.7314	-1.82935	0.680553	-0.128118	0.005359	Chr_fo	50	7
NA	burgdorferi s.l.	50.3	8.39	17.4	405	284.242	-11.7314	-1.82935	0.680553	-0.128118	0.005359	Chr_fo	50	7
NA	afzelii	50.3045	18.9709	62.06	58	286.759	-15.9691	-2.83097	0.445144	-0.20983	-0.014933	URBAN	20	9
NA	afzelii	50.3045	18.9709	62.06	58	286.759	-15.9691	-2.83097	0.445144	-0.20983	-0.014933	URBAN	20	9
NA	garinii	50.3045	18.9709	8.62	58	286.759	-15.9691	-2.83097	0.445144	-0.20983	-0.014933	URBAN	20	9
NA	valaisiana	50.3045	18.9709	8.62	58	286.759	-15.9691	-2.83097	0.445144	-0.20983	-0.014933	URBAN	20	9
NA	garinii	50.3045	18.9709	8.62	58	286.759	-15.9691	-2.83097	0.445144	-0.20983	-0.014933	URBAN	20	9
NA	valaisiana	50.3045	18.9709	8.62	58	286.759	-15.9691	-2.83097	0.445144	-0.20983	-0.014933	URBAN	20	9
NA	afzelii	50.3045	18.9709	70.58	34	286.759	-15.9691	-2.83097	0.445144	-0.20983	-0.014933	URBAN	20	9
NA	afzelii	50.3045	18.9709	70.58	34	286.759	-15.9691	-2.83097	0.445144	-0.20983	-0.014933	URBAN	20	9
NA	garinii	50.3045	18.9709	8.82	34	286.759	-15.9691	-2.83097	0.445144	-0.20983	-0.014933	URBAN	20	9
NA	valaisiana	50.3045	18.9709	8.82	34	286.759	-15.9691	-2.83097	0.445144	-0.20983	-0.014933	URBAN	20	9
NA	garinii	50.3045	18.9709	8.82	34	286.759	-15.9691	-2.83097	0.445144	-0.20983	-0.014933	URBAN	20	9
NA	valaisiana	50.3045	18.9709	8.82	34	286.759	-15.9691	-2.83097	0.445144	-0.20983	-0.014933	URBAN	20	9
NA	burgdorferi s.s.	50.3045	18.9709	3.44	34	286.759	-15.9691	-2.83097	0.445144	-0.20983	-0.014933	URBAN	20	9
NA	burgdorferi s.s.	50.3045	18.9709	3.44	34	286.759	-15.9691	-2.83097	0.445144	-0.20983	-0.014933	URBAN	20	9
NA	burgdorferi s.l.	50.33	8.41	8.3	687	284.975	-11.9869	-1.80243	0.651008	-0.111643	-0.004419	Chr_fo	50	7
NA	burgdorferi s.l.	50.33	8.41	0	314	284.975	-11.9869	-1.80243	0.651008	-0.111643	-0.004419	Chr_fo	50	7
NA	burgdorferi s.l.	50.33	8.41	3.8	223	284.975	-11.9869	-1.80243	0.651008	-0.111643	-0.004419	Chr_fo	50	7
2011-2013	burgdorferi s.l.	50.37	22.59	4.9	226	284.833	-15.3964	-2.82154	0.499165	-0.179301	-0.005731	Chs_fo	14	9
2013-2014	afzelii	50.37	22.59	3.1	226	284.833	-15.3964	-2.82154	0.499165	-0.179301	-0.005731	Chs_fo	14	9
2008-2009	burgdorferi s.s.	50.37	22.59	2.2	226	284.833	-15.3964	-2.82154	0.499165	-0.179301	-0.005731	Chs_fo	14	9
2013-2014	burgdorferi s.l.	50.37	22.59	0.9	226	284.833	-15.3964	-2.82154	0.499165	-0.179301	-0.005731	Chs_fo	14	9
NA	burgdorferi s.l.	50.39	7.14	0	351	285.024	-11.5978	-1.4261	0.64241	-0.108142	-0.017615	Ahr_fo	50	8
NA	burgdorferi s.l.	50.39	7.14	20	77	285.024	-11.5978	-1.4261	0.64241	-0.108142	-0.017615	Ahr_fo	50	8
NA	burgdorferi s.l.	50.39	7.14	15.3	602	285.024	-11.5978	-1.4261	0.64241	-0.108142	-0.017615	Ahr_fo	50	8
NA	burgdorferi s.l.	50.39	7.14	21.7	101	285.024	-11.5978	-1.4261	0.64241	-0.108142	-0.017615	Ahr_fo	50	8
NA	burgdorferi s.l.	50.39	7.13	5.6	262	285.024	-11.5978	-1.4261	0.64241	-0.108142	-0.017615	Ahr_fo	50	8
NA	burgdorferi s.l.	50.39	7.13	21.6	112	285.024	-11.5978	-1.4261	0.64241	-0.108142	-0.017615	Ahr_fo	50	8
NA	burgdorferi s.l.	50.39	7.13	25.2	293	285.024	-11.5978	-1.4261	0.64241	-0.108142	-0.017615	Ahr_fo	50	8
NA	burgdorferi s.l.	50.39	7.13	6.7	239	285.024	-11.5978	-1.4261	0.64241	-0.108142	-0.017615	Ahr_fo	50	8
NA	burgdorferi s.l.	50.39	7.13	19.3	388	285.024	-11.5978	-1.4261	0.64241	-0.108142	-0.017615	Ahr_fo	50	8
NA	burgdorferi s.l.	50.39	7.13	15.4	68	285.024	-11.5978	-1.4261	0.64241	-0.108142	-0.017615	Ahr_fo	50	8
NA	burgdorferi s.l.	50.39	7.13	17.4	523	285.024	-11.5978	-1.4261	0.64241	-0.108142	-0.017615	Ahr_fo	50	8
NA	burgdorferi s.l.	50.39	7.13	8.8	349	285.024	-11.5978	-1.4261	0.64241	-0.108142	-0.017615	Ahr_fo	50	8
2008-2009	burgdorferi s.l.	50.39	14.03	11.33	547	287.776	-14.3448	-2.91235	0.49935	-0.152893	-0.025656	Chr_al	50	11
NA	burgdorferi s.l.	50.4	14.08	18.04	133	287.487	-14.4091	-2.74644	0.532256	-0.152689	-0.034855	Chr_al	50	11
NA	burgdorferi s.l.	50.4	14.08	9.02	133	287.487	-14.4091	-2.74644	0.532256	-0.152689	-0.034855	Chr_al	50	11
NA	garinii	50.4	14.08	3.75	133	287.487	-14.4091	-2.74644	0.532256	-0.152689	-0.034855	Chr_al	50	11
NA	spielmanii	50.4	14.08	1.5	133	287.487	-14.4091	-2.74644	0.532256	-0.152689	-0.034855	Chr_al	50	11
NA	valaisiana	50.4	14.08	0.75	133	287.487	-14.4091	-2.74644	0.532256	-0.152689	-0.034855	Chr_al	50	11
NA	garinii	50.4	14.08	0.75	133	287.487	-14.4091	-2.74644	0.532256	-0.152689	-0.034855	Chr_al	50	11
NA	garinii	50.4	14.08	10	110	287.487	-14.4091	-2.74644	0.532256	-0.152689	-0.034855	Chr_al	50	11
NA	burgdorferi s.s.	50.4	14.08	4.54	110	287.487	-14.4091	-2.74644	0.532256	-0.152689	-0.034855	Chr_al	50	11
NA	garinii	50.4	14.08	2.72	110	287.487	-14.4091	-2.74644	0.532256	-0.152689	-0.034855	Chr_al	50	11
NA	valaisiana	50.4	14.08	0.9	110	287.487	-14.4091	-2.74644	0.532256	-0.152689	-0.034855	Chr_al	50	11
NA	garinii	50.43	14.18	4.3	93	287.173	-14.3018	-2.53005	0.513601	-0.123748	-0.014903	Chs_al	50	11
NA	garinii	50.43	14.18	1.07	93	287.173	-14.3018	-2.53005	0.513601	-0.123748	-0.014903	Chs_al	50	11
NA	garinii	50.43	14.18	1.07	93	287.173	-14.3018	-2.53005	0.513601	-0.123748	-0.014903	Chs_al	50	11
NA	burgdorferi s.l.	50.43	14.18	13.79	58	287.173	-14.3018	-2.53005	0.513601	-0.123748	-0.014903	Chs_al	50	11
NA	burgdorferi s.l.	50.43	14.18	6.89	58	287.173	-14.3018	-2.53005	0.513601	-0.123748	-0.014903	Chs_al	50	11
NA	garinii	50.43	14.18	5.17	58	287.173	-14.3018	-2.53005	0.513601	-0.123748	-0.014903	Chs_al	50	11
NA	burgdorferi s.l.	50.46	5.42	12	50	285.191	-11.2145	-1.62784	0.648788	-0.084554	-0.007479	Chs_fo	50	10
NA	burgdorferi s.l.	50.48	14.05	42.85	48	286.689	-13.9955	-2.28657	0.495001	-0.168333	-0.0324	Chr_al	50	11
NA	burgdorferi s.l.	50.48	14.05	10.41	48	286.689	-13.9955	-2.28657	0.495001	-0.168333	-0.0324	Chr_al	50	11
NA	garinii	50.48	14.05	8.33	48	286.689	-13.9955	-2.28657	0.495001	-0.168333	-0.0324	Chr_al	50	11
NA	garinii	50.48	14.05	2.08	48	286.689	-13.9955	-2.28657	0.495001	-0.168333	-0.0324	Chr_al	50	11
NA	burgdorferi s.s.	50.48	14.05	5.71	35	286.689	-13.9955	-2.28657	0.495001	-0.168333	-0.0324	Chr_al	50	11
NA	burgdorferi s.l.	50.48	14.05	3.8	26	286.689	-13.9955	-2.28657	0.495001	-0.168333	-0.0324	Chr_al	50	11
NA	burgdorferi s.l.	50.5	3.7	13.6	728	286.552	-10.3058	-1.48526	0.670569	-0.11523	-0.001475	Als_al	150	7
NA	burgdorferi s.l.	50.5	3.7	1.9	315	286.552	-10.3058	-1.48526	0.670569	-0.11523	-0.001475	Als_al	150	7
NA	burgdorferi s.l.	50.6	8.17	14.3	374	283.399	-12.0992	-1.8484	0.654898	-0.191355	-0.03861	Ahs_pa	50	10
NA	burgdorferi s.l.	50.6	8.17	11.9	310	283.399	-12.0992	-1.8484	0.654898	-0.191355	-0.03861	Ahs_pa	50	10
NA	burgdorferi s.l.	50.6	8.17	27.6	25	283.399	-12.0992	-1.8484	0.654898	-0.191355	-0.03861	Ahs_pa	50	10
NA	afzelii	50.7897	5.7372	7.6	105	287.07	-11.8344	-1.54734	0.656084	-0.099745	-0.003304	Chs_ha	14	11
NA	afzelii	50.7897	5.7372	7.6	105	287.07	-11.8344	-1.54734	0.656084	-0.099745	-0.003304	Chs_ha	14	11
NA	valaisiana	50.7897	5.7372	1.9	105	287.07	-11.8344	-1.54734	0.656084	-0.099745	-0.003304	Chs_ha	14	11
NA	valaisiana	50.7897	5.7372	1.9	105	287.07	-11.8344	-1.54734	0.656084	-0.099745	-0.003304	Chs_ha	14	11
NA	burgdorferi s.s.	50.7897	5.7372	1	105	287.07	-11.8344	-1.54734	0.656084	-0.099745	-0.003304	Chs_ha	14	11
NA	burgdorferi s.s.	50.7897	5.7372	1	105	287.07	-11.8344	-1.54734	0.656084	-0.099745	-0.003304	Chs_ha	14	11
NA	valaisiana	50.7964	1.64602	2.24	134	286.086	-9.5155	-0.899923	0.636583	-0.069431	-0.0148	Alr_al	150	12
NA	valaisiana	50.7964	1.64602	2.24	134	286.086	-9.5155	-0.899923	0.636583	-0.069431	-0.0148	Alr_al	150	12
NA	afzelii	50.7964	1.64602	0.74	134	286.086	-9.5155	-0.899923	0.636583	-0.069431	-0.0148	Alr_al	150	12
NA	garinii	50.7964	1.64602	0.74	134	286.086	-9.5155	-0.899923	0.636583	-0.069431	-0.0148	Alr_al	150	12
NA	afzelii	50.7964	1.64602	0.74	134	286.086	-9.5155	-0.899923	0.636583	-0.069431	-0.0148	Alr_al	150	12
NA	garinii	50.7964	1.64602	0.74	134	286.086	-9.5155	-0.899923	0.636583	-0.069431	-0.0148	Alr_al	150	12
NA	burgdorferi s.l.	50.9	8.45	5	571	283.434	-12.051	-1.86853	0.668004	-0.139881	-0.014342	Chr_fo	50	9
NA	burgdorferi s.l.	50.9	8.45	10	129	283.434	-12.051	-1.86853	0.668004	-0.139881	-0.014342	Chr_fo	50	9
NA	burgdorferi s.l.	50.9	8.45	10.6	119	283.434	-12.051	-1.86853	0.668004	-0.139881	-0.014342	Chr_fo	50	9
NA	garinii	50.9594	11.3858	51.25	80	285.91	-13.4483	-2.0558	0.574232	-0.063599	-0.012173	Chr_al	50	11
NA	garinii	50.9594	11.3858	51.25	80	285.91	-13.4483	-2.0558	0.574232	-0.063599	-0.012173	Chr_al	50	11
NA	afzelii	50.9594	11.3858	20	80	285.91	-13.4483	-2.0558	0.574232	-0.063599	-0.012173	Chr_al	50	11
NA	afzelii	50.9594	11.3858	20	80	285.91	-13.4483	-2.0558	0.574232	-0.063599	-0.012173	Chr_al	50	11
NA	valaisiana	50.9594	11.3858	13.75	80	285.91	-13.4483	-2.0558	0.574232	-0.063599	-0.012173	Chr_al	50	11
NA	valaisiana	50.9594	11.3858	13.75	80	285.91	-13.4483	-2.0558	0.574232	-0.063599	-0.012173	Chr_al	50	11
NA	bavariensis	50.9594	11.3858	2.5	80	285.91	-13.4483	-2.0558	0.574232	-0.063599	-0.012173	Chr_al	50	11
NA	bavariensis	50.9594	11.3858	2.5	80	285.91	-13.4483	-2.0558	0.574232	-0.063599	-0.012173	Chr_al	50	11
NA	lusitaniae	50.9594	11.3858	1.25	80	285.91	-13.4483	-2.0558	0.574232	-0.063599	-0.012173	Chr_al	50	11
NA	lusitaniae	50.9594	11.3858	1.25	80	285.91	-13.4483	-2.0558	0.574232	-0.063599	-0.012173	Chr_al	50	11
NA	burgdorferi s.l.	51	1.7	3.3	70	285.677	-9.77778	-1.1803	0.652855	-0.0749	-0.002235	Alr_al	150	12
NA	garinii	51.04	-1.47	48	50	286.408	-8.90445	-1.08609	0.595733	-0.056359	-0.001631	Ahr_al	110	7
NA	valaisiana	51.04	-1.47	40	50	286.408	-8.90445	-1.08609	0.595733	-0.056359	-0.001631	Ahr_al	110	7
NA	afzelii	51.04	-1.47	12	50	286.408	-8.90445	-1.08609	0.595733	-0.056359	-0.001631	Ahr_al	110	7
NA	burgdorferi s.l.	51.1	1.8	1.9	188	285.967	-9.55274	-1.01581	0.691995	-0.0754	-0.009967	Alr_al	150	12
2008-2009	garinii	51.1	20.32	24.3	404	284.36	-14.1796	-2.35565	0.601535	-0.13025	-0.011374	Chs_fo	14	8
2013-2014	afzelii	51.1	20.32	17.6	404	284.36	-14.1796	-2.35565	0.601535	-0.13025	-0.011374	Chs_fo	14	8
2013-2014	burgdorferi s.l.	51.1	20.32	12.9	404	284.36	-14.1796	-2.35565	0.601535	-0.13025	-0.011374	Chs_fo	14	8
2008-2009	burgdorferi s.s.	51.1	20.32	11.9	404	284.36	-14.1796	-2.35565	0.601535	-0.13025	-0.011374	Chs_fo	14	8
NA	burgdorferi s.l.	51.1	1.8	2.1	256	286.202	-9.86891	-1.21455	0.578021	-0.077588	-0.009295	Als_al	14	10
NA	burgdorferi s.l.	51.1	1.8	6.3	347	286.198	-10.3097	-1.19285	0.589687	-0.078388	-0.001199	Als_al	14	6
2011-2013	burgdorferi s.l.	51.15	21.52	25	316	284.665	-15.4428	-2.60175	0.570769	-0.148522	-0.018466	Chs_al	14	10
2013-2014	afzelii	51.15	21.52	15.2	316	284.665	-15.4428	-2.60175	0.570769	-0.148522	-0.018466	Chs_al	14	10
2013-2014	burgdorferi s.l.	51.15	21.52	11.7	316	284.665	-15.4428	-2.60175	0.570769	-0.148522	-0.018466	Chs_al	14	10
2008-2009	garinii	51.15	21.52	6.6	316	284.665	-15.4428	-2.60175	0.570769	-0.148522	-0.018466	Chs_al	14	10
NA	afzelii	51.16	4.29	10.6	3254	287.943	-11.3977	-1.34246	0.538248	-0.100507	-0.010918	Als_ha	190	9
NA	afzelii	51.16	4.29	1.5	3254	287.943	-11.3977	-1.34246	0.538248	-0.100507	-0.010918	Als_ha	190	9
NA	afzelii	51.16	4.29	1.2	3254	287.943	-11.3977	-1.34246	0.538248	-0.100507	-0.010918	Als_ha	190	9
NA	burgdorferi s.l.	51.18	3.46	27	479	287.425	-11.1514	-1.30767	0.651138	-0.063739	0.002041	Als_ha	150	8
NA	afzelii	51.1838	-3.57143	1.14	175	285.019	-7.35424	-0.179334	0.728503	-0.067345	-0.004746	Ahr_sh	140	8
NA	valaisiana	51.1838	-3.57143	1.14	175	285.019	-7.35424	-0.179334	0.728503	-0.067345	-0.004746	Ahr_sh	140	8
NA	afzelii	51.1838	-3.57143	1.14	175	285.019	-7.35424	-0.179334	0.728503	-0.067345	-0.004746	Ahr_sh	140	8
NA	valaisiana	51.1838	-3.57143	1.14	175	285.019	-7.35424	-0.179334	0.728503	-0.067345	-0.004746	Ahr_sh	140	8
NA	garinii	51.1838	-3.57143	0.57	175	285.019	-7.35424	-0.179334	0.728503	-0.067345	-0.004746	Ahr_sh	140	8
NA	garinii	51.1838	-3.57143	0.57	175	285.019	-7.35424	-0.179334	0.728503	-0.067345	-0.004746	Ahr_sh	140	8
NA	burgdorferi s.l.	51.2	3.6	9.9	525	287.073	-11.1524	-1.40935	0.670085	-0.056947	0.016165	Als_ha	14	8
NA	garinii	51.25	21.58	2.2	409	285.516	-15.9681	-2.69009	0.519122	-0.152275	-0.029006	Chs_al	14	9
NA	burgdorferi s.l.	51.25	5.24	10	363	286.554	-10.8991	-1.89536	0.686312	-0.06846	0.025074	Als_ha	50	11
NA	burgdorferi s.l.	51.3	5.57	5	222	286.758	-11.1981	-1.68427	0.681124	-0.06917	0.011378	Als_ha	50	11
2011-2013	burgdorferi s.l.	51.3	23.24	4	218	284.628	-16.079	-3.02311	0.540208	-0.205084	-0.036674	Chs_al	20	9
2013-2014	afzelii	51.3	23.24	1.4	218	284.628	-16.079	-3.02311	0.540208	-0.205084	-0.036674	Chs_al	20	9
2008-2009	garinii	51.3	23.24	0.5	218	284.628	-16.079	-3.02311	0.540208	-0.205084	-0.036674	Chs_al	20	9
NA	burgdorferi s.s.	51.3	23.24	1.3	153	284.628	-16.079	-3.02311	0.540208	-0.205084	-0.036674	Chs_al	20	9
NA	garinii	51.3636	2.33663	3.66	82	287.831	-11.2598	-1.25018	0.590756	-0.068314	-0.00665	URBAN	150	8
NA	garinii	51.3636	2.33663	3.66	82	286.223	-10.2897	-1.29686	0.579643	-0.07707	-0.005372	Als_al	14	6
NA	afzelii	51.3636	2.33663	2.44	82	285.753	-10.0566	-1.19693	0.617947	-0.069447	-0.020013	Alr_al	14	10
NA	afzelii	51.3636	2.33663	2.44	82	287.038	-10.8848	-1.51496	0.554158	-0.085437	0.013078	Als_al	14	6
NA	valaisiana	51.3636	2.33663	1.22	82	287.158	-10.2041	-1.40105	0.518889	-0.094821	0.01821	Als_al	14	7
NA	valaisiana	51.3636	2.33663	1.22	82	286.926	-10.7699	-1.21184	0.647545	-0.067267	-0.002296	Als_al	14	7
NA	afzelii	51.37	22.57	3.7	245	284.036	-15.2002	-2.86618	0.557661	-0.189529	-0.004142	Chs_al	14	9
2011-2013	burgdorferi s.l.	51.37	22.57	13.2	235	284.036	-15.2002	-2.86618	0.557661	-0.189529	-0.004142	Chs_al	14	9
2013-2014	afzelii	51.37	22.57	9.8	235	284.036	-15.2002	-2.86618	0.557661	-0.189529	-0.004142	Chs_al	14	9
2013-2014	burgdorferi s.l.	51.37	22.57	6.4	235	284.036	-15.2002	-2.86618	0.557661	-0.189529	-0.004142	Chs_al	14	9
2008-2009	garinii	51.37	22.57	4.7	235	284.036	-15.2002	-2.86618	0.557661	-0.189529	-0.004142	Chs_al	14	9
NA	garinii	51.3705	2.29373	2.75	182	286.569	-10.1233	-1.44993	0.599628	-0.11265	0.010592	Als_al	14	6
NA	garinii	51.3705	2.29373	2.75	182	285.426	-10.1724	-1.33722	0.627444	-0.068203	-0.023344	Ahs_al	14	6
NA	valaisiana	51.3705	2.29373	1.65	182	286.082	-10.1235	-1.24116	0.634494	-0.062293	-0.009056	Als_al	14	6
NA	valaisiana	51.3705	2.29373	1.65	182	287.103	-10.5684	-1.37809	0.529426	-0.074972	0.015348	Als_al	14	7
NA	afzelii	51.3705	2.29373	0.55	182	287.191	-10.7403	-1.12338	0.628757	-0.06229	0.008767	Als_al	14	7
NA	afzelii	51.3705	2.29373	0.55	182	287.241	-11.014	-1.21888	0.601731	-0.060873	0.005565	Als_al	14	7
NA	afzelii	51.3705	2.29373	2.6	653	287.417	-11.5787	-1.04042	0.601297	-0.041805	-0.001701	Als_al	14	7
NA	afzelii	51.3705	2.29373	2.6	653	285.724	-9.70637	-1.20588	0.647699	-0.057149	-0.012503	Alr_al	150	12
NA	garinii	51.3705	2.29373	1.53	653	286.922	-10.6538	-1.3988	0.537527	-0.077511	0.022431	Als_al	14	6
NA	garinii	51.3705	2.29373	1.53	653	285.921	-10.189	-1.25199	0.596822	-0.064074	-0.006974	Ahs_al	14	6
NA	valaisiana	51.3705	2.29373	1.38	653	287.243	-10.4391	-1.25631	0.584492	-0.071162	-0.004005	Als_al	14	6
NA	valaisiana	51.3705	2.29373	1.38	653	287.038	-10.4614	-1.66236	0.548292	-0.087499	0.029649	Als_al	14	6
NA	garinii	51.3807	2.32727	2.22	135	287.196	-10.4806	-1.17511	0.676132	-0.04429	-0.004623	Als_al	14	7
NA	garinii	51.3807	2.32727	2.22	135	286.799	-10.7222	-1.27975	0.55762	-0.084998	0.019983	Als_al	14	6
NA	valaisiana	51.3807	2.32727	0.74	135	286.955	-10.3446	-1.22521	0.648376	-0.05194	-0.00312	Als_al	14	7
NA	valaisiana	51.3807	2.32727	0.74	135	286.738	-10.4542	-1.36507	0.603098	-0.078061	0.01865	Als_al	14	7
NA	garinii	51.3857	2.32015	3.67	791	287.07	-10.3519	-1.52656	0.558647	-0.072601	0.014017	Als_al	14	7
NA	garinii	51.3857	2.32015	3.67	791	286.722	-10.6472	-1.39704	0.544167	-0.089042	0.026975	Als_al	14	6
NA	valaisiana	51.3857	2.32015	1.64	791	287.143	-10.9394	-1.07236	0.66738	-0.027334	-0.010256	Als_al	14	7
NA	valaisiana	51.3857	2.32015	1.64	791	287.039	-10.7794	-1.43468	0.545836	-0.073688	0.025342	Als_al	14	6
NA	burgdorferi s.l.	51.4	0.7	2.1	534	286.1	-8.63465	-0.308929	0.350476	-0.03944	-0.004352	Als_pa	14	7
NA	afzelii	51.422	5.33388	8.4	273	287.512	-11.7399	-1.58676	0.605071	-0.080187	0.016031	Als_ha	50	11
NA	afzelii	51.422	5.33388	8.4	273	287.512	-11.7399	-1.58676	0.605071	-0.080187	0.016031	Als_ha	50	11
NA	garinii	51.441	0.270377	1.41	71	288.749	-10.5142	-0.368192	0.344749	-0.055449	-0.009208	URBAN	14	6
NA	garinii	51.441	0.270377	1.41	71	288.749	-10.5142	-0.368192	0.344749	-0.055449	-0.009208	URBAN	14	6
2013-2014	afzelii	51.47	23.02	6.9	101	284.398	-15.9836	-2.86716	0.54088	-0.189502	-0.008346	Chs_al	20	9
2013-2014	burgdorferi s.l.	51.47	23.02	5	101	284.398	-15.9836	-2.86716	0.54088	-0.189502	-0.008346	Chs_al	20	9
2013-2014	burgdorferi s.l.	51.47	23.02	4	101	284.398	-15.9836	-2.86716	0.54088	-0.189502	-0.008346	Chs_al	20	9
2008-2009	garinii	51.47	23.02	3	101	284.398	-15.9836	-2.86716	0.54088	-0.189502	-0.008346	Chs_al	20	9
NA	burgdorferi s.l.	51.55	6.14	12	336	287.025	-11.5655	-1.6529	0.602199	-0.075481	0.017224	Als_al	150	9
NA	burgdorferi s.l.	51.59	22.48	10.3	450	284.988	-16.449	-2.84613	0.566643	-0.166461	-0.038369	Chs_al	14	9
NA	burgdorferi s.l.	51.59	22.48	4.8	758	284.988	-16.449	-2.84613	0.566643	-0.166461	-0.038369	Chs_al	14	9
NA	valaisiana	51.72	-1.91	24.3	214	286.283	-9.38287	-0.850703	0.63669	-0.040442	-0.004101	Ahs_al	14	6
NA	afzelii	51.72	-1.91	10.74	214	286.283	-9.38287	-0.850703	0.63669	-0.040442	-0.004101	Ahs_al	14	6
NA	garinii	51.72	-1.91	10.28	214	286.283	-9.38287	-0.850703	0.63669	-0.040442	-0.004101	Ahs_al	14	6
NA	burgdorferi s.l.	51.72	-1.91	0.5	214	286.283	-9.38287	-0.850703	0.63669	-0.040442	-0.004101	Ahs_al	14	6
2010-2011	burgdorferi s.l.	51.72	-1.91	21.3	150	286.283	-9.38287	-0.850703	0.63669	-0.040442	-0.004101	Ahs_al	14	6
2010-2012	garinii	51.72	-1.91	8	150	286.283	-9.38287	-0.850703	0.63669	-0.040442	-0.004101	Ahs_al	14	6
2010-2013	valaisiana	51.72	-1.91	6.66	150	286.283	-9.38287	-0.850703	0.63669	-0.040442	-0.004101	Ahs_al	14	6
NA	valaisiana	51.72	-1.91	2	150	286.283	-9.38287	-0.850703	0.63669	-0.040442	-0.004101	Ahs_al	14	6
NA	valaisiana	51.72	-1.91	8.1	135	286.283	-9.38287	-0.850703	0.63669	-0.040442	-0.004101	Ahs_al	14	6
NA	afzelii	51.72	-1.91	3.7	135	286.283	-9.38287	-0.850703	0.63669	-0.040442	-0.004101	Ahs_al	14	6
NA	garinii	51.72	-1.91	0.74	135	286.283	-9.38287	-0.850703	0.63669	-0.040442	-0.004101	Ahs_al	14	6
NA	burgdorferi s.l.	51.72	-1.91	0.7	135	286.283	-9.38287	-0.850703	0.63669	-0.040442	-0.004101	Ahs_al	14	6
NA	afzelii	51.8403	3.98277	38.7	119	284.327	-8.92597	-0.628103	0.583761	-0.150127	0.020669	Als_al	14	8
NA	afzelii	51.8403	3.98277	38.7	119	284.327	-8.92597	-0.628103	0.583761	-0.150127	0.020669	Als_al	14	8
NA	valaisiana	51.8403	3.98277	9.2	119	284.327	-8.92597	-0.628103	0.583761	-0.150127	0.020669	Als_al	14	8
NA	valaisiana	51.8403	3.98277	9.2	119	284.327	-8.92597	-0.628103	0.583761	-0.150127	0.020669	Als_al	14	8
NA	garinii	51.8403	3.98277	1.7	119	284.327	-8.92597	-0.628103	0.583761	-0.150127	0.020669	Als_al	14	8
NA	garinii	51.8403	3.98277	1.7	119	284.327	-8.92597	-0.628103	0.583761	-0.150127	0.020669	Als_al	14	8
NA	burgdorferi s.s.	51.8403	3.98277	0.8	119	284.327	-8.92597	-0.628103	0.583761	-0.150127	0.020669	Als_al	14	8
NA	burgdorferi s.s.	51.8403	3.98277	0.8	119	284.327	-8.92597	-0.628103	0.583761	-0.150127	0.020669	Als_al	14	8
NA	burgdorferi s.l.	52.02	5.39	14	325	285.543	-10.587	-1.52753	0.705212	-0.089752	-0.004687	Als_pa	140	12
NA	burgdorferi s.l.	52.02	23.08	10	718	285.517	-16.8744	-2.8843	0.468379	-0.186393	-0.039229	Cho_al	14	10
NA	burgdorferi s.l.	52.02	23.08	11.5	710	285.517	-16.8744	-2.8843	0.468379	-0.186393	-0.039229	Cho_al	14	10
NA	burgdorferi s.l.	52.02	23.08	8.6	635	285.517	-16.8744	-2.8843	0.468379	-0.186393	-0.039229	Cho_al	14	10
NA	afzelii	52.0281	5.69694	13.1	329	285.987	-11.0764	-1.63811	0.694021	-0.074369	0.007091	Als_pa	140	12
NA	afzelii	52.0281	5.69694	13.1	329	285.987	-11.0764	-1.63811	0.694021	-0.074369	0.007091	Als_pa	140	12
NA	garinii	52.0281	5.69694	1.8	329	285.987	-11.0764	-1.63811	0.694021	-0.074369	0.007091	Als_pa	140	12
NA	valaisiana	52.0281	5.69694	1.8	329	285.987	-11.0764	-1.63811	0.694021	-0.074369	0.007091	Als_pa	140	12
NA	garinii	52.0281	5.69694	1.8	329	285.987	-11.0764	-1.63811	0.694021	-0.074369	0.007091	Als_pa	140	12
NA	valaisiana	52.0281	5.69694	1.8	329	285.987	-11.0764	-1.63811	0.694021	-0.074369	0.007091	Als_pa	140	12
NA	burgdorferi s.s.	52.0281	5.69694	0.6	329	285.987	-11.0764	-1.63811	0.694021	-0.074369	0.007091	Als_pa	140	12
NA	burgdorferi s.s.	52.0281	5.69694	0.6	329	285.987	-11.0764	-1.63811	0.694021	-0.074369	0.007091	Als_pa	140	12
NA	burgdorferi s.l.	52.06	5.52	9	212	286.466	-11.3773	-1.48824	0.721884	-0.059697	-0.013105	Als_pa	140	12
NA	burgdorferi s.l.	52.08	5.12	10	416	287.348	-11.5803	-1.27449	0.637649	-0.073864	-0.028083	URBAN	140	11
NA	burgdorferi s.l.	52.08	4.24	15	687	286.348	-9.87479	-0.620199	0.51043	-0.08253	0.000774	URBAN	210	8
NA	afzelii	52.0833	5.3	5.64	1175	286.185	-10.9754	-1.6203	0.612244	-0.089209	0.004115	Als_pa	140	12
NA	afzelii	52.0833	5.3	5.64	1175	286.185	-10.9754	-1.6203	0.612244	-0.089209	0.004115	Als_pa	140	12
NA	garinii	52.0833	5.3	1.78	1175	286.185	-10.9754	-1.6203	0.612244	-0.089209	0.004115	Als_pa	140	12
NA	garinii	52.0833	5.3	1.78	1175	286.185	-10.9754	-1.6203	0.612244	-0.089209	0.004115	Als_pa	140	12
NA	burgdorferi s.s.	52.0833	5.3	0.54	1175	286.185	-10.9754	-1.6203	0.612244	-0.089209	0.004115	Als_pa	140	12
NA	burgdorferi s.s.	52.0833	5.3	0.54	1175	286.185	-10.9754	-1.6203	0.612244	-0.089209	0.004115	Als_pa	140	12
NA	valaisiana	52.0833	5.3	0.09	1175	286.185	-10.9754	-1.6203	0.612244	-0.089209	0.004115	Als_pa	140	12
NA	spielmanii	52.0833	5.3	0.09	1175	286.185	-10.9754	-1.6203	0.612244	-0.089209	0.004115	Als_pa	140	12
NA	valaisiana	52.0833	5.3	0.09	1175	286.185	-10.9754	-1.6203	0.612244	-0.089209	0.004115	Als_pa	140	12
NA	spielmanii	52.0833	5.3	0.09	1175	286.185	-10.9754	-1.6203	0.612244	-0.089209	0.004115	Als_pa	140	12
NA	burgdorferi s.l.	52.09	6.44	9	84	286.373	-11.4273	-1.66054	0.745786	-0.05844	-0.00613	Als_pa	140	12
NA	afzelii	52.1056	5.87471	2.1	193	285.48	-11.0537	-1.4886	0.681324	-0.116747	0.008025	Als_fo	100	12
NA	valaisiana	52.1056	5.87471	2.1	193	285.48	-11.0537	-1.4886	0.681324	-0.116747	0.008025	Als_fo	100	12
NA	afzelii	52.1056	5.87471	2.1	193	285.48	-11.0537	-1.4886	0.681324	-0.116747	0.008025	Als_fo	100	12
NA	valaisiana	52.1056	5.87471	2.1	193	285.48	-11.0537	-1.4886	0.681324	-0.116747	0.008025	Als_fo	100	12
NA	garinii	52.1056	5.87471	1.6	193	285.48	-11.0537	-1.4886	0.681324	-0.116747	0.008025	Als_fo	100	12
NA	garinii	52.1056	5.87471	1.6	193	285.48	-11.0537	-1.4886	0.681324	-0.116747	0.008025	Als_fo	100	12
NA	burgdorferi s.s.	52.1056	5.87471	0.5	193	285.48	-11.0537	-1.4886	0.681324	-0.116747	0.008025	Als_fo	100	12
NA	burgdorferi s.s.	52.1056	5.87471	0.5	193	285.48	-11.0537	-1.4886	0.681324	-0.116747	0.008025	Als_fo	100	12
NA	afzelii	52.1057	5.87489	3.1	32	285.48	-11.0537	-1.4886	0.681324	-0.116747	0.008025	Als_fo	100	12
NA	afzelii	52.1057	5.87489	3.1	32	285.48	-11.0537	-1.4886	0.681324	-0.116747	0.008025	Als_fo	100	12
NA	burgdorferi s.l.	52.12	5.57	39	216	286.917	-11.5514	-1.34172	0.693249	-0.05416	-0.009169	Als_pa	140	12
NA	burgdorferi s.l.	52.15	5.49	25	76	286.416	-11.2233	-1.37754	0.727261	-0.067261	-0.025478	Als_pa	140	12
NA	afzelii	52.1589	4.36138	4.3	47	286.41	-10.0052	-0.84638	0.568525	-0.105749	-0.003559	Alo_pa	190	9
NA	afzelii	52.1589	4.36138	4.3	47	286.41	-10.0052	-0.84638	0.568525	-0.105749	-0.003559	Alo_pa	190	9
NA	burgdorferi s.s.	52.1639	6.79832	2.9	174	286.4	-11.5539	-1.75131	0.69287	-0.099663	-0.007093	Als_ha	150	9
NA	burgdorferi s.s.	52.1639	6.79832	2.9	174	286.4	-11.5539	-1.75131	0.69287	-0.099663	-0.007093	Als_ha	150	9
NA	afzelii	52.1639	6.79832	2.3	174	286.4	-11.5539	-1.75131	0.69287	-0.099663	-0.007093	Als_ha	150	9
NA	afzelii	52.1639	6.79832	2.3	174	286.4	-11.5539	-1.75131	0.69287	-0.099663	-0.007093	Als_ha	150	9
NA	garinii	52.1639	6.79832	0.6	174	286.4	-11.5539	-1.75131	0.69287	-0.099663	-0.007093	Als_ha	150	9
NA	valaisiana	52.1639	6.79832	0.6	174	286.4	-11.5539	-1.75131	0.69287	-0.099663	-0.007093	Als_ha	150	9
NA	garinii	52.1639	6.79832	0.6	174	286.4	-11.5539	-1.75131	0.69287	-0.099663	-0.007093	Als_ha	150	9
NA	valaisiana	52.1639	6.79832	0.6	174	286.4	-11.5539	-1.75131	0.69287	-0.099663	-0.007093	Als_ha	150	9
NA	burgdorferi s.l.	52.17	4.49	8	353	287.416	-11.2575	-0.917244	0.603903	-0.060356	-0.019981	URBAN	190	9
NA	burgdorferi s.l.	52.19	4.59	10	348	287.052	-10.9422	-1.13984	0.535191	-0.120188	-0.005236	Alo_pa	140	10
NA	burgdorferi s.l.	52.19	22.06	11.9	641	284.193	-16.126	-2.77287	0.536644	-0.152844	-0.042371	Chs_al	14	8
NA	burgdorferi s.l.	52.19	22.06	4.4	444	284.193	-16.126	-2.77287	0.536644	-0.152844	-0.042371	Chs_al	14	8
NA	burgdorferi s.l.	52.21	6.27	19	684	286.272	-11.302	-1.63543	0.722275	-0.077004	-0.013378	Als_pa	140	12
NA	burgdorferi s.l.	52.23	22.33	11.2	169	283.804	-16.176	-2.78115	0.545295	-0.174014	-0.034067	Cho_pa	14	7
NA	burgdorferi s.l.	52.25	4.53	16	517	287.496	-11.5166	-0.933688	0.494488	-0.109524	-0.019242	Als_al	190	9
NA	garinii	52.2833	4.81667	2.19	1175	287.405	-11.4772	-1.19102	0.574438	-0.114916	-0.028984	Als_al	140	10
NA	afzelii	52.2833	4.81667	2.19	1175	287.405	-11.4772	-1.19102	0.574438	-0.114916	-0.028984	Als_al	140	10
NA	garinii	52.2833	4.81667	2.19	1175	287.405	-11.4772	-1.19102	0.574438	-0.114916	-0.028984	Als_al	140	10
NA	afzelii	52.2833	4.81667	2.19	1175	287.405	-11.4772	-1.19102	0.574438	-0.114916	-0.028984	Als_al	140	10
NA	burgdorferi s.s.	52.2833	4.81667	1.4	1175	287.405	-11.4772	-1.19102	0.574438	-0.114916	-0.028984	Als_al	140	10
NA	burgdorferi s.s.	52.2833	4.81667	1.4	1175	287.405	-11.4772	-1.19102	0.574438	-0.114916	-0.028984	Als_al	140	10
NA	valaisiana	52.2833	4.81667	0.54	1175	287.405	-11.4772	-1.19102	0.574438	-0.114916	-0.028984	Als_al	140	10
NA	valaisiana	52.2833	4.81667	0.54	1175	287.405	-11.4772	-1.19102	0.574438	-0.114916	-0.028984	Als_al	140	10
NA	spielmanii	52.2833	4.81667	0.26	1175	287.405	-11.4772	-1.19102	0.574438	-0.114916	-0.028984	Als_al	140	10
NA	spielmanii	52.2833	4.81667	0.26	1175	287.405	-11.4772	-1.19102	0.574438	-0.114916	-0.028984	Als_al	140	10
NA	valaisiana	52.3399	4.56283	2.5	40	286.203	-10.2511	-0.927976	0.630392	-0.119543	-0.003803	Als_al	190	9
NA	valaisiana	52.3399	4.56283	2.5	40	286.203	-10.2511	-0.927976	0.630392	-0.119543	-0.003803	Als_al	190	9
NA	burgdorferi s.l.	52.34	21.31	3.4	759	284.84	-15.9462	-2.88756	0.547526	-0.215444	-0.049181	Chs_al	14	11
NA	burgdorferi s.l.	52.34	22.21	6.1	599	283.886	-16.3686	-2.93842	0.518609	-0.188172	-0.031478	Chs_al	14	7
NA	garinii	52.3779	9.74773	45.5	44	287.266	-13.757	-1.46654	0.55331	-0.11191	-0.024176	URBAN	14	10
NA	garinii	52.3779	9.74773	45.5	44	287.266	-13.757	-1.46654	0.55331	-0.11191	-0.024176	URBAN	14	10
NA	bavariensis	52.3779	9.74773	18.2	44	287.266	-13.757	-1.46654	0.55331	-0.11191	-0.024176	URBAN	14	10
NA	bavariensis	52.3779	9.74773	18.2	44	287.266	-13.757	-1.46654	0.55331	-0.11191	-0.024176	URBAN	14	10
NA	burgdorferi s.l.	52.39	22.12	6.5	38	284.019	-16.0184	-2.78872	0.494411	-0.151957	-0.020262	Chs_al	14	8
NA	afzelii	52.4151	21.5052	0.09	1107	284.787	-15.7289	-3.00618	0.580531	-0.196513	-0.044624	Chs_al	14	9
NA	afzelii	52.4151	21.5052	0.09	1107	284.787	-15.7289	-3.00618	0.580531	-0.196513	-0.044624	Chs_al	14	9
NA	burgdorferi s.l.	52.43	6.29	29	425	286.003	-11.045	-1.43637	0.730936	-0.070092	-0.019563	Als_pa	140	10
NA	afzelii	52.4478	4.89306	8.4	167	286.096	-10.4633	-1.12538	0.712848	-0.080204	-0.046179	Alo_pa	190	12
NA	afzelii	52.4478	4.89306	8.4	167	286.096	-10.4633	-1.12538	0.712848	-0.080204	-0.046179	Alo_pa	190	12
NA	burgdorferi s.s.	52.4478	4.89306	1.8	167	286.096	-10.4633	-1.12538	0.712848	-0.080204	-0.046179	Alo_pa	190	12
NA	valaisiana	52.4478	4.89306	1.8	167	286.096	-10.4633	-1.12538	0.712848	-0.080204	-0.046179	Alo_pa	190	12
NA	burgdorferi s.s.	52.4478	4.89306	1.8	167	286.096	-10.4633	-1.12538	0.712848	-0.080204	-0.046179	Alo_pa	190	12
NA	valaisiana	52.4478	4.89306	1.8	167	286.096	-10.4633	-1.12538	0.712848	-0.080204	-0.046179	Alo_pa	190	12
NA	burgdorferi s.l.	52.45	6.21	10	176	286.052	-11.0364	-1.36581	0.73534	-0.066251	-0.013313	Als_pa	140	10
NA	burgdorferi s.l.	52.45	6.21	27	550	286.052	-11.0364	-1.36581	0.73534	-0.066251	-0.013313	Als_pa	140	10
NA	burgdorferi s.l.	52.57	6.21	13	642	286.273	-11.307	-1.49395	0.735128	-0.066491	-0.017824	Als_pa	140	10
NA	afzelii	52.7853	6.3061	7.8	102	285.79	-11.1267	-1.52192	0.708935	-0.087051	-0.011383	Als_pa	140	11
NA	afzelii	52.7853	6.3061	7.8	102	285.79	-11.1267	-1.52192	0.708935	-0.087051	-0.011383	Als_pa	140	11
NA	garinii	52.7853	6.3061	1	102	285.79	-11.1267	-1.52192	0.708935	-0.087051	-0.011383	Als_pa	140	11
NA	burgdorferi s.s.	52.7853	6.3061	1	102	285.79	-11.1267	-1.52192	0.708935	-0.087051	-0.011383	Als_pa	140	11
NA	garinii	52.7853	6.3061	1	102	285.79	-11.1267	-1.52192	0.708935	-0.087051	-0.011383	Als_pa	140	11
NA	burgdorferi s.s.	52.7853	6.3061	1	102	285.79	-11.1267	-1.52192	0.708935	-0.087051	-0.011383	Als_pa	140	11
NA	burgdorferi s.l.	53	6.45	7	757	285.484	-11.0571	-1.60628	0.662402	-0.116268	0.00863	Alo_al	140	11
NA	afzelii	53.015	6.75499	11.1	135	286.038	-11.1843	-1.77676	0.662972	-0.114254	0.001574	Als_pa	140	11
NA	afzelii	53.015	6.75499	11.1	135	286.038	-11.1843	-1.77676	0.662972	-0.114254	0.001574	Als_pa	140	11
NA	garinii	53.015	6.75499	5.9	135	286.038	-11.1843	-1.77676	0.662972	-0.114254	0.001574	Als_pa	140	11
NA	garinii	53.015	6.75499	5.9	135	286.038	-11.1843	-1.77676	0.662972	-0.114254	0.001574	Als_pa	140	11
NA	burgdorferi s.s.	53.015	6.75499	1.5	135	286.038	-11.1843	-1.77676	0.662972	-0.114254	0.001574	Als_pa	140	11
NA	burgdorferi s.s.	53.015	6.75499	1.5	135	286.038	-11.1843	-1.77676	0.662972	-0.114254	0.001574	Als_pa	140	11
NA	valaisiana	53.015	6.75499	0.7	135	286.038	-11.1843	-1.77676	0.662972	-0.114254	0.001574	Als_pa	140	11
NA	valaisiana	53.015	6.75499	0.7	135	286.038	-11.1843	-1.77676	0.662972	-0.114254	0.001574	Als_pa	140	11
NA	burgdorferi s.l.	53.06	7.1	50	69	285.997	-11.3826	-2.01747	0.600606	-0.15443	0.026673	Cls_al	20	9
NA	valaisiana	53.0764	-3.27026	0.85	234	283.658	-8.5014	-0.717606	0.733415	-0.080233	-0.025349	Ahr_pa	140	9
NA	valaisiana	53.0764	-3.27026	0.85	234	283.658	-8.5014	-0.717606	0.733415	-0.080233	-0.025349	Ahr_pa	140	9
NA	burgdorferi s.l.	53.33	4.56	0.3	371	286.103	-10.6063	-1.20756	0.610143	-0.102012	-0.008761	Als_al	14	7
NA	burgdorferi s.l.	53.33	10.01	13.7	746	285.286	-12.8884	-1.56151	0.640629	-0.105674	-0.024808	Als_al	50	13
NA	burgdorferi s.l.	53.33	10.01	54.5	375	285.286	-12.8884	-1.56151	0.640629	-0.105674	-0.024808	Als_al	50	13
NA	burgdorferi s.l.	53.33	10.01	25	115	285.286	-12.8884	-1.56151	0.640629	-0.105674	-0.024808	Als_al	50	13
NA	burgdorferi s.l.	53.33	10.01	13.5	403	285.286	-12.8884	-1.56151	0.640629	-0.105674	-0.024808	Als_al	50	13
NA	burgdorferi s.l.	53.33	10.01	39.1	109	285.286	-12.8884	-1.56151	0.640629	-0.105674	-0.024808	Als_al	50	13
NA	burgdorferi s.l.	53.33	10.01	23.8	84	285.286	-12.8884	-1.56151	0.640629	-0.105674	-0.024808	Als_al	50	13
NA	burgdorferi s.l.	53.33	10.01	21.1	692	285.286	-12.8884	-1.56151	0.640629	-0.105674	-0.024808	Als_al	50	13
NA	burgdorferi s.l.	53.33	10.01	20	606	285.286	-12.8884	-1.56151	0.640629	-0.105674	-0.024808	Als_al	50	13
NA	burgdorferi s.l.	53.33	10.01	23.1	185	285.286	-12.8884	-1.56151	0.640629	-0.105674	-0.024808	Als_al	50	13
NA	burgdorferi s.l.	53.33	10.01	66.7	44	285.286	-12.8884	-1.56151	0.640629	-0.105674	-0.024808	Als_al	50	13
NA	burgdorferi s.l.	53.33	10.01	20.3	413	285.286	-12.8884	-1.56151	0.640629	-0.105674	-0.024808	Als_al	50	13
NA	burgdorferi s.l.	53.33	10.01	37	209	285.286	-12.8884	-1.56151	0.640629	-0.105674	-0.024808	Als_al	50	13
NA	burgdorferi s.l.	53.33	10.01	11.1	61	285.286	-12.8884	-1.56151	0.640629	-0.105674	-0.024808	Als_al	50	13
NA	burgdorferi s.l.	53.33	10.01	50	714	285.286	-12.8884	-1.56151	0.640629	-0.105674	-0.024808	Als_al	50	13
NA	burgdorferi s.l.	53.33	10.01	33.3	567	285.286	-12.8884	-1.56151	0.640629	-0.105674	-0.024808	Als_al	50	13
NA	burgdorferi s.l.	53.33	10.01	43.8	300	285.286	-12.8884	-1.56151	0.640629	-0.105674	-0.024808	Als_al	50	13
NA	burgdorferi s.l.	53.33	10.01	19.8	273	285.286	-12.8884	-1.56151	0.640629	-0.105674	-0.024808	Als_al	50	13
NA	burgdorferi s.l.	53.33	10.01	30.6	698	285.286	-12.8884	-1.56151	0.640629	-0.105674	-0.024808	Als_al	50	13
NA	burgdorferi s.l.	53.33	10.01	44.4	392	285.286	-12.8884	-1.56151	0.640629	-0.105674	-0.024808	Als_al	50	13
NA	burgdorferi s.l.	53.33	10.01	16.7	357	285.286	-12.8884	-1.56151	0.640629	-0.105674	-0.024808	Als_al	50	13
NA	burgdorferi s.l.	53.33	10.01	20	647	285.286	-12.8884	-1.56151	0.640629	-0.105674	-0.024808	Als_al	50	13
NA	burgdorferi s.l.	53.33	10.01	32.9	369	285.286	-12.8884	-1.56151	0.640629	-0.105674	-0.024808	Als_al	50	13
NA	burgdorferi s.l.	53.33	10.01	41.2	232	285.286	-12.8884	-1.56151	0.640629	-0.105674	-0.024808	Als_al	50	13
NA	burgdorferi s.l.	53.33	10.01	27.8	51	285.286	-12.8884	-1.56151	0.640629	-0.105674	-0.024808	Als_al	50	13
NA	burgdorferi s.l.	53.33	10.01	16.1	685	285.286	-12.8884	-1.56151	0.640629	-0.105674	-0.024808	Als_al	50	13
NA	burgdorferi s.l.	53.33	10.01	39.3	555	285.286	-12.8884	-1.56151	0.640629	-0.105674	-0.024808	Als_al	50	13
NA	burgdorferi s.l.	53.33	10.01	100	472	285.286	-12.8884	-1.56151	0.640629	-0.105674	-0.024808	Als_al	50	13
NA	burgdorferi s.l.	53.33	10.01	38.9	289	285.286	-12.8884	-1.56151	0.640629	-0.105674	-0.024808	Als_al	50	13
NA	burgdorferi s.l.	53.33	10.01	56.6	595	285.286	-12.8884	-1.56151	0.640629	-0.105674	-0.024808	Als_al	50	13
NA	burgdorferi s.l.	53.33	10.01	36.8	575	285.286	-12.8884	-1.56151	0.640629	-0.105674	-0.024808	Als_al	50	13
NA	burgdorferi s.l.	53.33	10.01	19	299	285.286	-12.8884	-1.56151	0.640629	-0.105674	-0.024808	Als_al	50	13
NA	afzelii	53.5485	9.99096	33.7	208	287.317	-13.8321	-1.40694	0.442556	-0.132794	-0.003281	URBAN	50	13
NA	afzelii	53.5485	9.99096	33.7	208	287.317	-13.8321	-1.40694	0.442556	-0.132794	-0.003281	URBAN	50	13
NA	valaisiana	53.5485	9.99096	21.6	208	287.317	-13.8321	-1.40694	0.442556	-0.132794	-0.003281	URBAN	50	13
NA	valaisiana	53.5485	9.99096	21.6	208	287.317	-13.8321	-1.40694	0.442556	-0.132794	-0.003281	URBAN	50	13
NA	burgdorferi s.s.	53.5485	9.99096	11.1	208	287.317	-13.8321	-1.40694	0.442556	-0.132794	-0.003281	URBAN	50	13
NA	burgdorferi s.s.	53.5485	9.99096	11.1	208	287.317	-13.8321	-1.40694	0.442556	-0.132794	-0.003281	URBAN	50	13
NA	spielmanii	53.5485	9.99096	10	208	287.317	-13.8321	-1.40694	0.442556	-0.132794	-0.003281	URBAN	50	13
NA	spielmanii	53.5485	9.99096	10	208	287.317	-13.8321	-1.40694	0.442556	-0.132794	-0.003281	URBAN	50	13
NA	garinii	53.5485	9.99096	82.1	28	287.317	-13.8321	-1.40694	0.442556	-0.132794	-0.003281	URBAN	50	13
NA	garinii	53.5485	9.99096	82.1	28	287.317	-13.8321	-1.40694	0.442556	-0.132794	-0.003281	URBAN	50	13
NA	bavariensis	53.5485	9.99096	17.9	28	287.317	-13.8321	-1.40694	0.442556	-0.132794	-0.003281	URBAN	50	13
NA	bavariensis	53.5485	9.99096	17.9	28	287.317	-13.8321	-1.40694	0.442556	-0.132794	-0.003281	URBAN	50	13
NA	burgdorferi s.l.	53.58	14.6	3.4	227	283.312	-11.6589	-1.39918	0.61348	-0.231028	-0.014002	Clo_pa	14	11
NA	burgdorferi s.l.	53.59	14.4	4.6	77	283.663	-11.8847	-1.52592	0.729102	-0.107882	-0.007384	Cls_fo	14	11
NA	garinii	53.9922	14.0781	0.85	469	282.533	-10.3345	-0.437269	0.298602	-0.134952	-0.115065	Clo_pa	0	0
NA	garinii	53.9922	14.0781	0.85	469	282.533	-10.3345	-0.437269	0.298602	-0.134952	-0.115065	Clo_pa	0	0
NA	burgdorferi s.s.	53.9922	14.0781	0.42	469	282.533	-10.3345	-0.437269	0.298602	-0.134952	-0.115065	Clo_pa	0	0
NA	afzelii	53.9922	14.0781	0.42	469	282.533	-10.3345	-0.437269	0.298602	-0.134952	-0.115065	Clo_pa	0	0
NA	valaisiana	53.9922	14.0781	0.42	469	282.533	-10.3345	-0.437269	0.298602	-0.134952	-0.115065	Clo_pa	0	0
NA	burgdorferi s.s.	53.9922	14.0781	0.42	469	282.533	-10.3345	-0.437269	0.298602	-0.134952	-0.115065	Clo_pa	0	0
NA	afzelii	53.9922	14.0781	0.42	469	282.533	-10.3345	-0.437269	0.298602	-0.134952	-0.115065	Clo_pa	0	0
NA	valaisiana	53.9922	14.0781	0.42	469	282.533	-10.3345	-0.437269	0.298602	-0.134952	-0.115065	Clo_pa	0	0
NA	valaisiana	54.0084	-2.39821	1.5	267	282.919	-8.93763	-0.809725	0.665315	-0.072794	-0.003706	Ahs_sh	140	7
NA	valaisiana	54.0084	-2.39821	1.5	267	282.919	-8.93763	-0.809725	0.665315	-0.072794	-0.003706	Ahs_sh	140	7
NA	valaisiana	54.1942	-2.92111	5.84	274	284.175	-8.37025	-1.05584	0.703293	-0.102171	-0.027244	Als_pa	140	6
NA	valaisiana	54.1942	-2.92111	5.84	274	284.175	-8.37025	-1.05584	0.703293	-0.102171	-0.027244	Als_pa	140	6
NA	garinii	54.1942	-2.92111	2.55	274	284.175	-8.37025	-1.05584	0.703293	-0.102171	-0.027244	Als_pa	140	6
NA	garinii	54.1942	-2.92111	2.55	274	284.175	-8.37025	-1.05584	0.703293	-0.102171	-0.027244	Als_pa	140	6
NA	afzelii	54.1942	-2.92111	0.36	274	284.175	-8.37025	-1.05584	0.703293	-0.102171	-0.027244	Als_pa	140	6
NA	afzelii	54.1942	-2.92111	0.36	274	284.175	-8.37025	-1.05584	0.703293	-0.102171	-0.027244	Als_pa	140	6
NA	valaisiana	54.2716	-0.696264	4.28	257	283.221	-8.56	-0.718007	0.68788	-0.0822	-0.008013	Ahr_fo	14	7
NA	valaisiana	54.2716	-0.696264	4.28	257	283.221	-8.56	-0.718007	0.68788	-0.0822	-0.008013	Ahr_fo	14	7
NA	garinii	54.2716	-0.696264	2.72	257	283.221	-8.56	-0.718007	0.68788	-0.0822	-0.008013	Ahr_fo	14	7
NA	garinii	54.2716	-0.696264	2.72	257	283.221	-8.56	-0.718007	0.68788	-0.0822	-0.008013	Ahr_fo	14	7
NA	afzelii	54.2716	-0.696264	0.39	257	283.221	-8.56	-0.718007	0.68788	-0.0822	-0.008013	Ahr_fo	14	7
NA	afzelii	54.2716	-0.696264	0.39	257	283.221	-8.56	-0.718007	0.68788	-0.0822	-0.008013	Ahr_fo	14	7
NA	valaisiana	54.5187	-2.78936	3.33	30	282.222	-9.30106	-0.948827	0.599655	-0.154394	0.014747	Ahs_sh	140	8
NA	valaisiana	54.5187	-2.78936	3.33	30	282.222	-9.30106	-0.948827	0.599655	-0.154394	0.014747	Ahs_sh	140	8
NA	garinii	55.022	-3.67518	3.2	250	283.296	-8.25512	-0.79288	0.704264	-0.093978	-0.015512	Ahr_pa	140	7
NA	valaisiana	55.022	-3.67518	3.2	250	283.296	-8.25512	-0.79288	0.704264	-0.093978	-0.015512	Ahr_pa	140	7
NA	garinii	55.022	-3.67518	3.2	250	283.296	-8.25512	-0.79288	0.704264	-0.093978	-0.015512	Ahr_pa	140	7
NA	valaisiana	55.022	-3.67518	3.2	250	283.296	-8.25512	-0.79288	0.704264	-0.093978	-0.015512	Ahr_pa	140	7
NA	afzelii	55.19	10.14	6.6	52	284.292	-12.1218	-1.5086	0.564978	-0.126085	-0.008585	Als_al	14	6
NA	garinii	55.19	10.14	4.2	52	284.292	-12.1218	-1.5086	0.564978	-0.126085	-0.008585	Als_al	14	6
NA	spielmanii	55.19	10.14	3.7	52	284.292	-12.1218	-1.5086	0.564978	-0.126085	-0.008585	Als_al	14	6
NA	miyamotoi	55.19	10.14	1.5	52	284.292	-12.1218	-1.5086	0.564978	-0.126085	-0.008585	Als_al	14	6
NA	afzelii	55.19	10.14	6.1	33	284.292	-12.1218	-1.5086	0.564978	-0.126085	-0.008585	Als_al	14	6
NA	garinii	55.19	10.14	3.9	33	284.292	-12.1218	-1.5086	0.564978	-0.126085	-0.008585	Als_al	14	6
NA	miyamotoi	55.19	10.14	1.8	33	284.292	-12.1218	-1.5086	0.564978	-0.126085	-0.008585	Als_al	14	6
NA	valaisiana	55.19	10.14	0.6	33	284.292	-12.1218	-1.5086	0.564978	-0.126085	-0.008585	Als_al	14	6
NA	spielmanii	55.19	10.14	0.6	33	284.292	-12.1218	-1.5086	0.564978	-0.126085	-0.008585	Als_al	14	6
NA	valaisiana	55.2565	-2.63086	0.35	285	281.156	-8.63601	-0.891424	0.650093	-0.080949	0.000882	Ahs_fo	140	7
NA	valaisiana	55.2565	-2.63086	0.35	285	281.156	-8.63601	-0.891424	0.650093	-0.080949	0.000882	Ahs_fo	140	7
NA	afzelii	55.3833	14.1333	15.15	99	283.748	-12.8834	-1.48103	0.519574	-0.168442	-0.00152	Cls_al	14	8
NA	afzelii	55.3833	14.1333	15.15	99	283.876	-13.1778	-1.67828	0.513815	-0.168109	0.003087	Cls_al	14	8
NA	afzelii	55.3833	14.1833	16	50	283.812	-12.5893	-1.3912	0.524413	-0.166535	0.002358	Cls_al	14	8
NA	afzelii	55.3833	14.1833	16	50	283.983	-13.19	-1.52003	0.521477	-0.165658	-0.002815	Cls_al	14	8
NA	afzelii	55.7	13.4833	15.76	609	283.234	-13.1476	-1.72823	0.556065	-0.152517	-0.001302	Cls_al	14	10
NA	afzelii	55.7	13.4833	15.76	609	283.234	-13.1476	-1.72823	0.556065	-0.152517	-0.001302	Cls_al	14	10
NA	afzelii	55.7	13.4833	13.72	51	283.234	-13.1476	-1.72823	0.556065	-0.152517	-0.001302	Cls_al	14	10
NA	afzelii	55.7	13.4833	13.72	51	283.234	-13.1476	-1.72823	0.556065	-0.152517	-0.001302	Cls_al	14	10
NA	afzelii	56.0167	14.65	9.61	104	281.884	-11.4757	-0.945346	0.639036	-0.216018	-0.018481	Cls_al	50	12
NA	afzelii	56.0167	14.65	9.61	104	282.491	-11.9751	-1.43404	0.607107	-0.206086	-0.004635	Cls_al	50	12
NA	garinii	56.0672	12.2309	5.64	7050	283.601	-12.0589	-1.20387	0.58386	-0.146319	-0.013931	Cls_al	150	10
NA	garinii	56.0672	12.2309	5.64	7050	283.601	-12.0589	-1.20387	0.58386	-0.146319	-0.013931	Cls_al	150	10
NA	afzelii	56.0672	12.2309	4.47	7050	283.601	-12.0589	-1.20387	0.58386	-0.146319	-0.013931	Cls_al	150	10
NA	afzelii	56.0672	12.2309	4.47	7050	283.601	-12.0589	-1.20387	0.58386	-0.146319	-0.013931	Cls_al	150	10
NA	burgdorferi s.s.	56.0672	12.2309	3.77	7050	283.601	-12.0589	-1.20387	0.58386	-0.146319	-0.013931	Cls_al	150	10
NA	burgdorferi s.s.	56.0672	12.2309	3.77	7050	283.601	-12.0589	-1.20387	0.58386	-0.146319	-0.013931	Cls_al	150	10
NA	spielmanii	56.0672	12.2309	1.78	7050	283.601	-12.0589	-1.20387	0.58386	-0.146319	-0.013931	Cls_al	150	10
NA	spielmanii	56.0672	12.2309	1.78	7050	283.601	-12.0589	-1.20387	0.58386	-0.146319	-0.013931	Cls_al	150	10
NA	valaisiana	56.0672	12.2309	1.06	7050	283.601	-12.0589	-1.20387	0.58386	-0.146319	-0.013931	Cls_al	150	10
NA	valaisiana	56.0672	12.2309	1.06	7050	283.601	-12.0589	-1.20387	0.58386	-0.146319	-0.013931	Cls_al	150	10
NA	afzelii	57.2762	9.93748	14.27	7050	283.273	-11.9231	-1.51853	0.592156	-0.130846	-0.013187	Cls_al	14	8
NA	afzelii	57.2762	9.93748	14.27	7050	283.273	-11.9231	-1.51853	0.592156	-0.130846	-0.013187	Cls_al	14	8
NA	burgdorferi s.s.	57.2762	9.93748	4.22	7050	283.273	-11.9231	-1.51853	0.592156	-0.130846	-0.013187	Cls_al	14	8
NA	burgdorferi s.s.	57.2762	9.93748	4.22	7050	283.273	-11.9231	-1.51853	0.592156	-0.130846	-0.013187	Cls_al	14	8
NA	garinii	57.2762	9.93748	2.05	7050	283.273	-11.9231	-1.51853	0.592156	-0.130846	-0.013187	Cls_al	14	8
NA	garinii	57.2762	9.93748	2.05	7050	283.273	-11.9231	-1.51853	0.592156	-0.130846	-0.013187	Cls_al	14	8
NA	valaisiana	57.2762	9.93748	1.29	7050	283.273	-11.9231	-1.51853	0.592156	-0.130846	-0.013187	Cls_al	14	8
NA	valaisiana	57.2762	9.93748	1.29	7050	283.273	-11.9231	-1.51853	0.592156	-0.130846	-0.013187	Cls_al	14	8
NA	spielmanii	57.2762	9.93748	0.95	7050	283.273	-11.9231	-1.51853	0.592156	-0.130846	-0.013187	Cls_al	14	8
NA	spielmanii	57.2762	9.93748	0.95	7050	283.273	-11.9231	-1.51853	0.592156	-0.130846	-0.013187	Cls_al	14	8
NA	afzelii	57.6161	3.71663	1.93	155	279.531	-13.114	-0.475779	0.425729	-0.312925	-0.035596	Ahr_sh	150	7
NA	afzelii	57.6161	3.71663	1.93	155	279.286	-11.5406	-0.486028	0.474647	-0.277591	-0.039801	Ahr_sh	150	7
NA	afzelii	59.3209	27.4006	4.6	2293	279.338	-17.7199	-1.91993	0.459724	-0.362852	-0.041095	Bls_al	150	8
NA	afzelii	59.3209	27.4006	4.6	2293	279.338	-17.7199	-1.91993	0.459724	-0.362852	-0.041095	Bls_al	150	8
NA	garinii	59.3209	27.4006	1.7	2293	279.338	-17.7199	-1.91993	0.459724	-0.362852	-0.041095	Bls_al	150	8
NA	garinii	59.3209	27.4006	1.7	2293	279.338	-17.7199	-1.91993	0.459724	-0.362852	-0.041095	Bls_al	150	8
NA	valaisiana	59.3209	27.4006	0.6	2293	279.338	-17.7199	-1.91993	0.459724	-0.362852	-0.041095	Bls_al	150	8
NA	valaisiana	59.3209	27.4006	0.6	2293	279.338	-17.7199	-1.91993	0.459724	-0.362852	-0.041095	Bls_al	150	8
NA	burgdorferi s.s.	59.3209	27.4006	0.1	2293	279.338	-17.7199	-1.91993	0.459724	-0.362852	-0.041095	Bls_al	150	8
NA	burgdorferi s.s.	59.3209	27.4006	0.1	2293	279.338	-17.7199	-1.91993	0.459724	-0.362852	-0.041095	Bls_al	150	8
NA	bavariensis	59.3209	27.4006	0.04	2293	279.338	-17.7199	-1.91993	0.459724	-0.362852	-0.041095	Bls_al	150	8
NA	bavariensis	59.3209	27.4006	0.04	2293	279.338	-17.7199	-1.91993	0.459724	-0.362852	-0.041095	Bls_al	150	8
NA	afzelii	59.3209	27.4006	7.8	540	279.338	-17.7199	-1.91993	0.459724	-0.362852	-0.041095	Bls_al	150	8
NA	afzelii	59.3209	27.4006	7.8	540	279.338	-17.7199	-1.91993	0.459724	-0.362852	-0.041095	Bls_al	150	8
NA	garinii	59.3209	27.4006	6.3	540	279.338	-17.7199	-1.91993	0.459724	-0.362852	-0.041095	Bls_al	150	8
NA	garinii	59.3209	27.4006	6.3	540	279.338	-17.7199	-1.91993	0.459724	-0.362852	-0.041095	Bls_al	150	8
NA	valaisiana	59.3209	27.4006	0.4	540	279.338	-17.7199	-1.91993	0.459724	-0.362852	-0.041095	Bls_al	150	8
NA	valaisiana	59.3209	27.4006	0.4	540	279.338	-17.7199	-1.91993	0.459724	-0.362852	-0.041095	Bls_al	150	8
NA	burgdorferi s.l.	60.1	21.5	9.3	235	279.648	-16.7002	-1.45786	0.447826	-0.267384	0.014733	Bls_fo	150	6
NA	burgdorferi s.s.	60.1	21.5	2.12	235	279.412	-16.5589	-1.1639	0.478696	-0.249741	-0.003871	Bls_fo	150	6
NA	burgdorferi s.s.	60.1	21.5	0.85	235	279.782	-16.6967	-1.27603	0.502368	-0.228744	-0.01763	Bls_fo	90	7
NA	burgdorferi s.s.	60.1	21.5	0.42	235	278.94	-15.8736	-1.33147	0.580533	-0.224912	-0.035017	Bls_fo	90	7
NA	burgdorferi s.s.	60.14	21.5	17.4	235	279.373	-16.9592	-1.64306	0.427391	-0.271754	0.00812	Bls_fo	150	8
NA	afzelii	60.2385	21.9606	14.28	28	279.417	-16.6714	-1.46538	0.453892	-0.268736	-0.001354	Bls_fo	150	8
NA	afzelii	60.2385	21.9606	14.28	28	279.408	-16.1014	-1.1544	0.487934	-0.25821	0.002056	Bls_fo	90	6
NA	garinii	60.2385	21.9606	3.57	28	279.298	-16.3487	-1.33593	0.494924	-0.255427	-0.013633	Bls_fo	150	8
NA	garinii	60.2385	21.9606	3.57	28	279.348	-16.7597	-1.39524	0.426617	-0.280162	0.006671	Bls_fo	150	8
2013-2014	burgdorferi s.s.	60.27	21.02	20.5	88	279.783	-16.8196	-1.33226	0.451072	-0.258034	-0.009173	Bls_fo	90	6
2013-2014	garinii	60.27	21.02	1.1	88	279.546	-16.4142	-1.12775	0.517335	-0.249341	-0.01551	Bls_fo	90	7
2013-2014	burgdorferi s.s.	60.33	21.7	29.4	160	278.763	-15.9383	-1.01824	0.554281	-0.217083	-0.045812	Bls_fo	90	7
2013-2014	garinii	60.33	21.7	0.63	160	279.062	-15.6834	-0.986946	0.544933	-0.24591	-0.029045	Bls_fo	90	7
2013-2014	burgdorferi s.s.	60.38	21.6	17.5	722	278.905	-15.6987	-1.10026	0.557954	-0.236031	-0.023684	Bls_fo	90	7
2013-2014	garinii	60.38	21.6	0.56	722	279.531	-15.656	-0.84345	0.582192	-0.201729	-0.03614	Bls_fo	150	5
2013-2014	garinii	60.7	21.29	14.8	27	278.367	-12.7697	0.016658	0.388233	-0.258187	-0.065256		0	0
NA	afzelii	62.5072	6.8335	11.61	1593	277.089	-13.7737	0.303736	0.423848	-0.396121	-0.023135	Ahs_sh	150	9
NA	afzelii	62.5072	6.8335	11.61	1593	277.089	-13.7737	0.303736	0.423848	-0.396121	-0.023135	Ahs_sh	150	9
NA	garinii	62.5072	6.8335	3.33	1593	277.089	-13.7737	0.303736	0.423848	-0.396121	-0.023135	Ahs_sh	150	9
NA	garinii	62.5072	6.8335	3.33	1593	277.089	-13.7737	0.303736	0.423848	-0.396121	-0.023135	Ahs_sh	150	9
NA	valaisiana	62.5072	6.8335	1	1593	277.089	-13.7737	0.303736	0.423848	-0.396121	-0.023135	Ahs_sh	150	9
NA	valaisiana	62.5072	6.8335	1	1593	277.089	-13.7737	0.303736	0.423848	-0.396121	-0.023135	Ahs_sh	150	9
NA	burgdorferi s.s.	62.5072	6.8335	0.56	1593	277.089	-13.7737	0.303736	0.423848	-0.396121	-0.023135	Ahs_sh	150	9
NA	burgdorferi s.s.	62.5072	6.8335	0.56	1593	277.089	-13.7737	0.303736	0.423848	-0.396121	-0.023135	Ahs_sh	150	9
NA	afzelii	62.5072	6.8335	5.63	213	277.089	-13.7737	0.303736	0.423848	-0.396121	-0.023135	Ahs_sh	150	9
NA	afzelii	62.5072	6.8335	5.63	213	277.089	-13.7737	0.303736	0.423848	-0.396121	-0.023135	Ahs_sh	150	9
NA	garinii	62.5072	6.8335	3.29	213	277.089	-13.7737	0.303736	0.423848	-0.396121	-0.023135	Ahs_sh	150	9
NA	garinii	62.5072	6.8335	3.29	213	277.089	-13.7737	0.303736	0.423848	-0.396121	-0.023135	Ahs_sh	150	9
NA	valaisiana	62.5072	6.8335	2.81	213	277.089	-13.7737	0.303736	0.423848	-0.396121	-0.023135	Ahs_sh	150	9
NA	valaisiana	62.5072	6.8335	2.81	213	277.089	-13.7737	0.303736	0.423848	-0.396121	-0.023135	Ahs_sh	150	9
NA	burgdorferi s.s.	62.5072	6.8335	0.94	213	277.089	-13.7737	0.303736	0.423848	-0.396121	-0.023135	Ahs_sh	150	9
NA	burgdorferi s.s.	62.5072	6.8335	0.94	213	277.089	-13.7737	0.303736	0.423848	-0.396121	-0.023135	Ahs_sh	150	9
NA	afzelii	62.5072	6.8335	58	50	277.089	-13.7737	0.303736	0.423848	-0.396121	-0.023135	Ahs_sh	150	9
NA	afzelii	62.5072	6.8335	58	50	277.089	-13.7737	0.303736	0.423848	-0.396121	-0.023135	Ahs_sh	150	9
NA	garinii	62.5072	6.8335	32	50	277.089	-13.7737	0.303736	0.423848	-0.396121	-0.023135	Ahs_sh	150	9
NA	garinii	62.5072	6.8335	32	50	277.089	-13.7737	0.303736	0.423848	-0.396121	-0.023135	Ahs_sh	150	9
NA	burgdorferi s.s.	62.5072	6.8335	2	50	277.089	-13.7737	0.303736	0.423848	-0.396121	-0.023135	Ahs_sh	150	9
NA	valaisiana	62.5072	6.8335	2	50	277.089	-13.7737	0.303736	0.423848	-0.396121	-0.023135	Ahs_sh	150	9
NA	burgdorferi s.s.	62.5072	6.8335	2	50	277.089	-13.7737	0.303736	0.423848	-0.396121	-0.023135	Ahs_sh	150	9
NA	valaisiana	62.5072	6.8335	2	50	277.089	-13.7737	0.303736	0.423848	-0.396121	-0.023135	Ahs_sh	150	9
NA	afzelii	65.3833	12.0833	17.62	278	278.354	-8.7175	0.492594	0.507952	-0.32181	-0.059822		0	0
NA	afzelii	65.3833	12.0833	17.62	278	278.354	-8.7175	0.492594	0.507952	-0.32181	-0.059822		0	0
NA	garinii	65.3833	12.0833	1.08	278	278.354	-8.7175	0.492594	0.507952	-0.32181	-0.059822		0	0
NA	garinii	65.3833	12.0833	1.08	278	278.354	-8.7175	0.492594	0.507952	-0.32181	-0.059822		0	0
NA	valaisiana	65.3833	12.0833	0.72	278	278.354	-8.7175	0.492594	0.507952	-0.32181	-0.059822		0	0
NA	valaisiana	65.3833	12.0833	0.72	278	278.354	-8.7175	0.492594	0.507952	-0.32181	-0.059822		0	0
NA	afzelii	65.3833	12.0833	25.23	107	278.354	-8.7175	0.492594	0.507952	-0.32181	-0.059822		0	0
NA	afzelii	65.3833	12.0833	25.23	107	278.354	-8.7175	0.492594	0.507952	-0.32181	-0.059822		0	0
NA	garinii	65.3833	12.0833	14.95	107	278.354	-8.7175	0.492594	0.507952	-0.32181	-0.059822		0	0
NA	garinii	65.3833	12.0833	14.95	107	278.354	-8.7175	0.492594	0.507952	-0.32181	-0.059822		0	0
NA	valaisiana	65.3833	12.0833	2.8	107	278.354	-8.7175	0.492594	0.507952	-0.32181	-0.059822		0	0
NA	valaisiana	65.3833	12.0833	2.8	107	278.354	-8.7175	0.492594	0.507952	-0.32181	-0.059822		0	0
NA	afzelii	65.3833	12.0833	11.3	133	278.354	-8.7175	0.492594	0.507952	-0.32181	-0.059822		0	0
NA	burgdorferi s.s.	65.3833	12.0833	11.3	133	278.354	-8.7175	0.492594	0.507952	-0.32181	-0.059822		0	0
NA	afzelii	65.3833	12.0833	11.3	133	278.354	-8.7175	0.492594	0.507952	-0.32181	-0.059822		0	0
NA	burgdorferi s.s.	65.3833	12.0833	11.3	133	278.354	-8.7175	0.492594	0.507952	-0.32181	-0.059822		0	0
NA	burgdorferi s.s.	65.3833	12.0833	33.3	87	278.354	-8.7175	0.492594	0.507952	-0.32181	-0.059822		0	0
NA	burgdorferi s.s.	65.3833	12.0833	33.3	87	278.354	-8.7175	0.492594	0.507952	-0.32181	-0.059822		0	0
NA	afzelii	65.3833	12.0833	31	87	278.354	-8.7175	0.492594	0.507952	-0.32181	-0.059822		0	0
NA	afzelii	65.3833	12.0833	31	87	278.354	-8.7175	0.492594	0.507952	-0.32181	-0.059822		0	0
NA	garinii	65.3833	12.0833	2.3	87	278.354	-8.7175	0.492594	0.507952	-0.32181	-0.059822		0	0
NA	garinii	65.3833	12.0833	2.3	87	278.354	-8.7175	0.492594	0.507952	-0.32181	-0.059822		0	0
NA	afzelii	65.5	12.2333	29.27	41	278.001	-9.70884	0.481163	0.499579	-0.350405	-0.04328		150	7
NA	afzelii	65.5	12.2333	29.27	41	278.001	-9.70884	0.481163	0.499579	-0.350405	-0.04328		150	7
NA	afzelii	65.5	12.2333	35	40	278.001	-9.70884	0.481163	0.499579	-0.350405	-0.04328		150	7
NA	afzelii	65.5	12.2333	35	40	278.001	-9.70884	0.481163	0.499579	-0.350405	-0.04328		150	7
NA	garinii	65.5	12.2333	12.5	40	278.001	-9.70884	0.481163	0.499579	-0.350405	-0.04328		150	7
NA	garinii	65.5	12.2333	12.5	40	278.001	-9.70884	0.481163	0.499579	-0.350405	-0.04328		150	7
NA	burgdorferi s.l.	43.45	10.42	16.7	0	291.905	-10.6909	0.377856	0.745667	0.004314	-0.005691	Mhs_fo	50	9
NA	lusitaniae	43.45	10.42	14	0	291.905	-10.6909	0.377856	0.745667	0.004314	-0.005691	Mhs_fo	50	9
NA	afzelii	43.45	10.42	1.8	0	291.905	-10.6909	0.377856	0.745667	0.004314	-0.005691	Mhs_fo	50	9
NA	burgdorferi s.l.	43.45	10.42	39.6	0	291.905	-10.6909	0.377856	0.745667	0.004314	-0.005691	Mhs_fo	50	9
NA	lusitaniae	43.45	10.42	34	0	291.905	-10.6909	0.377856	0.745667	0.004314	-0.005691	Mhs_fo	50	9
NA	afzelii	43.45	10.42	1.9	0	291.905	-10.6909	0.377856	0.745667	0.004314	-0.005691	Mhs_fo	50	9
NA	garinii	43.45	10.42	1.9	0	291.905	-10.6909	0.377856	0.745667	0.004314	-0.005691	Mhs_fo	50	9
NA	burgdorferi s.s.	43.45	10.42	1.9	0	291.905	-10.6909	0.377856	0.745667	0.004314	-0.005691	Mhs_fo	50	9
NA	burgdorferi s.l.	44.09	26.06	19.79	0	290.722	-15.4391	-2.95305	0.551457	-0.208102	-0.051408	Cls_al	14	8
NA	burgdorferi s.l.	44.09	26.06	19.77	0	290.722	-15.4391	-2.95305	0.551457	-0.208102	-0.051408	Cls_al	14	8
NA	afzelii	44.09	26.06	60	0	290.722	-15.4391	-2.95305	0.551457	-0.208102	-0.051408	Cls_al	14	8
NA	garinii	44.09	26.06	34.5	0	290.722	-15.4391	-2.95305	0.551457	-0.208102	-0.051408	Cls_al	14	8
NA	valaisiana	44.09	26.06	5.5	0	290.722	-15.4391	-2.95305	0.551457	-0.208102	-0.051408	Cls_al	14	8
NA	burgdorferi s.l.	44.13	11.44	0	0	289.079	-10.7937	-0.364899	0.667652	-0.165942	-0.011554	Mms_ha	50	6
NA	burgdorferi s.l.	44.13	11.44	31.8	0	289.079	-10.7937	-0.364899	0.667652	-0.165942	-0.011554	Mms_ha	50	6
NA	burgdorferi s.l.	44.13	11.44	33.3	0	289.079	-10.7937	-0.364899	0.667652	-0.165942	-0.011554	Mms_ha	50	6
NA	burgdorferi s.l.	44.13	11.44	14.3	0	289.079	-10.7937	-0.364899	0.667652	-0.165942	-0.011554	Mms_ha	50	6
NA	burgdorferi s.l.	44.24	11.27	0	0	289.641	-11.8141	-0.465589	0.648967	-0.135433	-0.027679	Mhs_ha	50	7
NA	burgdorferi s.l.	44.24	11.27	28	0	289.641	-11.8141	-0.465589	0.648967	-0.135433	-0.027679	Mhs_ha	50	7
NA	burgdorferi s.l.	44.24	11.27	8.3	0	289.641	-11.8141	-0.465589	0.648967	-0.135433	-0.027679	Mhs_ha	50	7
NA	burgdorferi s.l.	44.24	11.27	6.7	0	289.641	-11.8141	-0.465589	0.648967	-0.135433	-0.027679	Mhs_ha	50	7
NA	burgdorferi s.l.	44.26	11.26	0	0	289.641	-11.8141	-0.465589	0.648967	-0.135433	-0.027679	Mhs_ha	50	7
NA	burgdorferi s.l.	44.26	11.26	39.5	0	289.641	-11.8141	-0.465589	0.648967	-0.135433	-0.027679	Mhs_ha	50	7
NA	burgdorferi s.l.	44.26	11.26	50	0	289.641	-11.8141	-0.465589	0.648967	-0.135433	-0.027679	Mhs_ha	50	7
NA	burgdorferi s.l.	44.26	11.26	0	0	289.641	-11.8141	-0.465589	0.648967	-0.135433	-0.027679	Mhs_ha	50	7
NA	burgdorferi s.l.	44.28	11.5	0	0	292.419	-13.0623	-0.04007	0.541865	-0.036622	-0.043212	Mhr_ha	50	6
NA	burgdorferi s.l.	44.28	11.5	25	0	292.419	-13.0623	-0.04007	0.541865	-0.036622	-0.043212	Mhr_ha	50	6
NA	burgdorferi s.l.	44.28	11.5	25	0	292.419	-13.0623	-0.04007	0.541865	-0.036622	-0.043212	Mhr_ha	50	6
NA	burgdorferi s.l.	44.28	11.5	28.6	0	292.419	-13.0623	-0.04007	0.541865	-0.036622	-0.043212	Mhr_ha	50	6
NA	burgdorferi s.l.	44.53	28.29	18.03	0	292.774	-17.1974	-2.41096	0.412453	-0.080171	-0.005706	Shs_al	14	6
NA	burgdorferi s.l.	44.53	28.29	15.38	0	292.774	-17.1974	-2.41096	0.412453	-0.080171	-0.005706	Shs_al	14	6
NA	afzelii	44.53	28.29	40.3	0	292.774	-17.1974	-2.41096	0.412453	-0.080171	-0.005706	Shs_al	14	6
NA	garinii	44.53	28.29	47.8	0	292.774	-17.1974	-2.41096	0.412453	-0.080171	-0.005706	Shs_al	14	6
NA	valaisiana	44.53	28.29	11.9	0	292.774	-17.1974	-2.41096	0.412453	-0.080171	-0.005706	Shs_al	14	6
NA	burgdorferi s.l.	45.09	28.18	10.45	0	292.21	-16.6159	-1.96	0.372357	-0.090464	-0.016394	Sls_al	20	7
NA	burgdorferi s.l.	45.09	28.18	8.7	0	292.21	-16.6159	-1.96	0.372357	-0.090464	-0.016394	Sls_al	20	7
NA	afzelii	45.09	28.18	46.7	0	292.21	-16.6159	-1.96	0.372357	-0.090464	-0.016394	Sls_al	20	7
NA	garinii	45.09	28.18	46.7	0	292.21	-16.6159	-1.96	0.372357	-0.090464	-0.016394	Sls_al	20	7
NA	valaisiana	45.09	28.18	6.7	0	292.21	-16.6159	-1.96	0.372357	-0.090464	-0.016394	Sls_al	20	7
NA	burgdorferi s.l.	45.38	24.87	6.67	0	280.874	-12.0336	-1.30593	0.493539	-0.290249	-0.020353	Zmr_fo	70	7
NA	burgdorferi s.l.	45.38	24.08	13.43	0	283.396	-11.1621	-1.44643	0.698272	-0.196937	0.002938	Cmr_fo	70	11
NA	burgdorferi s.l.	45.38	24.08	5.88	0	283.396	-11.1621	-1.44643	0.698272	-0.196937	0.002938	Cmr_fo	70	11
NA	afzelii	45.38	24.08	90.9	0	283.396	-11.1621	-1.44643	0.698272	-0.196937	0.002938	Cmr_fo	70	11
NA	garinii	45.38	24.08	9.1	0	283.396	-11.1621	-1.44643	0.698272	-0.196937	0.002938	Cmr_fo	70	11
NA	burgdorferi s.l.	45.46	23.57	25	0	280.98	-12.369	-1.38348	0.642353	-0.204131	-0.002812	Zmr_fo	70	12
NA	afzelii	45.46	23.57	80	0	280.98	-12.369	-1.38348	0.642353	-0.204131	-0.002812	Zmr_fo	70	12
NA	burgdorferi s.l.	45.46	23.57	22.03	0	280.98	-12.369	-1.38348	0.642353	-0.204131	-0.002812	Zmr_fo	70	12
NA	burgdorferi s.l.	45.46	23.57	19.05	0	280.98	-12.369	-1.38348	0.642353	-0.204131	-0.002812	Zmr_fo	70	12
NA	afzelii	45.46	23.57	67.1	0	280.98	-12.369	-1.38348	0.642353	-0.204131	-0.002812	Zmr_fo	70	12
NA	garinii	45.46	23.57	24.7	0	280.98	-12.369	-1.38348	0.642353	-0.204131	-0.002812	Zmr_fo	70	12
NA	valaisiana	45.46	23.57	8.2	0	280.98	-12.369	-1.38348	0.642353	-0.204131	-0.002812	Zmr_fo	70	12
NA	burgdorferi s.l.	46.05	12.24	28.1	0	284.631	-10.9828	-1.31112	0.585668	-0.284766	-0.01703	Zmr_fo	50	10
NA	garinii	46.07	11.05	38	0	286.881	-11.8671	-1.1538	0.620686	-0.210575	-0.03091	Mmr_fo	70	12
NA	afzelii	46.07	11.05	29	0	286.881	-11.8671	-1.1538	0.620686	-0.210575	-0.03091	Mmr_fo	70	12
NA	valaisiana	46.07	11.05	19	0	286.881	-11.8671	-1.1538	0.620686	-0.210575	-0.03091	Mmr_fo	70	12
NA	burgdorferi s.s.	46.07	11.05	14	0	286.881	-11.8671	-1.1538	0.620686	-0.210575	-0.03091	Mmr_fo	70	12
NA	burgdorferi s.l.	46.09	13.21	20.7	0	292.309	-12.1351	-1.82406	0.497583	-0.155051	0.026663	URBAN	50	11
NA	burgdorferi s.l.	46.1	24.23	25	0	288.554	-15.0102	-3.34682	0.544006	-0.258237	-0.036541	Chr_ha	50	7
NA	afzelii	46.1	24.23	75	0	288.554	-15.0102	-3.34682	0.544006	-0.258237	-0.036541	Chr_ha	50	7
NA	burgdorferi s.l.	46.1	24.23	19.72	0	288.554	-15.0102	-3.34682	0.544006	-0.258237	-0.036541	Chr_ha	50	7
NA	burgdorferi s.l.	46.1	24.23	16.81	0	288.554	-15.0102	-3.34682	0.544006	-0.258237	-0.036541	Chr_ha	50	7
NA	afzelii	46.1	24.23	69.2	0	288.554	-15.0102	-3.34682	0.544006	-0.258237	-0.036541	Chr_ha	50	7
NA	garinii	46.1	24.23	24	0	288.554	-15.0102	-3.34682	0.544006	-0.258237	-0.036541	Chr_ha	50	7
NA	valaisiana	46.1	24.23	6.7	0	288.554	-15.0102	-3.34682	0.544006	-0.258237	-0.036541	Chr_ha	50	7
NA	burgdorferi s.l.	46.11	13.29	1.7	0	291.846	-11.7557	-1.8705	0.526806	-0.170122	0.037017	Mls_al	50	11
NA	valaisiana	46.12	8.25	1.1	0	287.376	-10.2601	-1.26961	0.569053	-0.255614	-0.03516	Mhr_fo	50	12
NA	afzelii	46.12	8.25	6.6	0	287.376	-10.2601	-1.26961	0.569053	-0.255614	-0.03516	Mhr_fo	50	12
NA	burgdorferi s.l.	46.14	13.35	20.2	0	287.568	-9.84148	-1.05586	0.707918	-0.208538	-0.009545	Mhr_fo	50	11
NA	burgdorferi s.l.	46.16	12.46	22	0	283.401	-11.3446	-1.51544	0.458262	-0.288736	-0.009164	Zmr_fo	50	12
NA	burgdorferi s.l.	46.24	12.51	32.9	0	284.191	-11.2731	-1.29228	0.564156	-0.208157	-0.012128	Zmr_fo	50	12
NA	burgdorferi s.l.	46.29	13.45	18.4	0	283.831	-11.2004	-1.49711	0.471926	-0.313358	-0.045503	Zmr_fo	50	11
NA	burgdorferi s.l.	46.3	13.29	7.5	0	283.295	-10.7402	-0.907794	0.52404	-0.29294	-0.01644	Zmr_fo	50	11
NA	garinii	46.36	13.5	50	0	279.306	-12.2304	-0.542132	0.293481	-0.255596	0.01869	Zmr_fo	50	11
NA	afzelii	46.36	13.5	50	0	279.306	-12.2304	-0.542132	0.293481	-0.255596	0.01869	Zmr_fo	50	11
NA	garinii	46.36	13.5	100	0	279.306	-12.2304	-0.542132	0.293481	-0.255596	0.01869	Zmr_fo	50	11
NA	garinii	46.42	14.52	100	0	281.839	-11.3297	-0.936905	0.697721	-0.144092	-0.016596	Mhr_fo	50	10
NA	afzelii	46.92	7.07	53.3	0	286.238	-11.3852	-0.410238	0.554318	-0.068876	-0.022791	WABOD	50	11
NA	garinii	46.92	7.07	18.3	0	286.238	-11.3852	-0.410238	0.554318	-0.068876	-0.022791	WABOD	50	11
NA	burgdorferi s.s.	46.92	7.07	5	0	286.238	-11.3852	-0.410238	0.554318	-0.068876	-0.022791	WABOD	50	11
NA	valaisiana	46.92	7.07	5	0	286.238	-11.3852	-0.410238	0.554318	-0.068876	-0.022791	WABOD	50	11
NA	afzelii	46.92	7.07	31	0	286.238	-11.3852	-0.410238	0.554318	-0.068876	-0.022791	WABOD	50	11
NA	garinii	46.92	7.07	27	0	286.238	-11.3852	-0.410238	0.554318	-0.068876	-0.022791	WABOD	50	11
NA	burgdorferi s.s.	46.92	7.07	19	0	286.238	-11.3852	-0.410238	0.554318	-0.068876	-0.022791	WABOD	50	11
NA	valaisiana	46.92	7.07	11	0	286.238	-11.3852	-0.410238	0.554318	-0.068876	-0.022791	WABOD	50	11
NA	garinii	47	28.55	10.6	0	287.763	-14.9329	-2.69705	0.580846	-0.2833	-0.058194	Shs_al	20	8
NA	afzelii	47	28.55	9	0	287.763	-14.9329	-2.69705	0.580846	-0.2833	-0.058194	Shs_al	20	8
NA	valaisiana	47	28.55	4	0	287.763	-14.9329	-2.69705	0.580846	-0.2833	-0.058194	Shs_al	20	8
NA	lusitaniae	47	28.55	1	0	287.763	-14.9329	-2.69705	0.580846	-0.2833	-0.058194	Shs_al	20	8
NA	burgdorferi s.s.	47	28.55	0.5	0	287.763	-14.9329	-2.69705	0.580846	-0.2833	-0.058194	Shs_al	20	8
NA	afzelii	47	6.57	14.2	0	283.989	-12.373	-1.9088	0.680295	-0.185651	-0.075654	Cmr_pa	50	9
NA	garinii	47	6.57	3.8	0	283.989	-12.373	-1.9088	0.680295	-0.185651	-0.075654	Cmr_pa	50	9
NA	miyamotoi	47	6.57	0.6	0	283.989	-12.373	-1.9088	0.680295	-0.185651	-0.075654	Cmr_pa	50	9
NA	burgdorferi s.s.	47	6.57	1.2	0	283.989	-12.373	-1.9088	0.680295	-0.185651	-0.075654	Cmr_pa	50	9
NA	valaisiana	47	6.57	2.2	0	283.989	-12.373	-1.9088	0.680295	-0.185651	-0.075654	Cmr_pa	50	9
NA	afzelii	47	6.57	10.4	0	283.989	-12.373	-1.9088	0.680295	-0.185651	-0.075654	Cmr_pa	50	9
NA	garinii	47	6.57	11.8	0	283.989	-12.373	-1.9088	0.680295	-0.185651	-0.075654	Cmr_pa	50	9
NA	burgdorferi s.s.	47	6.57	2.6	0	283.989	-12.373	-1.9088	0.680295	-0.185651	-0.075654	Cmr_pa	50	9
NA	valaisiana	47	6.57	6.8	0	283.989	-12.373	-1.9088	0.680295	-0.185651	-0.075654	Cmr_pa	50	9
NA	afzelii	47	6.57	9	0	283.989	-12.373	-1.9088	0.680295	-0.185651	-0.075654	Cmr_pa	50	9
NA	garinii	47	6.57	13.8	0	283.989	-12.373	-1.9088	0.680295	-0.185651	-0.075654	Cmr_pa	50	9
NA	burgdorferi s.s.	47	6.57	3.6	0	283.989	-12.373	-1.9088	0.680295	-0.185651	-0.075654	Cmr_pa	50	9
NA	valaisiana	47	6.57	6.6	0	283.989	-12.373	-1.9088	0.680295	-0.185651	-0.075654	Cmr_pa	50	9
NA	afzelii	47.01	6.56	50.1	0	283.989	-12.373	-1.9088	0.680295	-0.185651	-0.075654	Cmr_pa	50	9
NA	garinii	47.01	6.56	14.5	0	283.989	-12.373	-1.9088	0.680295	-0.185651	-0.075654	Cmr_pa	50	9
NA	burgdorferi s.s.	47.01	6.56	10.1	0	283.989	-12.373	-1.9088	0.680295	-0.185651	-0.075654	Cmr_pa	50	9
NA	valaisiana	47.01	6.56	8.4	0	283.989	-12.373	-1.9088	0.680295	-0.185651	-0.075654	Cmr_pa	50	9
NA	burgdorferi s.l.	47.01	6.56	9.8	0	283.989	-12.373	-1.9088	0.680295	-0.185651	-0.075654	Cmr_pa	50	9
NA	afzelii	47.01	6.56	28	0	283.989	-12.373	-1.9088	0.680295	-0.185651	-0.075654	Cmr_pa	50	9
NA	garinii	47.01	6.56	16	0	283.989	-12.373	-1.9088	0.680295	-0.185651	-0.075654	Cmr_pa	50	9
NA	burgdorferi s.s.	47.01	6.56	20	0	283.989	-12.373	-1.9088	0.680295	-0.185651	-0.075654	Cmr_pa	50	9
NA	valaisiana	47.01	6.56	12.5	0	283.989	-12.373	-1.9088	0.680295	-0.185651	-0.075654	Cmr_pa	50	9
NA	burgdorferi s.l.	47.01	6.56	12	0	283.989	-12.373	-1.9088	0.680295	-0.185651	-0.075654	Cmr_pa	50	9
NA	garinii	47.03	15.13	85.7	0	287.007	-12.5686	-1.77249	0.681913	-0.137622	-0.031224	Cmr_fo	50	10
NA	afzelii	47.03	15.13	14.3	0	287.007	-12.5686	-1.77249	0.681913	-0.137622	-0.031224	Cmr_fo	50	10
NA	garinii	47.03	15.13	75	0	287.007	-12.5686	-1.77249	0.681913	-0.137622	-0.031224	Cmr_fo	50	10
NA	valaisiana	47.03	15.13	25	0	287.007	-12.5686	-1.77249	0.681913	-0.137622	-0.031224	Cmr_fo	50	10
NA	garinii	47.12	9.46	100	0	283.338	-13.2115	-1.84214	0.643283	-0.243173	-0.079967	Zmr_op	50	11
NA	garinii	47.12	9.46	87.5	0	283.338	-13.2115	-1.84214	0.643283	-0.243173	-0.079967	Zmr_op	50	11
NA	afzelii	47.12	9.46	12.5	0	283.338	-13.2115	-1.84214	0.643283	-0.243173	-0.079967	Zmr_op	50	11
NA	garinii	47.12	9.46	66.6	0	283.338	-13.2115	-1.84214	0.643283	-0.243173	-0.079967	Zmr_op	50	11
NA	valaisiana	47.12	9.46	22.2	0	283.338	-13.2115	-1.84214	0.643283	-0.243173	-0.079967	Zmr_op	50	11
NA	afzelii	47.12	9.46	11.1	0	283.338	-13.2115	-1.84214	0.643283	-0.243173	-0.079967	Zmr_op	50	11
NA	garinii	47.17	16.12	80	0	287.458	-13.144	-2.13699	0.588201	-0.164606	-0.013302	Chs_al	50	8
NA	valaisiana	47.17	16.12	20	0	287.458	-13.144	-2.13699	0.588201	-0.164606	-0.013302	Chs_al	50	8
NA	garinii	47.17	16.12	100	0	287.458	-13.144	-2.13699	0.588201	-0.164606	-0.013302	Chs_al	50	8
NA	garinii	47.18	9.38	25	0	283.49	-13.5095	-1.73333	0.51985	-0.345194	-0.070171	Zmr_op	50	11
NA	afzelii	47.18	9.38	75	0	283.49	-13.5095	-1.73333	0.51985	-0.345194	-0.070171	Zmr_op	50	11
NA	garinii	47.18	9.38	50	0	283.49	-13.5095	-1.73333	0.51985	-0.345194	-0.070171	Zmr_op	50	11
NA	valaisiana	47.18	9.38	12.5	0	283.49	-13.5095	-1.73333	0.51985	-0.345194	-0.070171	Zmr_op	50	11
NA	afzelii	47.18	9.38	37.5	0	283.49	-13.5095	-1.73333	0.51985	-0.345194	-0.070171	Zmr_op	50	11
NA	burgdorferi s.s.	47.19	13.5	100	0	277.134	-13.8534	-0.27813	0.292081	-0.305474	0.035214	Znr_fo	70	11
NA	garinii	47.19	13.5	50	0	277.134	-13.8534	-0.27813	0.292081	-0.305474	0.035214	Znr_fo	70	11
NA	valaisiana	47.19	13.5	50	0	277.134	-13.8534	-0.27813	0.292081	-0.305474	0.035214	Znr_fo	70	11
NA	afzelii	47.21	11.5	100	0	279.198	-13.5495	-0.97565	0.362575	-0.327976	0.00896	Znr_fo	70	13
NA	garinii	47.31	16.28	100	0	286.76	-12.3501	-1.6397	0.632726	-0.136579	-0.013471	Chs_al	14	7
NA	afzelii	47.36	15.4	100	0	282.791	-11.798	-1.33994	0.676333	-0.166444	-0.034471	Cmr_fo	70	9
NA	afzelii	47.4	15.26	81.6	0	284.458	-13.541	-1.64361	0.576277	-0.185369	-0.046138	Cms_fo	70	9
NA	afzelii	47.4	15.26	67.7	0	284.458	-13.541	-1.64361	0.576277	-0.185369	-0.046138	Cms_fo	70	9
NA	afzelii	47.4	15.26	55.9	0	284.458	-13.541	-1.64361	0.576277	-0.185369	-0.046138	Cms_fo	70	9
NA	burgdorferi s.l.	47.4	15.26	22	0	284.458	-13.541	-1.64361	0.576277	-0.185369	-0.046138	Cms_fo	70	9
NA	burgdorferi s.l.	47.4	15.26	40	0	284.458	-13.541	-1.64361	0.576277	-0.185369	-0.046138	Cms_fo	70	9
NA	burgdorferi s.l.	47.4	15.26	41	0	284.458	-13.541	-1.64361	0.576277	-0.185369	-0.046138	Cms_fo	70	9
NA	burgdorferi s.s.	47.4	15.26	12.3	0	284.458	-13.541	-1.64361	0.576277	-0.185369	-0.046138	Cms_fo	70	9
NA	burgdorferi s.s.	47.4	15.26	14.7	0	284.458	-13.541	-1.64361	0.576277	-0.185369	-0.046138	Cms_fo	70	9
NA	burgdorferi s.s.	47.4	15.26	23.6	0	284.458	-13.541	-1.64361	0.576277	-0.185369	-0.046138	Cms_fo	70	9
NA	garinii	47.4	15.26	4.6	0	284.458	-13.541	-1.64361	0.576277	-0.185369	-0.046138	Cms_fo	70	9
NA	garinii	47.4	15.26	5.9	0	284.458	-13.541	-1.64361	0.576277	-0.185369	-0.046138	Cms_fo	70	9
NA	garinii	47.4	15.26	8.8	0	284.458	-13.541	-1.64361	0.576277	-0.185369	-0.046138	Cms_fo	70	9
NA	valaisiana	47.4	15.26	1.5	0	284.458	-13.541	-1.64361	0.576277	-0.185369	-0.046138	Cms_fo	70	9
NA	valaisiana	47.4	15.26	2.9	0	284.458	-13.541	-1.64361	0.576277	-0.185369	-0.046138	Cms_fo	70	9
NA	valaisiana	47.4	15.26	2.9	0	284.458	-13.541	-1.64361	0.576277	-0.185369	-0.046138	Cms_fo	70	9
NA	garinii	47.47	13.7	100	0	277.307	-14.4672	-0.119751	0.30829	-0.301246	0.029854	Zmr_fo	70	12
NA	garinii	47.47	13.7	100	0	277.307	-14.4672	-0.119751	0.30829	-0.301246	0.029854	Zmr_fo	70	12
NA	garinii	48.12	16.24	100	0	288.775	-14.2537	-1.39102	0.501226	-0.132545	-0.023906	Cmr_fo	14	10
NA	garinii	48.12	16.24	66.6	0	288.775	-14.2537	-1.39102	0.501226	-0.132545	-0.023906	Cmr_fo	14	10
NA	burgdorferi s.l.	48.12	16.24	33.3	0	288.775	-14.2537	-1.39102	0.501226	-0.132545	-0.023906	Cmr_fo	14	10
NA	valaisiana	48.13	16.28	100	0	289.891	-15.2531	-1.32938	0.378641	-0.112165	-0.019501	URBAN	14	10
NA	garinii	48.13	16.28	33.3	0	289.891	-15.2531	-1.32938	0.378641	-0.112165	-0.019501	URBAN	14	10
NA	valaisiana	48.13	16.28	66.6	0	289.891	-15.2531	-1.32938	0.378641	-0.112165	-0.019501	URBAN	14	10
NA	garinii	48.13	16.28	100	0	289.891	-15.2531	-1.32938	0.378641	-0.112165	-0.019501	URBAN	14	10
NA	garinii	48.15	17.22	15.8	0	289.761	-15.3765	-1.79044	0.455844	-0.131037	-0.035009	URBAN	20	8
NA	afzelii	48.15	17.22	5.3	0	289.761	-15.3765	-1.79044	0.455844	-0.131037	-0.035009	URBAN	20	8
NA	burgdorferi s.s.	48.15	17.22	5.3	0	289.761	-15.3765	-1.79044	0.455844	-0.131037	-0.035009	URBAN	20	8
NA	garinii	48.15	17.22	15.8	0	289.761	-15.3765	-1.79044	0.455844	-0.131037	-0.035009	URBAN	20	8
NA	afzelii	48.15	17.22	5.3	0	289.761	-15.3765	-1.79044	0.455844	-0.131037	-0.035009	URBAN	20	8
NA	burgdorferi s.s.	48.15	17.22	5.3	0	289.761	-15.3765	-1.79044	0.455844	-0.131037	-0.035009	URBAN	20	8
NA	garinii	48.18	19.2	14.51	0	285.992	-13.6432	-2.22034	0.622037	-0.262032	-0.042365	Chr_fo	50	8
NA	afzelii	48.18	19.2	3.22	0	285.992	-13.6432	-2.22034	0.622037	-0.262032	-0.042365	Chr_fo	50	8
NA	valaisiana	48.18	19.2	4.83	0	285.992	-13.6432	-2.22034	0.622037	-0.262032	-0.042365	Chr_fo	50	8
NA	garinii	48.18	19.2	17.7	0	285.992	-13.6432	-2.22034	0.622037	-0.262032	-0.042365	Chr_fo	50	8
NA	afzelii	48.18	19.2	8.1	0	285.992	-13.6432	-2.22034	0.622037	-0.262032	-0.042365	Chr_fo	50	8
NA	valaisiana	48.18	19.2	6.5	0	285.992	-13.6432	-2.22034	0.622037	-0.262032	-0.042365	Chr_fo	50	8
NA	garinii	48.2	14.1	42.85	0	286.967	-14.5662	-2.33296	0.539186	-0.147124	-0.056122	Chs_al	50	11
NA	valaisiana	48.2	14.1	28.57	0	286.967	-14.5662	-2.33296	0.539186	-0.147124	-0.056122	Chs_al	50	11
NA	afzelii	48.2	14.1	14.28	0	286.967	-14.5662	-2.33296	0.539186	-0.147124	-0.056122	Chs_al	50	11
NA	burgdorferi s.s.	48.2	14.1	14.28	0	286.967	-14.5662	-2.33296	0.539186	-0.147124	-0.056122	Chs_al	50	11
NA	burgdorferi s.l.	48.22	16.53	16	0	289.697	-14.8999	-1.92039	0.442367	-0.112697	-0.028479	Chs_al	14	10
NA	burgdorferi s.l.	48.22	16.53	42	0	289.697	-14.8999	-1.92039	0.442367	-0.112697	-0.028479	Chs_al	14	10
NA	valaisiana	48.22	16.53	0	0	289.697	-14.8999	-1.92039	0.442367	-0.112697	-0.028479	Chs_al	14	10
NA	afzelii	48.22	16.53	0	0	289.697	-14.8999	-1.92039	0.442367	-0.112697	-0.028479	Chs_al	14	10
NA	garinii	48.22	16.53	0	0	289.697	-14.8999	-1.92039	0.442367	-0.112697	-0.028479	Chs_al	14	10
NA	valaisiana	48.22	16.53	0	0	289.697	-14.8999	-1.92039	0.442367	-0.112697	-0.028479	Chs_al	14	10
NA	afzelii	48.22	16.53	0	0	289.697	-14.8999	-1.92039	0.442367	-0.112697	-0.028479	Chs_al	14	10
NA	garinii	48.22	16.53	0	0	289.697	-14.8999	-1.92039	0.442367	-0.112697	-0.028479	Chs_al	14	10
NA	lusitaniae	48.22	16.53	0	0	289.697	-14.8999	-1.92039	0.442367	-0.112697	-0.028479	Chs_al	14	10
NA	garinii	48.25	18.55	11.43	0	289.011	-15.2072	-2.55476	0.52127	-0.074316	-0.025506	Chs_al	50	8
NA	afzelii	48.25	18.55	2.85	0	289.011	-15.2072	-2.55476	0.52127	-0.074316	-0.025506	Chs_al	50	8
NA	valaisiana	48.25	18.55	2.85	0	289.011	-15.2072	-2.55476	0.52127	-0.074316	-0.025506	Chs_al	50	8
NA	garinii	48.25	18.55	24.3	0	289.011	-15.2072	-2.55476	0.52127	-0.074316	-0.025506	Chs_al	50	8
NA	afzelii	48.25	18.55	2.9	0	289.011	-15.2072	-2.55476	0.52127	-0.074316	-0.025506	Chs_al	50	8
NA	valaisiana	48.25	18.55	8.6	0	289.011	-15.2072	-2.55476	0.52127	-0.074316	-0.025506	Chs_al	50	8
NA	garinii	48.25	15.26	71.42	0	285.484	-13.0599	-1.77313	0.661022	-0.15494	-0.052578	Chr_ha	50	10
NA	valaisiana	48.25	15.26	21.43	0	285.484	-13.0599	-1.77313	0.661022	-0.15494	-0.052578	Chr_ha	50	10
NA	burgdorferi s.s.	48.25	15.26	7.15	0	285.484	-13.0599	-1.77313	0.661022	-0.15494	-0.052578	Chr_ha	50	10
NA	garinii	48.25	15.26	50	0	285.484	-13.0599	-1.77313	0.661022	-0.15494	-0.052578	Chr_ha	50	10
NA	valaisiana	48.25	15.26	50	0	285.484	-13.0599	-1.77313	0.661022	-0.15494	-0.052578	Chr_ha	50	10
NA	valaisiana	48.34	16.34	100	0	288.846	-14.8609	-2.16999	0.489524	-0.122187	-0.040778	Chs_fo	14	6
NA	burgdorferi s.s.	48.39	2.29	3.4	0	288.014	-10.858	-0.78566	0.592931	-0.106763	-0.017947	Ahr_al	14	5
NA	afzelii	48.39	2.29	2.8	0	288.014	-10.858	-0.78566	0.592931	-0.106763	-0.017947	Ahr_al	14	5
NA	garinii	48.39	2.29	1.3	0	288.014	-10.858	-0.78566	0.592931	-0.106763	-0.017947	Ahr_al	14	5
NA	spielmanii	48.39	2.29	1.3	0	288.014	-10.858	-0.78566	0.592931	-0.106763	-0.017947	Ahr_al	14	5
NA	valaisiana	48.39	2.29	0.5	0	288.014	-10.858	-0.78566	0.592931	-0.106763	-0.017947	Ahr_al	14	5
NA	lusitaniae	48.39	2.29	0.4	0	288.014	-10.858	-0.78566	0.592931	-0.106763	-0.017947	Ahr_al	14	5
NA	burgdorferi s.l.	48.44	21.14	5.06	0	287.438	-13.8008	-2.73613	0.566194	-0.232538	-0.031689	Chs_al	50	8
NA	burgdorferi s.l.	48.59	14.28	40	0	283.614	-13.0812	-2.43611	0.620295	-0.230626	-0.064465	Cmr_fo	50	9
NA	burgdorferi s.l.	48.59	14.28	40	0	283.614	-13.0812	-2.43611	0.620295	-0.230626	-0.064465	Cmr_fo	50	9
NA	burgdorferi s.l.	48.59	14.28	35	0	283.614	-13.0812	-2.43611	0.620295	-0.230626	-0.064465	Cmr_fo	50	9
NA	burgdorferi s.l.	48.67	21.31	7.69	0	287.909	-15.0764	-2.55048	0.508764	-0.170095	-0.033315	Chs_al	50	8
NA	burgdorferi s.l.	48.69	21.25	1.85	0	288.206	-15.2665	-2.16672	0.411936	-0.16462	-0.032326	URBAN	50	8
NA	burgdorferi s.l.	48.74	21.27	18.01	0	285.957	-13.9579	-2.23629	0.612636	-0.223776	-0.020415	URBAN	50	8
NA	burgdorferi s.l.	48.74	21.25	16.67	0	285.957	-13.9579	-2.23629	0.612636	-0.223776	-0.020415	URBAN	50	8
NA	burgdorferi s.l.	48.89	12.84	19	0	284.38	-13.178	-2.21721	0.68096	-0.183549	-0.057188	Chs_al	14	10
NA	burgdorferi s.l.	48.89	12.84	24	0	284.38	-13.178	-2.21721	0.68096	-0.183549	-0.057188	Chs_al	14	10
NA	afzelii	48.89	12.84	33.33	0	284.38	-13.178	-2.21721	0.68096	-0.183549	-0.057188	Chs_al	14	10
NA	burgdorferi s.s.	48.89	12.84	50	0	284.38	-13.178	-2.21721	0.68096	-0.183549	-0.057188	Chs_al	14	10
NA	valaisiana	48.89	12.84	16.67	0	284.38	-13.178	-2.21721	0.68096	-0.183549	-0.057188	Chs_al	14	10
NA	burgdorferi s.l.	49.09	21.19	4.55	0	284.157	-14.1768	-2.9011	0.566512	-0.282137	-0.058242	Chs_al	50	10
NA	burgdorferi s.l.	49.11	21.2	9.68	0	284.157	-14.1768	-2.9011	0.566512	-0.282137	-0.058242	Chs_al	50	10
NA	burgdorferi s.l.	49.19	21.16	2.38	0	281.814	-12.9106	-2.15183	0.668727	-0.251037	-0.026839	Cmr_fo	50	10
NA	burgdorferi s.l.	49.23	21.2	33.3	0	283.674	-14.3855	-2.87561	0.567137	-0.278135	-0.068512	Cmr_fo	50	10
NA	burgdorferi s.l.	49.31	11.82	18.18	0	284.038	-12.8581	-1.80731	0.606688	-0.112667	-0.027431	Chr_fo	50	9
NA	burgdorferi s.l.	49.44	18.12	14.9	0	284.809	-14.2902	-2.72428	0.581087	-0.237045	-0.064132	Chr_fo	50	9
NA	burgdorferi s.l.	49.44	18.12	12.5	0	284.809	-14.2902	-2.72428	0.581087	-0.237045	-0.064132	Chr_fo	50	9
NA	burgdorferi s.l.	49.44	18.12	20	0	284.809	-14.2902	-2.72428	0.581087	-0.237045	-0.064132	Chr_fo	50	9
NA	garinii	49.44	18.12	3.14	0	284.809	-14.2902	-2.72428	0.581087	-0.237045	-0.064132	Chr_fo	50	9
NA	afzelii	49.44	18.12	73.82	0	284.809	-14.2902	-2.72428	0.581087	-0.237045	-0.064132	Chr_fo	50	9
NA	burgdorferi s.s.	49.44	18.12	7.33	0	284.809	-14.2902	-2.72428	0.581087	-0.237045	-0.064132	Chr_fo	50	9
NA	valaisiana	49.44	18.12	13.61	0	284.809	-14.2902	-2.72428	0.581087	-0.237045	-0.064132	Chr_fo	50	9
NA	lusitaniae	49.44	18.12	2.09	0	284.809	-14.2902	-2.72428	0.581087	-0.237045	-0.064132	Chr_fo	50	9
NA	burgdorferi s.l.	49.47	18.14	11.7	0	283.648	-13.6871	-2.57379	0.611477	-0.238297	-0.051185	Chs_al	50	9
NA	burgdorferi s.l.	49.47	18.14	17.6	0	283.648	-13.6871	-2.57379	0.611477	-0.238297	-0.051185	Chs_al	50	9
NA	burgdorferi s.l.	49.47	18.14	17.8	0	283.648	-13.6871	-2.57379	0.611477	-0.238297	-0.051185	Chs_al	50	9
NA	garinii	49.47	18.14	12.82	0	283.648	-13.6871	-2.57379	0.611477	-0.238297	-0.051185	Chs_al	50	9
NA	afzelii	49.47	18.14	41.02	0	283.648	-13.6871	-2.57379	0.611477	-0.238297	-0.051185	Chs_al	50	9
NA	burgdorferi s.s.	49.47	18.14	12.82	0	283.648	-13.6871	-2.57379	0.611477	-0.238297	-0.051185	Chs_al	50	9
NA	valaisiana	49.47	18.14	25.64	0	283.648	-13.6871	-2.57379	0.611477	-0.238297	-0.051185	Chs_al	50	9
NA	lusitaniae	49.47	18.14	5.12	0	283.648	-13.6871	-2.57379	0.611477	-0.238297	-0.051185	Chs_al	50	9
NA	spielmanii	49.47	18.14	2.56	0	283.648	-13.6871	-2.57379	0.611477	-0.238297	-0.051185	Chs_al	50	9
NA	burgdorferi s.l.	49.52	8.41	6.9	0	290.323	-13.7416	-1.59595	0.395972	-0.092526	-0.023106	URBAN	14	10
NA	burgdorferi s.l.	49.52	8.41	20	0	290.323	-13.7416	-1.59595	0.395972	-0.092526	-0.023106	URBAN	14	10
NA	burgdorferi s.l.	49.52	8.41	18.2	0	290.323	-13.7416	-1.59595	0.395972	-0.092526	-0.023106	URBAN	14	10
NA	burgdorferi s.l.	49.98	13.06	10	0	283.267	-13.3689	-2.3154	0.578301	-0.169287	-0.0445	Cmr_fo	50	11
NA	burgdorferi s.l.	49.98	13.06	50	0	283.267	-13.3689	-2.3154	0.578301	-0.169287	-0.0445	Cmr_fo	50	11
NA	burgdorferi s.s.	49.98	13.06	50	0	283.267	-13.3689	-2.3154	0.578301	-0.169287	-0.0445	Cmr_fo	50	11
NA	valaisiana	49.98	13.06	50	0	283.267	-13.3689	-2.3154	0.578301	-0.169287	-0.0445	Cmr_fo	50	11
NA	burgdorferi s.l.	50.09	8.47	5.2	0	286.978	-12.4404	-1.34154	0.574105	-0.085829	-0.014785	Chs_al	14	9
NA	burgdorferi s.l.	50.09	8.47	16.7	0	286.978	-12.4404	-1.34154	0.574105	-0.085829	-0.014785	Chs_al	14	9
NA	burgdorferi s.l.	50.09	8.47	3.7	0	286.978	-12.4404	-1.34154	0.574105	-0.085829	-0.014785	Chs_al	14	9
NA	burgdorferi s.l.	50.1	8.56	7.4	0	288.859	-13.619	-1.23824	0.515428	-0.113853	-0.017673	URBAN	14	9
NA	burgdorferi s.l.	50.1	8.56	4.4	0	288.859	-13.619	-1.23824	0.515428	-0.113853	-0.017673	URBAN	14	9
NA	burgdorferi s.l.	50.1	8.56	3.3	0	288.859	-13.619	-1.23824	0.515428	-0.113853	-0.017673	URBAN	14	9
NA	burgdorferi s.l.	50.17	8.4	8.3	0	284.781	-11.3338	-1.55752	0.696291	-0.138067	0.001388	Chs_fo	50	7
NA	burgdorferi s.l.	50.17	8.4	15.5	0	284.781	-11.3338	-1.55752	0.696291	-0.138067	0.001388	Chs_fo	50	7
NA	burgdorferi s.l.	50.17	8.4	5.4	0	284.781	-11.3338	-1.55752	0.696291	-0.138067	0.001388	Chs_fo	50	7
NA	burgdorferi s.l.	50.2	8.3	14.7	0	285.051	-11.7466	-1.72555	0.651638	-0.121689	-0.006767	Chr_fo	50	9
NA	burgdorferi s.l.	50.2	8.3	6.9	0	285.051	-11.7466	-1.72555	0.651638	-0.121689	-0.006767	Chr_fo	50	9
NA	burgdorferi s.l.	50.2	8.3	10.7	0	285.051	-11.7466	-1.72555	0.651638	-0.121689	-0.006767	Chr_fo	50	9
NA	burgdorferi s.l.	50.3	8.39	13.6	0	284.242	-11.7314	-1.82935	0.680553	-0.128118	0.005359	Chr_fo	50	7
NA	burgdorferi s.l.	50.3	8.39	14.3	0	284.242	-11.7314	-1.82935	0.680553	-0.128118	0.005359	Chr_fo	50	7
NA	burgdorferi s.l.	50.3	8.39	17.4	0	284.242	-11.7314	-1.82935	0.680553	-0.128118	0.005359	Chr_fo	50	7
NA	burgdorferi s.l.	50.33	8.41	8.3	0	284.975	-11.9869	-1.80243	0.651008	-0.111643	-0.004419	Chr_fo	50	7
NA	burgdorferi s.l.	50.39	7.14	20	0	285.024	-11.5978	-1.4261	0.64241	-0.108142	-0.017615	Ahr_fo	50	8
NA	burgdorferi s.l.	50.39	7.14	0	0	285.024	-11.5978	-1.4261	0.64241	-0.108142	-0.017615	Ahr_fo	50	8
NA	burgdorferi s.l.	50.39	7.14	15.3	0	285.024	-11.5978	-1.4261	0.64241	-0.108142	-0.017615	Ahr_fo	50	8
NA	burgdorferi s.l.	50.39	7.14	21.7	0	285.024	-11.5978	-1.4261	0.64241	-0.108142	-0.017615	Ahr_fo	50	8
NA	burgdorferi s.l.	50.39	7.13	21.6	0	285.024	-11.5978	-1.4261	0.64241	-0.108142	-0.017615	Ahr_fo	50	8
NA	burgdorferi s.l.	50.39	7.13	5.6	0	285.024	-11.5978	-1.4261	0.64241	-0.108142	-0.017615	Ahr_fo	50	8
NA	burgdorferi s.l.	50.39	7.13	25.2	0	285.024	-11.5978	-1.4261	0.64241	-0.108142	-0.017615	Ahr_fo	50	8
NA	burgdorferi s.l.	50.39	7.13	6.7	0	285.024	-11.5978	-1.4261	0.64241	-0.108142	-0.017615	Ahr_fo	50	8
NA	burgdorferi s.l.	50.39	7.13	19.3	0	285.024	-11.5978	-1.4261	0.64241	-0.108142	-0.017615	Ahr_fo	50	8
NA	burgdorferi s.l.	50.39	7.13	15.4	0	285.024	-11.5978	-1.4261	0.64241	-0.108142	-0.017615	Ahr_fo	50	8
NA	burgdorferi s.l.	50.39	7.13	8.8	0	285.024	-11.5978	-1.4261	0.64241	-0.108142	-0.017615	Ahr_fo	50	8
NA	burgdorferi s.l.	50.39	7.13	17.4	0	285.024	-11.5978	-1.4261	0.64241	-0.108142	-0.017615	Ahr_fo	50	8
NA	burgdorferi s.l.	50.5	3.7	13.6	0	286.552	-10.3058	-1.48526	0.670569	-0.11523	-0.001475	Als_al	150	7
NA	burgdorferi s.l.	50.5	3.7	1.9	0	286.552	-10.3058	-1.48526	0.670569	-0.11523	-0.001475	Als_al	150	7
NA	miyamotoi	50.5	3.7	2.1	0	286.552	-10.3058	-1.48526	0.670569	-0.11523	-0.001475	Als_al	150	7
NA	afzelii	50.5	3.7	22.22	0	286.552	-10.3058	-1.48526	0.670569	-0.11523	-0.001475	Als_al	150	7
NA	garinii	50.5	3.7	44.44	0	286.552	-10.3058	-1.48526	0.670569	-0.11523	-0.001475	Als_al	150	7
NA	valaisiana	50.5	3.7	11.11	0	286.552	-10.3058	-1.48526	0.670569	-0.11523	-0.001475	Als_al	150	7
NA	burgdorferi s.l.	50.6	8.17	11.9	0	283.399	-12.0992	-1.8484	0.654898	-0.191355	-0.03861	Ahs_pa	50	10
NA	burgdorferi s.l.	50.6	8.17	14.3	0	283.399	-12.0992	-1.8484	0.654898	-0.191355	-0.03861	Ahs_pa	50	10
NA	burgdorferi s.l.	50.6	8.17	27.6	0	283.399	-12.0992	-1.8484	0.654898	-0.191355	-0.03861	Ahs_pa	50	10
NA	burgdorferi s.l.	50.9	8.45	10.6	0	283.434	-12.051	-1.86853	0.668004	-0.139881	-0.014342	Chr_fo	50	9
NA	burgdorferi s.l.	50.9	8.45	10	0	283.434	-12.051	-1.86853	0.668004	-0.139881	-0.014342	Chr_fo	50	9
NA	burgdorferi s.l.	50.9	8.45	5	0	283.434	-12.051	-1.86853	0.668004	-0.139881	-0.014342	Chr_fo	50	9
NA	valaisiana	51.09	16.52	100	0	285.844	-14.4697	-2.02667	0.512263	-0.116524	-0.033746	Chs_al	14	8
NA	afzelii	51.09	16.58	42.8	0	285.463	-14.049	-1.88534	0.539048	-0.128956	-0.028055	Chs_al	14	11
NA	garinii	51.09	16.58	14.3	0	285.463	-14.049	-1.88534	0.539048	-0.128956	-0.028055	Chs_al	14	11
NA	valaisiana	51.09	16.58	14.3	0	285.463	-14.049	-1.88534	0.539048	-0.128956	-0.028055	Chs_al	14	11
NA	burgdorferi s.l.	51.1	0	1.9	0	286.237	-8.82794	-0.682777	0.70276	-0.076762	-0.00137	Alr_pa	140	7
NA	burgdorferi s.l.	51.1	0	2.1	0	286.237	-8.82794	-0.682777	0.70276	-0.076762	-0.00137	Alr_pa	140	7
NA	afzelii	51.1	0	50	0	286.237	-8.82794	-0.682777	0.70276	-0.076762	-0.00137	Alr_pa	140	7
NA	valaisiana	51.1	0	25	0	286.237	-8.82794	-0.682777	0.70276	-0.076762	-0.00137	Alr_pa	140	7
NA	burgdorferi s.l.	51.2	3.6	9.9	0	287.073	-11.1524	-1.40935	0.670085	-0.056947	0.016165	Als_ha	14	8
NA	garinii	51.2	3.6	50	0	287.073	-11.1524	-1.40935	0.670085	-0.056947	0.016165	Als_ha	14	8
NA	valaisiana	51.2	3.6	8.3	0	287.073	-11.1524	-1.40935	0.670085	-0.056947	0.016165	Als_ha	14	8
NA	afzelii	51.32	16.62	50	0	285.436	-13.4257	-2.27664	0.577929	-0.164118	-0.0273	Chs_al	14	11
NA	valaisiana	51.32	16.62	50	0	285.436	-13.4257	-2.27664	0.577929	-0.164118	-0.0273	Chs_al	14	11
NA	burgdorferi s.l.	51.38	15.55	17	0	285.662	-14.2808	-1.68294	0.552195	-0.072927	-0.005503	Chs_fo	70	10
NA	burgdorferi s.l.	51.38	15.55	27	0	285.662	-14.2808	-1.68294	0.552195	-0.072927	-0.005503	Chs_fo	70	10
NA	garinii	51.38	15.55	60	0	285.662	-14.2808	-1.68294	0.552195	-0.072927	-0.005503	Chs_fo	70	10
NA	burgdorferi s.s.	51.38	15.55	40	0	285.662	-14.2808	-1.68294	0.552195	-0.072927	-0.005503	Chs_fo	70	10
NA	burgdorferi s.l.	51.4	0.7	2.1	0	286.1	-8.63465	-0.308929	0.350476	-0.03944	-0.004352	Als_pa	14	7
NA	afzelii	51.4	0.7	75	0	286.1	-8.63465	-0.308929	0.350476	-0.03944	-0.004352	Als_pa	14	7
NA	valaisiana	51.4	0.7	25	0	286.1	-8.63465	-0.308929	0.350476	-0.03944	-0.004352	Als_pa	14	7
NA	burgdorferi s.l.	51.77	15.25	14	0	285.247	-13.2653	-1.53097	0.603921	-0.137575	-0.012629	Cls_al	14	10
NA	burgdorferi s.l.	51.77	15.25	47	0	285.247	-13.2653	-1.53097	0.603921	-0.137575	-0.012629	Cls_al	14	10
NA	afzelii	51.77	15.25	13.63	0	285.247	-13.2653	-1.53097	0.603921	-0.137575	-0.012629	Cls_al	14	10
NA	garinii	51.77	15.25	54.54	0	285.247	-13.2653	-1.53097	0.603921	-0.137575	-0.012629	Cls_al	14	10
NA	burgdorferi s.s.	51.77	15.25	9.09	0	285.247	-13.2653	-1.53097	0.603921	-0.137575	-0.012629	Cls_al	14	10
NA	valaisiana	51.77	15.25	9.09	0	285.247	-13.2653	-1.53097	0.603921	-0.137575	-0.012629	Cls_al	14	10
NA	lusitaniae	51.77	15.25	9.09	0	285.247	-13.2653	-1.53097	0.603921	-0.137575	-0.012629	Cls_al	14	10
NA	afzelii	52	5.45	8.24	0	285.783	-10.6664	-1.52079	0.726354	-0.081862	-0.005392	Als_pa	140	12
NA	garinii	52	5.45	5.6	0	285.783	-10.6664	-1.52079	0.726354	-0.081862	-0.005392	Als_pa	140	12
NA	burgdorferi s.s.	52	5.45	0.9	0	285.783	-10.6664	-1.52079	0.726354	-0.081862	-0.005392	Als_pa	140	12
NA	valaisiana	52	5.45	9.11	0	285.783	-10.6664	-1.52079	0.726354	-0.081862	-0.005392	Als_pa	140	12
NA	burgdorferi s.l.	52	5.45	3.24	0	285.783	-10.6664	-1.52079	0.726354	-0.081862	-0.005392	Als_pa	140	12
NA	afzelii	52	5.45	8.33	0	285.783	-10.6664	-1.52079	0.726354	-0.081862	-0.005392	Als_pa	140	12
NA	garinii	52	5.45	4.17	0	285.783	-10.6664	-1.52079	0.726354	-0.081862	-0.005392	Als_pa	140	12
NA	burgdorferi s.s.	52	5.45	4.17	0	285.783	-10.6664	-1.52079	0.726354	-0.081862	-0.005392	Als_pa	140	12
NA	valaisiana	52	5.45	12.5	0	285.783	-10.6664	-1.52079	0.726354	-0.081862	-0.005392	Als_pa	140	12
NA	burgdorferi s.l.	52	5.45	4.17	0	285.783	-10.6664	-1.52079	0.726354	-0.081862	-0.005392	Als_pa	140	12
NA	afzelii	52.06	5.52	3.1	0	286.466	-11.3773	-1.48824	0.721884	-0.059697	-0.013105	Als_pa	140	12
NA	afzelii	52.17	16.5	92	0	285.587	-15.1384	-1.96329	0.537149	-0.064753	-0.033945	Cls_al	14	11
NA	valaisiana	52.17	16.5	8	0	285.587	-15.1384	-1.96329	0.537149	-0.064753	-0.033945	Cls_al	14	11
NA	afzelii	52.17	16.5	80	0	285.587	-15.1384	-1.96329	0.537149	-0.064753	-0.033945	Cls_al	14	11
NA	valaisiana	52.17	16.5	20	0	285.587	-15.1384	-1.96329	0.537149	-0.064753	-0.033945	Cls_al	14	11
NA	afzelii	52.26	22.52	6.66	0	283.582	-16.0574	-2.70736	0.506924	-0.169452	-0.038244	Chs_al	14	7
NA	afzelii	52.42	23.52	6.66	0	283.763	-16.9502	-2.88224	0.480728	-0.177094	-0.041776	Chs_al	14	10
NA	afzelii	52.42	23.52	6.66	0	283.763	-16.9502	-2.88224	0.480728	-0.177094	-0.041776	Chs_al	14	10
NA	afzelii	52.42	23.52	5	0	283.763	-16.9502	-2.88224	0.480728	-0.177094	-0.041776	Chs_al	14	10
NA	afzelii	53.1	23.3	6.66	0	282.55	-15.3604	-2.52569	0.654788	-0.170399	-0.032778	Bhs_al	14	10
NA	garinii	53.1	23.3	6.66	0	282.55	-15.3604	-2.52569	0.654788	-0.170399	-0.032778	Bhs_al	14	10
NA	garinii	53.1	23.3	6.66	0	282.55	-15.3604	-2.52569	0.654788	-0.170399	-0.032778	Bhs_al	14	10
NA	garinii	53.1	23.3	10	0	282.55	-15.3604	-2.52569	0.654788	-0.170399	-0.032778	Bhs_al	14	10
NA	burgdorferi s.l.	53.13	16.84	34	0	283.31	-13.525	-1.93243	0.729055	-0.057561	-0.022262	Cls_fo	14	10
NA	burgdorferi s.l.	53.13	16.84	35	0	283.31	-13.525	-1.93243	0.729055	-0.057561	-0.022262	Cls_fo	14	10
NA	afzelii	53.13	16.84	27	0	283.31	-13.525	-1.93243	0.729055	-0.057561	-0.022262	Cls_fo	14	10
NA	garinii	53.13	16.84	46.15	0	283.31	-13.525	-1.93243	0.729055	-0.057561	-0.022262	Cls_fo	14	10
NA	burgdorferi s.s.	53.13	16.84	15.4	0	283.31	-13.525	-1.93243	0.729055	-0.057561	-0.022262	Cls_fo	14	10
NA	valaisiana	53.13	16.84	3.84	0	283.31	-13.525	-1.93243	0.729055	-0.057561	-0.022262	Cls_fo	14	10
NA	burgdorferi s.l.	53.19	17.11	40	0	284.177	-14.7394	-2.4626	0.526949	-0.162464	-0.038584	Chs_al	14	10
NA	burgdorferi s.l.	53.19	17.11	45	0	284.177	-14.7394	-2.4626	0.526949	-0.162464	-0.038584	Chs_al	14	10
NA	valaisiana	53.19	17.11	100	0	284.177	-14.7394	-2.4626	0.526949	-0.162464	-0.038584	Chs_al	14	10
NA	afzelii	53.24	21.56	6.66	0	284.017	-16.5712	-2.89133	0.594477	-0.183268	-0.05311	Chs_al	14	9
NA	afzelii	53.39	22.27	7.14	0	283.169	-16.3806	-2.78892	0.519353	-0.217305	-0.03544	Chs_al	14	10
NA	burgdorferi s.l.	53.58	14.6	3.4	0	283.312	-11.6589	-1.39918	0.61348	-0.231028	-0.014002	Clo_pa	14	11
NA	burgdorferi s.l.	53.59	14.4	4.6	0	283.663	-11.8847	-1.52592	0.729102	-0.107882	-0.007384	Cls_fo	14	11
NA	afzelii	54.07	22.56	13.33	0	281.81	-16.156	-2.80257	0.511624	-0.251388	-0.036923	Chs_al	14	9
NA	afzelii	54.07	22.56	6.66	0	281.81	-16.156	-2.80257	0.511624	-0.251388	-0.036923	Chs_al	14	9
NA	burgdorferi s.l.	54.18	24.55	33	0	281.727	-16.0505	-2.20125	0.573015	-0.141944	-0.043485	Bhs_fo	70	12
NA	burgdorferi s.l.	54.18	24.55	6	0	281.727	-16.0505	-2.20125	0.573015	-0.141944	-0.043485	Bhs_fo	70	12
NA	burgdorferi s.l.	54.5	25.3	6	0	281.319	-16.3967	-2.93922	0.544209	-0.28032	-0.046901	Bhs_fo	50	13
NA	burgdorferi s.l.	54.5	25.3	11	0	281.319	-16.3967	-2.93922	0.544209	-0.28032	-0.046901	Bhs_fo	50	13
NA	burgdorferi s.l.	54.6	23.3	32	0	282.328	-15.7089	-2.78077	0.554874	-0.240469	-0.027129	Bls_al	14	11
NA	burgdorferi s.l.	54.6	23.3	21	0	282.328	-15.7089	-2.78077	0.554874	-0.240469	-0.027129	Bls_al	14	11
NA	burgdorferi s.l.	54.6	23.3	24	0	282.328	-15.7089	-2.78077	0.554874	-0.240469	-0.027129	Bls_al	14	11
NA	burgdorferi s.l.	54.6	23.89	14	0	281.573	-15.3438	-2.19424	0.627137	-0.177835	-0.044801	Bhs_fo	14	11
NA	burgdorferi s.l.	54.6	23.89	5	0	281.573	-15.3438	-2.19424	0.627137	-0.177835	-0.044801	Bhs_fo	14	11
NA	burgdorferi s.l.	54.6	23.89	22	0	281.573	-15.3438	-2.19424	0.627137	-0.177835	-0.044801	Bhs_fo	14	11
NA	burgdorferi s.l.	54.87	23.97	15	0	282.902	-16.1753	-1.9991	0.492211	-0.263442	-0.051687	URBAN	50	11
NA	burgdorferi s.l.	54.87	23.97	24	0	282.902	-16.1753	-1.9991	0.492211	-0.263442	-0.051687	URBAN	50	11
NA	burgdorferi s.l.	55.26	24.77	5	0	281.984	-17.2654	-3.07219	0.459437	-0.256274	-0.054506	Bls_al	50	9
NA	burgdorferi s.l.	55.33	21.46	33	0	283.329	-15.8405	-2.07721	0.551989	-0.219482	-0.036458	Bls_al	50	12
NA	burgdorferi s.l.	55.43	21.08	5	0	282.253	-13.5138	-0.187564	0.203242	-0.08189	-0.068213	Cls_fo	210	4
NA	burgdorferi s.l.	55.52	25.58	29	0	280.888	-17.5339	-2.71727	0.495258	-0.293597	-0.069838	Bhs_al	50	10
NA	burgdorferi s.l.	55.52	25.58	25	0	280.888	-17.5339	-2.71727	0.495258	-0.293597	-0.069838	Bhs_al	50	10
NA	burgdorferi s.l.	55.53	25.97	7	0	280.017	-16.6767	-2.64337	0.541867	-0.33596	-0.068848	Bhs_fo	50	10
NA	burgdorferi s.l.	55.53	25.97	11	0	280.017	-16.6767	-2.64337	0.541867	-0.33596	-0.068848	Bhs_fo	50	10
NA	burgdorferi s.l.	55.64	22.98	31	0	281.429	-16.1262	-2.42874	0.538149	-0.28468	-0.056198	Bls_al	50	10
NA	burgdorferi s.l.	55.64	22.98	4	0	281.429	-16.1262	-2.42874	0.538149	-0.28468	-0.056198	Bls_al	50	10
NA	burgdorferi s.l.	55.69	21.18	5	0	283.255	-15.7082	-1.85024	0.498121	-0.227878	-0.043258	URBAN	20	11
NA	burgdorferi s.l.	55.73	24.42	7	0	281.863	-16.9737	-2.55718	0.51338	-0.259495	-0.049606	Bls_al	50	9
NA	burgdorferi s.l.	55.85	23.37	37	0	281.269	-15.658	-2.14693	0.523416	-0.283284	-0.030865	Bhs_al	20	7
NA	burgdorferi s.l.	55.85	23.37	24	0	281.269	-15.658	-2.14693	0.523416	-0.283284	-0.030865	Bhs_al	20	7
NA	burgdorferi s.l.	56	23.24	43	0	281.216	-15.3902	-2.2148	0.579483	-0.251618	-0.02841	Bls_fo	50	7
NA	burgdorferi s.l.	56	23.24	11	0	281.216	-15.3902	-2.2148	0.579483	-0.251618	-0.02841	Bls_fo	50	7
NA	burgdorferi s.l.	56	23.24	19	0	281.216	-15.3902	-2.2148	0.579483	-0.251618	-0.02841	Bls_fo	50	7
NA	burgdorferi s.l.	56.15	25.55	21	0	280.125	-16.5121	-2.4164	0.566222	-0.297593	-0.031299	Bhs_ha	50	9
NA	burgdorferi s.l.	56.15	25.55	19	0	280.125	-16.5121	-2.4164	0.566222	-0.297593	-0.031299	Bhs_ha	50	9
NA	burgdorferi s.l.	56.27	23.62	6	0	281.988	-15.8584	-2.21619	0.50995	-0.222662	-0.040037	Bls_al	20	8
NA	burgdorferi s.l.	56.27	23.62	17	0	281.988	-15.8584	-2.21619	0.50995	-0.222662	-0.040037	Bls_al	20	8
NA	burgdorferi s.l.	56.39	12.87	35	0	282.18	-12.015	-1.01822	0.594268	-0.211499	-0.037364	Bhs_fo	50	13
NA	burgdorferi s.l.	56.39	12.87	46	0	282.18	-12.015	-1.01822	0.594268	-0.211499	-0.037364	Bhs_fo	50	13
NA	garinii	56.39	12.87	44.44	0	282.18	-12.015	-1.01822	0.594268	-0.211499	-0.037364	Bhs_fo	50	13
NA	burgdorferi s.s.	56.39	12.87	22.22	0	282.18	-12.015	-1.01822	0.594268	-0.211499	-0.037364	Bhs_fo	50	13
NA	valaisiana	56.39	12.87	33.33	0	282.18	-12.015	-1.01822	0.594268	-0.211499	-0.037364	Bhs_fo	50	13
NA	burgdorferi s.l.	56.44	22.41	20	0	280.959	-15.4263	-2.23126	0.512524	-0.258099	-0.031126	Bls_fo	50	10
NA	burgdorferi s.l.	56.44	22.41	6	0	280.959	-15.4263	-2.23126	0.512524	-0.258099	-0.031126	Bls_fo	50	10
NA	burgdorferi s.l.	56.5	23.48	21.42	0	282.273	-16.2838	-2.47561	0.46647	-0.219566	-0.018036	Bls_al	20	8
NA	afzelii	56.5	23.48	4.28	0	282.273	-16.2838	-2.47561	0.46647	-0.219566	-0.018036	Bls_al	20	8
NA	garinii	56.5	23.48	4.28	0	282.273	-16.2838	-2.47561	0.46647	-0.219566	-0.018036	Bls_al	20	8
NA	valaisiana	56.5	23.48	2.85	0	282.273	-16.2838	-2.47561	0.46647	-0.219566	-0.018036	Bls_al	20	8
NA	burgdorferi s.s.	56.5	23.48	4.28	0	282.273	-16.2838	-2.47561	0.46647	-0.219566	-0.018036	Bls_al	20	8
NA	burgdorferi s.l.	56.5	23.48	44	0	282.273	-16.2838	-2.47561	0.46647	-0.219566	-0.018036	Bls_al	20	8
NA	afzelii	56.5	23.48	1	0	282.273	-16.2838	-2.47561	0.46647	-0.219566	-0.018036	Bls_al	20	8
NA	garinii	56.5	23.48	26	0	282.273	-16.2838	-2.47561	0.46647	-0.219566	-0.018036	Bls_al	20	8
NA	valaisiana	56.5	23.48	7	0	282.273	-16.2838	-2.47561	0.46647	-0.219566	-0.018036	Bls_al	20	8
NA	burgdorferi s.s.	56.5	23.48	4	0	282.273	-16.2838	-2.47561	0.46647	-0.219566	-0.018036	Bls_al	20	8
NA	burgdorferi s.l.	56.56	23.29	13.04	0	281.909	-15.9616	-2.26266	0.480141	-0.217039	-0.028808	Bls_al	50	8
NA	afzelii	56.56	23.29	10.14	0	281.909	-15.9616	-2.26266	0.480141	-0.217039	-0.028808	Bls_al	50	8
NA	burgdorferi s.l.	56.56	23.29	39	0	281.909	-15.9616	-2.26266	0.480141	-0.217039	-0.028808	Bls_al	50	8
NA	afzelii	56.56	23.29	12	0	281.909	-15.9616	-2.26266	0.480141	-0.217039	-0.028808	Bls_al	50	8
NA	garinii	56.56	23.29	11	0	281.909	-15.9616	-2.26266	0.480141	-0.217039	-0.028808	Bls_al	50	8
NA	valaisiana	56.56	23.29	9	0	281.909	-15.9616	-2.26266	0.480141	-0.217039	-0.028808	Bls_al	50	8
NA	burgdorferi s.l.	57.03	24.09	25.75	0	280.825	-14.4237	-0.813482	0.566144	-0.19983	-0.045899	URBAN	70	11
NA	afzelii	57.03	24.09	0	0	280.825	-14.4237	-0.813482	0.566144	-0.19983	-0.045899	URBAN	70	11
NA	garinii	57.03	24.09	1.51	0	280.825	-14.4237	-0.813482	0.566144	-0.19983	-0.045899	URBAN	70	11
NA	burgdorferi s.l.	57.03	24.09	17	0	280.825	-14.4237	-0.813482	0.566144	-0.19983	-0.045899	URBAN	70	11
NA	afzelii	57.03	24.09	13	0	280.825	-14.4237	-0.813482	0.566144	-0.19983	-0.045899	URBAN	70	11
NA	garinii	57.03	24.09	3	0	280.825	-14.4237	-0.813482	0.566144	-0.19983	-0.045899	URBAN	70	11
NA	valaisiana	57.03	24.09	1	0	280.825	-14.4237	-0.813482	0.566144	-0.19983	-0.045899	URBAN	70	11
NA	burgdorferi s.l.	58.08	8.01	3	0	282.382	-10.9735	-0.256978	0.402855	-0.166211	-0.044745		0	0
NA	burgdorferi s.l.	58.08	8.01	20	0	282.382	-10.9735	-0.256978	0.402855	-0.166211	-0.044745		0	0
NA	burgdorferi s.l.	58.08	8.01	17	0	282.382	-10.9735	-0.256978	0.402855	-0.166211	-0.044745		0	0
NA	miyamotoi	58.09	6.8	0.51	0	281.215	-10.0004	-0.898771	0.611365	-0.213873	0.002904		0	0
NA	miyamotoi	58.09	7.79	0.76	0	281.567	-11.4623	-0.749395	0.643677	-0.195937	-0.005404	Cls_fo	90	8
NA	burgdorferi s.l.	58.09	6.8	33.1	0	281.215	-10.0004	-0.898771	0.611365	-0.213873	0.002904		0	0
NA	burgdorferi s.l.	58.09	6.8	12.1	0	281.215	-10.0004	-0.898771	0.611365	-0.213873	0.002904		0	0
NA	afzelii	58.09	6.8	88.5	0	281.215	-10.0004	-0.898771	0.611365	-0.213873	0.002904		0	0
NA	garinii	58.09	6.8	5.7	0	281.215	-10.0004	-0.898771	0.611365	-0.213873	0.002904		0	0
NA	burgdorferi s.s.	58.09	6.8	4.9	0	281.215	-10.0004	-0.898771	0.611365	-0.213873	0.002904		0	0
NA	valaisiana	58.09	6.8	0.8	0	281.215	-10.0004	-0.898771	0.611365	-0.213873	0.002904		0	0
NA	burgdorferi s.l.	58.09	7.76	26	0	281.257	-11.3414	-0.688939	0.649522	-0.19255	-0.011577	Cls_fo	90	8
NA	burgdorferi s.l.	58.09	7.76	18.3	0	281.257	-11.3414	-0.688939	0.649522	-0.19255	-0.011577	Cls_fo	90	8
NA	afzelii	58.09	7.76	54.5	0	281.257	-11.3414	-0.688939	0.649522	-0.19255	-0.011577	Cls_fo	90	8
NA	garinii	58.09	7.76	23.9	0	281.257	-11.3414	-0.688939	0.649522	-0.19255	-0.011577	Cls_fo	90	8
NA	burgdorferi s.s.	58.09	7.76	14.8	0	281.257	-11.3414	-0.688939	0.649522	-0.19255	-0.011577	Cls_fo	90	8
NA	valaisiana	58.09	7.76	5.7	0	281.257	-11.3414	-0.688939	0.649522	-0.19255	-0.011577	Cls_fo	90	8
NA	miyamotoi	58.1	7.54	0.25	0	280.764	-11.2518	-0.697146	0.674732	-0.186849	0.000231	Cls_fo	90	8
NA	burgdorferi s.l.	58.1	7.54	13.7	0	280.764	-11.2518	-0.697146	0.674732	-0.186849	0.000231	Cls_fo	90	8
NA	burgdorferi s.l.	58.1	7.54	37.5	0	280.764	-11.2518	-0.697146	0.674732	-0.186849	0.000231	Cls_fo	90	8
NA	afzelii	58.1	7.54	28	0	280.764	-11.2518	-0.697146	0.674732	-0.186849	0.000231	Cls_fo	90	8
NA	garinii	58.1	7.54	50	0	280.764	-11.2518	-0.697146	0.674732	-0.186849	0.000231	Cls_fo	90	8
NA	burgdorferi s.s.	58.1	7.54	13	0	280.764	-11.2518	-0.697146	0.674732	-0.186849	0.000231	Cls_fo	90	8
NA	valaisiana	58.1	7.54	9	0	280.764	-11.2518	-0.697146	0.674732	-0.186849	0.000231	Cls_fo	90	8
NA	burgdorferi s.l.	58.19	8.31	14	0	281.698	-10.9759	-0.749074	0.636758	-0.195515	-0.010287		0	0
NA	burgdorferi s.l.	58.35	8.28	13	0	280.549	-12.249	-0.720273	0.607276	-0.208156	-0.024721	Cls_fo	90	8
NA	miyamotoi	58.44	8.84	1.26	0	281.555	-11.259	-0.715019	0.611191	-0.220448	-0.020371		0	0
NA	burgdorferi s.l.	58.44	8.84	21.4	0	281.555	-11.259	-0.715019	0.611191	-0.220448	-0.020371		0	0
NA	burgdorferi s.l.	58.44	8.84	28.9	0	281.555	-11.259	-0.715019	0.611191	-0.220448	-0.020371		0	0
NA	afzelii	58.44	8.84	69.3	0	281.555	-11.259	-0.715019	0.611191	-0.220448	-0.020371		0	0
NA	garinii	58.44	8.84	17	0	281.555	-11.259	-0.715019	0.611191	-0.220448	-0.020371		0	0
NA	burgdorferi s.s.	58.44	8.84	11.4	0	281.555	-11.259	-0.715019	0.611191	-0.220448	-0.020371		0	0
NA	valaisiana	58.44	8.84	2.3	0	281.555	-11.259	-0.715019	0.611191	-0.220448	-0.020371		0	0
NA	afzelii	59	9.47	8.5	0	280.215	-12.8958	-1.10797	0.618658	-0.226456	-0.033924	Chs_fo	90	5
NA	burgdorferi s.s.	59	9.47	1.36	0	280.215	-12.8958	-1.10797	0.618658	-0.226456	-0.033924	Chs_fo	90	5
NA	garinii	59	9.47	0.34	0	280.215	-12.8958	-1.10797	0.618658	-0.226456	-0.033924	Chs_fo	90	5
NA	afzelii	59.8	9.48	12.76	0	278.008	-14.288	-0.736399	0.530509	-0.301066	-0.031653	Bhs_fo	90	7
NA	burgdorferi s.l.	60.15	6.1	25	0	277.867	-11.1743	0.149323	0.480022	-0.250588	-0.018757		150	8
NA	burgdorferi s.l.	60.15	6.1	25	0	277.867	-11.1743	0.149323	0.480022	-0.250588	-0.018757		150	8
NA	burgdorferi s.l.	60.15	6.1	40	0	277.867	-11.1743	0.149323	0.480022	-0.250588	-0.018757		150	8
NA	burgdorferi s.l.	61.28	5.05	11	0	279.717	-8.48657	0.140994	0.541919	-0.23622	-0.021414	Zhs_fo	90	7
NA	afzelii	62.5	6.83	10.9	0	277.089	-13.7737	0.303736	0.423848	-0.396121	-0.023135	Ahs_sh	150	9
NA	burgdorferi s.s.	62.5	6.83	0.6	0	277.089	-13.7737	0.303736	0.423848	-0.396121	-0.023135	Ahs_sh	150	9
NA	garinii	62.5	6.83	3.32	0	277.089	-13.7737	0.303736	0.423848	-0.396121	-0.023135	Ahs_sh	150	9
NA	valaisiana	62.5	6.83	1.21	0	277.089	-13.7737	0.303736	0.423848	-0.396121	-0.023135	Ahs_sh	150	9
NA	burgdorferi s.l.	63.24	17.11	25	0	276.646	-15.0585	-0.647349	0.579564	-0.279139	-0.070444	Bhs_fo	90	8
NA	burgdorferi s.l.	63.24	17.11	37	0	276.646	-15.0585	-0.647349	0.579564	-0.279139	-0.070444	Bhs_fo	90	8
NA	afzelii	63.24	17.11	26.8	0	276.646	-15.0585	-0.647349	0.579564	-0.279139	-0.070444	Bhs_fo	90	8
NA	garinii	63.24	17.11	43.9	0	276.646	-15.0585	-0.647349	0.579564	-0.279139	-0.070444	Bhs_fo	90	8
NA	burgdorferi s.s.	63.24	17.11	21.95	0	276.646	-15.0585	-0.647349	0.579564	-0.279139	-0.070444	Bhs_fo	90	8
NA	valaisiana	63.24	17.11	4.9	0	276.646	-15.0585	-0.647349	0.579564	-0.279139	-0.070444	Bhs_fo	90	8
NA	burgdorferi s.l.	63.45	12.58	9	0	273.948	-14.6787	0.382739	0.396594	-0.3829	0.001591	Zms_fo	150	9
NA	burgdorferi s.l.	63.45	12.58	22	0	273.948	-14.6787	0.382739	0.396594	-0.3829	0.001591	Zms_fo	150	9
NA	afzelii	63.45	12.58	40	0	273.948	-14.6787	0.382739	0.396594	-0.3829	0.001591	Zms_fo	150	9
NA	garinii	63.45	12.58	20	0	273.948	-14.6787	0.382739	0.396594	-0.3829	0.001591	Zms_fo	150	9
NA	burgdorferi s.s.	63.45	12.58	40	0	273.948	-14.6787	0.382739	0.396594	-0.3829	0.001591	Zms_fo	150	9
NA	afzelii	65.3	12.14	100	0	278.009	-10.985	0.485947	0.501171	-0.350946	-0.067698	Zlr_sh	150	7
NA	afzelii	65.3	12.14	70	0	278.009	-10.985	0.485947	0.501171	-0.350946	-0.067698	Zlr_sh	150	7
NA	garinii	65.3	12.14	25	0	278.009	-10.985	0.485947	0.501171	-0.350946	-0.067698	Zlr_sh	150	7
NA	valaisiana	65.3	12.14	5	0	278.009	-10.985	0.485947	0.501171	-0.350946	-0.067698	Zlr_sh	150	7
NA	burgdorferi s.l.	46	2.8	5.3	0	287.022	-10.536	-1.0088	0.685154	-0.089742	-0.033301	Amr_pa	50	10
NA	burgdorferi s.l.	46	2.8	1.62	0	287.022	-10.536	-1.0088	0.685154	-0.089742	-0.033301	Amr_pa	50	10
NA	burgdorferi s.l.	46	2.8	10.8	0	287.022	-10.536	-1.0088	0.685154	-0.089742	-0.033301	Amr_pa	50	10
NA	burgdorferi s.l.	38.1763	-8.5663	74.5	0	298.111	-13.1167	0.419296	0.469653	0.077224	0.000872	Mhs_fo	150	8
NA	afzelii	38.9443	-9.33209	3.1	0	293.8	-8.96402	-0.059611	0.591841	0.060172	0.008896	Mhr_ha	20	7
NA	burgdorferi s.l.	38.9443	-9.33209	14.7	0	293.8	-8.96402	-0.059611	0.591841	0.060172	0.008896	Mhr_ha	20	7
NA	garinii	38.9443	-9.33209	25	0	293.8	-8.96402	-0.059611	0.591841	0.060172	0.008896	Mhr_ha	20	7
NA	valaisiana	38.9443	-9.33209	37.5	0	293.8	-8.96402	-0.059611	0.591841	0.060172	0.008896	Mhr_ha	20	7
NA	burgdorferi s.l.	41.9028	12.4964	27	0	296.753	-13.8859	0.095576	0.379015	-0.010928	-0.016103	URBAN	190	7
NA	lusitaniae	42.6977	23.3219	0.9	0	292.351	-16.4864	-2.14637	0.342896	-0.149981	-0.027751	URBAN	50	8
NA	burgdorferi s.s.	42.6977	23.3219	2.38	0	292.351	-16.4864	-2.14637	0.342896	-0.149981	-0.027751	URBAN	50	8
NA	valaisiana	42.6977	23.3219	2.7	0	292.351	-16.4864	-2.14637	0.342896	-0.149981	-0.027751	URBAN	50	8
NA	lusitaniae	42.6977	23.3219	4.76	0	292.351	-16.4864	-2.14637	0.342896	-0.149981	-0.027751	URBAN	50	8
NA	burgdorferi s.s.	42.6977	23.3219	5.4	0	292.351	-16.4864	-2.14637	0.342896	-0.149981	-0.027751	URBAN	50	8
NA	valaisiana	42.6977	23.3219	5.4	0	292.351	-16.4864	-2.14637	0.342896	-0.149981	-0.027751	URBAN	50	8
NA	garinii	42.6977	23.3219	7.2	0	292.351	-16.4864	-2.14637	0.342896	-0.149981	-0.027751	URBAN	50	8
NA	afzelii	42.6977	23.3219	11.9	0	292.351	-16.4864	-2.14637	0.342896	-0.149981	-0.027751	URBAN	50	8
NA	burgdorferi s.s.	42.6977	23.3219	12.16	0	292.351	-16.4864	-2.14637	0.342896	-0.149981	-0.027751	URBAN	50	8
NA	garinii	42.6977	23.3219	14.28	0	292.351	-16.4864	-2.14637	0.342896	-0.149981	-0.027751	URBAN	50	8
NA	afzelii	42.6977	23.3219	17.56	0	292.351	-16.4864	-2.14637	0.342896	-0.149981	-0.027751	URBAN	50	8
NA	afzelii	42.6977	23.3219	21.62	0	292.351	-16.4864	-2.14637	0.342896	-0.149981	-0.027751	URBAN	50	8
NA	burgdorferi s.s.	45.6517	4.5325	2.85	0	287.872	-11.147	-0.687805	0.667581	-0.076894	-0.032149	Amr_pa	150	7
NA	valaisiana	45.6517	4.5325	14.28	0	287.872	-11.147	-0.687805	0.667581	-0.076894	-0.032149	Amr_pa	150	7
NA	afzelii	45.6517	4.5325	16.66	0	287.872	-11.147	-0.687805	0.667581	-0.076894	-0.032149	Amr_pa	150	7
NA	garinii	45.6517	4.5325	22.85	0	287.872	-11.147	-0.687805	0.667581	-0.076894	-0.032149	Amr_pa	150	7
NA	afzelii	45.6517	4.5325	25	0	287.872	-11.147	-0.687805	0.667581	-0.076894	-0.032149	Amr_pa	150	7
NA	valaisiana	45.6517	4.5325	25	0	287.872	-11.147	-0.687805	0.667581	-0.076894	-0.032149	Amr_pa	150	7
NA	valaisiana	45.6517	4.5325	33.33	0	287.872	-11.147	-0.687805	0.667581	-0.076894	-0.032149	Amr_pa	150	7
NA	garinii	45.6517	4.5325	50	0	287.872	-11.147	-0.687805	0.667581	-0.076894	-0.032149	Amr_pa	150	7
NA	garinii	45.6517	4.5325	50	0	287.872	-11.147	-0.687805	0.667581	-0.076894	-0.032149	Amr_pa	150	7
NA	afzelii	45.6517	4.5325	51.42	0	287.872	-11.147	-0.687805	0.667581	-0.076894	-0.032149	Amr_pa	150	7
NA	afzelii	45.764	4.83566	9.09	0	291.974	-13.2015	-0.464569	0.370017	-0.06401	-0.008723	URBAN	14	11
NA	garinii	45.764	4.83566	18.18	0	291.974	-13.2015	-0.464569	0.370017	-0.06401	-0.008723	URBAN	14	11
NA	afzelii	45.764	4.83566	20	0	291.974	-13.2015	-0.464569	0.370017	-0.06401	-0.008723	URBAN	14	11
NA	valaisiana	45.764	4.83566	20	0	291.974	-13.2015	-0.464569	0.370017	-0.06401	-0.008723	URBAN	14	11
NA	garinii	45.764	4.83566	25	0	291.974	-13.2015	-0.464569	0.370017	-0.06401	-0.008723	URBAN	14	11
NA	valaisiana	45.764	4.83566	37.5	0	291.974	-13.2015	-0.464569	0.370017	-0.06401	-0.008723	URBAN	14	11
NA	valaisiana	45.764	4.83566	45.45	0	291.974	-13.2015	-0.464569	0.370017	-0.06401	-0.008723	URBAN	14	11
NA	burgdorferi s.l.	45.8884	11.4572	20	0	282.191	-9.65968	-0.4039	0.685837	-0.1476	-0.000916	Mmr_fo	70	8
NA	burgdorferi s.l.	45.8884	11.4572	22	0	282.191	-9.65968	-0.4039	0.685837	-0.1476	-0.000916	Mmr_fo	70	8
NA	burgdorferi s.l.	45.8884	11.4572	23	0	282.191	-9.65968	-0.4039	0.685837	-0.1476	-0.000916	Mmr_fo	70	8
NA	garinii	45.9275	4.95907	11.11	0	288.585	-11.2153	-0.788943	0.560063	-0.091521	-0.003066	Ahs_ha	14	9
NA	burgdorferi s.s.	45.9275	4.95907	14.3	0	288.585	-11.2153	-0.788943	0.560063	-0.091521	-0.003066	Ahs_ha	14	9
NA	burgdorferi s.s.	45.9275	4.95907	22.22	0	288.585	-11.2153	-0.788943	0.560063	-0.091521	-0.003066	Ahs_ha	14	9
NA	garinii	45.9275	4.95907	28.57	0	288.585	-11.2153	-0.788943	0.560063	-0.091521	-0.003066	Ahs_ha	14	9
NA	garinii	45.9275	4.95907	50	0	288.585	-11.2153	-0.788943	0.560063	-0.091521	-0.003066	Ahs_ha	14	9
NA	valaisiana	45.9275	4.95907	50	0	288.585	-11.2153	-0.788943	0.560063	-0.091521	-0.003066	Ahs_ha	14	9
NA	afzelii	45.9275	4.95907	55.55	0	288.585	-11.2153	-0.788943	0.560063	-0.091521	-0.003066	Ahs_ha	14	9
NA	afzelii	45.9275	4.95907	57.14	0	288.585	-11.2153	-0.788943	0.560063	-0.091521	-0.003066	Ahs_ha	14	9
NA	valaisiana	46.034	8.93486	20	0	288.577	-10.1568	-1.21836	0.612781	-0.245849	-0.026154	Mhr_fo	50	13
NA	garinii	46.034	8.93486	40	0	288.577	-10.1568	-1.21836	0.612781	-0.245849	-0.026154	Mhr_fo	50	13
NA	garinii	46.0816	8.97066	50	0	286.514	-10.6602	-1.26316	0.613383	-0.287249	-0.038206	Mhr_fo	50	13
NA	valaisiana	46.1145	8.93463	10	0	286.514	-10.6602	-1.26316	0.613383	-0.287249	-0.038206	Mhr_fo	50	13
NA	lusitaniae	46.1145	8.93463	30	0	286.514	-10.6602	-1.26316	0.613383	-0.287249	-0.038206	Mhr_fo	50	13
NA	garinii	46.1145	8.93463	60	0	286.514	-10.6602	-1.26316	0.613383	-0.287249	-0.038206	Mhr_fo	50	13
NA	burgdorferi s.s.	46.1425	12.2167	5	0	287.793	-10.8913	-1.48553	0.584302	-0.232654	-0.013187	Mhs_al	50	10
NA	afzelii	46.1425	12.2167	15	0	287.793	-10.8913	-1.48553	0.584302	-0.232654	-0.013187	Mhs_al	50	10
NA	garinii	46.1425	12.2167	18	0	287.793	-10.8913	-1.48553	0.584302	-0.232654	-0.013187	Mhs_al	50	10
NA	valaisiana	46.1905	7.54492	2.6	0	279.746	-13.5767	-0.990725	0.472186	-0.323496	-0.019329	Znr_op	150	14
NA	garinii	46.1905	7.54492	10.2	0	279.746	-13.5767	-0.990725	0.472186	-0.323496	-0.019329	Znr_op	150	14
NA	burgdorferi s.s.	46.1905	7.54492	15.4	0	279.746	-13.5767	-0.990725	0.472186	-0.323496	-0.019329	Znr_op	150	14
NA	burgdorferi s.s.	46.1905	7.54492	17.6	0	279.746	-13.5767	-0.990725	0.472186	-0.323496	-0.019329	Znr_op	150	14
NA	afzelii	46.1905	7.54492	71.8	0	279.746	-13.5767	-0.990725	0.472186	-0.323496	-0.019329	Znr_op	150	14
NA	afzelii	46.1905	7.54492	82.3	0	279.746	-13.5767	-0.990725	0.472186	-0.323496	-0.019329	Znr_op	150	14
NA	garinii	46.3317	8.80045	2.3	0	279.873	-11.9356	-0.919655	0.278481	-0.308639	0.03698	Mhr_fo	50	13
NA	valaisiana	46.3317	8.80045	2.3	0	279.873	-11.9356	-0.919655	0.278481	-0.308639	0.03698	Mhr_fo	50	13
NA	valaisiana	46.3317	8.80045	6	0	279.873	-11.9356	-0.919655	0.278481	-0.308639	0.03698	Mhr_fo	50	13
NA	lusitaniae	46.3317	8.80045	13	0	279.873	-11.9356	-0.919655	0.278481	-0.308639	0.03698	Mhr_fo	50	13
NA	lusitaniae	46.3317	8.80045	15.9	0	279.873	-11.9356	-0.919655	0.278481	-0.308639	0.03698	Mhr_fo	50	13
NA	garinii	46.3317	8.80045	63	0	279.873	-11.9356	-0.919655	0.278481	-0.308639	0.03698	Mhr_fo	50	13
NA	afzelii	46.3317	8.80045	79.5	0	279.873	-11.9356	-0.919655	0.278481	-0.308639	0.03698	Mhr_fo	50	13
NA	burgdorferi s.l.	46.75	12.3333	24	0	279.614	-13.5044	-1.36798	0.387121	-0.317559	0.010081	Znr_fo	70	11
NA	burgdorferi s.l.	46.75	12.3333	29	0	279.614	-13.5044	-1.36798	0.387121	-0.317559	0.010081	Znr_fo	70	11
NA	burgdorferi s.l.	46.75	12.3333	61	0	279.614	-13.5044	-1.36798	0.387121	-0.317559	0.010081	Znr_fo	70	11
NA	afzelii	46.7712	23.6236	0	0	289.53	-16.7334	-2.76498	0.376459	-0.162418	-0.025616	URBAN	150	7
NA	afzelii	46.7712	23.6236	0	0	289.53	-16.7334	-2.76498	0.376459	-0.162418	-0.025616	URBAN	150	7
NA	burgdorferi s.s.	46.7712	23.6236	0	0	289.53	-16.7334	-2.76498	0.376459	-0.162418	-0.025616	URBAN	150	7
NA	garinii	46.7712	23.6236	0	0	289.53	-16.7334	-2.76498	0.376459	-0.162418	-0.025616	URBAN	150	7
NA	garinii	46.7712	23.6236	0	0	289.53	-16.7334	-2.76498	0.376459	-0.162418	-0.025616	URBAN	150	7
NA	lusitaniae	46.7712	23.6236	0	0	289.53	-16.7334	-2.76498	0.376459	-0.162418	-0.025616	URBAN	150	7
NA	lusitaniae	46.7712	23.6236	0	0	289.53	-16.7334	-2.76498	0.376459	-0.162418	-0.025616	URBAN	150	7
NA	valaisiana	46.7712	23.6236	0	0	289.53	-16.7334	-2.76498	0.376459	-0.162418	-0.025616	URBAN	150	7
NA	burgdorferi s.l.	46.9485	11.4534	16	0	279.503	-13.5766	-0.829394	0.411892	-0.375724	0.006573	Znr_fo	70	12
NA	burgdorferi s.l.	46.9485	11.4534	17	0	279.503	-13.5766	-0.829394	0.411892	-0.375724	0.006573	Znr_fo	70	12
NA	burgdorferi s.l.	46.9485	11.4534	67	0	279.503	-13.5766	-0.829394	0.411892	-0.375724	0.006573	Znr_fo	70	12
NA	lusitaniae	47.0326	6.96428	1	0	283.825	-12.5301	-1.72143	0.632788	-0.233018	-0.090063	Cmr_op	50	11
NA	burgdorferi s.s.	47.0326	6.96428	12	0	283.825	-12.5301	-1.72143	0.632788	-0.233018	-0.090063	Cmr_op	50	11
NA	valaisiana	47.0326	6.96428	14	0	283.825	-12.5301	-1.72143	0.632788	-0.233018	-0.090063	Cmr_op	50	11
NA	burgdorferi s.s.	47.0326	6.96428	15	0	283.825	-12.5301	-1.72143	0.632788	-0.233018	-0.090063	Cmr_op	50	11
NA	afzelii	47.0326	6.96428	17	0	283.825	-12.5301	-1.72143	0.632788	-0.233018	-0.090063	Cmr_op	50	11
NA	afzelii	47.0326	6.96428	20	0	283.825	-12.5301	-1.72143	0.632788	-0.233018	-0.090063	Cmr_op	50	11
NA	garinii	47.0326	6.96428	53	0	283.825	-12.5301	-1.72143	0.632788	-0.233018	-0.090063	Cmr_op	50	11
NA	garinii	47.0326	6.96428	61	0	283.825	-12.5301	-1.72143	0.632788	-0.233018	-0.090063	Cmr_op	50	11
NA	bavariensis	47.0707	15.4395	1.5	0	289.384	-14.0731	-1.68182	0.542638	-0.143604	-0.02369	URBAN	50	10
NA	burgdorferi s.l.	47.1	14.9	5.3	0	281.774	-11.2602	-1.1069	0.644142	-0.185947	-0.045397	Cmr_fo	70	9
NA	burgdorferi s.l.	47.1	14.9	11	0	281.774	-11.2602	-1.1069	0.644142	-0.185947	-0.045397	Cmr_fo	70	9
NA	burgdorferi s.l.	47.1	14.9	11	0	281.774	-11.2602	-1.1069	0.644142	-0.185947	-0.045397	Cmr_fo	70	9
NA	burgdorferi s.s.	47.2537	11.6015	9	0	282.621	-13.367	-1.73778	0.593865	-0.256301	-0.091142	Znr_fo	70	13
NA	lusitaniae	47.2537	11.6015	14	0	282.621	-13.367	-1.73778	0.593865	-0.256301	-0.091142	Znr_fo	70	13
NA	garinii	47.2537	11.6015	18	0	282.621	-13.367	-1.73778	0.593865	-0.256301	-0.091142	Znr_fo	70	13
NA	afzelii	47.2537	11.6015	59	0	282.621	-13.367	-1.73778	0.593865	-0.256301	-0.091142	Znr_fo	70	13
NA	miyamotoi	47.2537	11.6015	5.41	0	282.621	-13.367	-1.73778	0.593865	-0.256301	-0.091142	Znr_fo	70	13
NA	burgdorferi s.l.	47.4979	19.0402	40.8	0	291.286	-15.5077	-1.47894	0.298981	-0.115551	-0.021503	URBAN	20	7
NA	burgdorferi s.l.	47.4979	19.0402	0	0	291.286	-15.5077	-1.47894	0.298981	-0.115551	-0.021503	URBAN	20	7
NA	burgdorferi s.l.	47.4979	19.0402	0	0	291.286	-15.5077	-1.47894	0.298981	-0.115551	-0.021503	URBAN	20	7
NA	burgdorferi s.l.	47.4979	19.0402	0	0	291.286	-15.5077	-1.47894	0.298981	-0.115551	-0.021503	URBAN	20	7
NA	burgdorferi s.l.	47.4979	19.0402	0	0	291.286	-15.5077	-1.47894	0.298981	-0.115551	-0.021503	URBAN	20	7
NA	burgdorferi s.l.	47.4979	19.0402	31.3	0	291.286	-15.5077	-1.47894	0.298981	-0.115551	-0.021503	URBAN	20	7
NA	burgdorferi s.l.	47.4979	19.0402	50	0	291.286	-15.5077	-1.47894	0.298981	-0.115551	-0.021503	URBAN	20	7
NA	burgdorferi s.l.	47.4979	19.0402	41.3	0	291.286	-15.5077	-1.47894	0.298981	-0.115551	-0.021503	URBAN	20	7
NA	burgdorferi s.s.	47.6222	7.53683	6.7	0	288.837	-12.7976	-1.50432	0.524667	-0.12449	-0.002672	Ahs_al	14	9
NA	valaisiana	47.6222	7.53683	6.7	0	288.837	-12.7976	-1.50432	0.524667	-0.12449	-0.002672	Ahs_al	14	9
NA	burgdorferi s.s.	47.6222	7.53683	7.5	0	288.837	-12.7976	-1.50432	0.524667	-0.12449	-0.002672	Ahs_al	14	9
NA	valaisiana	47.6222	7.53683	10	0	288.837	-12.7976	-1.50432	0.524667	-0.12449	-0.002672	Ahs_al	14	9
NA	afzelii	47.6222	7.53683	22.5	0	288.837	-12.7976	-1.50432	0.524667	-0.12449	-0.002672	Ahs_al	14	9
NA	afzelii	47.6222	7.53683	33.3	0	288.837	-12.7976	-1.50432	0.524667	-0.12449	-0.002672	Ahs_al	14	9
NA	garinii	47.6222	7.53683	35	0	288.837	-12.7976	-1.50432	0.524667	-0.12449	-0.002672	Ahs_al	14	9
NA	garinii	47.6222	7.53683	36.7	0	288.837	-12.7976	-1.50432	0.524667	-0.12449	-0.002672	Ahs_al	14	9
NA	burgdorferi s.l.	47.6301	7.12033	12.5	0	286.911	-12.1935	-1.30463	0.602346	-0.128888	-0.003906	Ahs_al	50	10
NA	valaisiana	47.7615	11.5652	4	0	285.621	-13.7364	-2.28667	0.613003	-0.231702	-0.096955	Cms_pa	50	12
NA	burgdorferi s.s.	47.7615	11.5652	12.5	0	285.621	-13.7364	-2.28667	0.613003	-0.231702	-0.096955	Cms_pa	50	12
NA	burgdorferi s.s.	47.7615	11.5652	16	0	285.621	-13.7364	-2.28667	0.613003	-0.231702	-0.096955	Cms_pa	50	12
NA	afzelii	47.7615	11.5652	20	0	285.621	-13.7364	-2.28667	0.613003	-0.231702	-0.096955	Cms_pa	50	12
NA	afzelii	47.7615	11.5652	25	0	285.621	-13.7364	-2.28667	0.613003	-0.231702	-0.096955	Cms_pa	50	12
NA	garinii	47.7615	11.5652	56.3	0	285.621	-13.7364	-2.28667	0.613003	-0.231702	-0.096955	Cms_pa	50	12
NA	garinii	47.7615	11.5652	60	0	285.621	-13.7364	-2.28667	0.613003	-0.231702	-0.096955	Cms_pa	50	12
NA	spielmanii	47.8678	12.6384	4.4	0	285.232	-13.8227	-2.21038	0.658591	-0.220685	-0.100233	Cms_pa	50	11
NA	valaisiana	47.8678	12.6384	6.7	0	285.232	-13.8227	-2.21038	0.658591	-0.220685	-0.100233	Cms_pa	50	11
NA	afzelii	47.8678	12.6384	13.3	0	285.232	-13.8227	-2.21038	0.658591	-0.220685	-0.100233	Cms_pa	50	11
NA	burgdorferi s.s.	47.8678	12.6384	24.4	0	285.232	-13.8227	-2.21038	0.658591	-0.220685	-0.100233	Cms_pa	50	11
NA	afzelii	47.8678	12.6384	31.1	0	285.232	-13.8227	-2.21038	0.658591	-0.220685	-0.100233	Cms_pa	50	11
NA	garinii	47.8678	12.6384	33.3	0	285.232	-13.8227	-2.21038	0.658591	-0.220685	-0.100233	Cms_pa	50	11
NA	burgdorferi s.s.	47.8678	12.6384	40	0	285.232	-13.8227	-2.21038	0.658591	-0.220685	-0.100233	Cms_pa	50	11
NA	garinii	47.8678	12.6384	46.7	0	285.232	-13.8227	-2.21038	0.658591	-0.220685	-0.100233	Cms_pa	50	11
NA	burgdorferi s.l.	47.9116	7.20934	21.9	0	286.757	-11.1271	-1.1491	0.628315	-0.130722	0.003022	Cmr_fo	14	11
NA	burgdorferi s.l.	47.9116	7.20934	36.4	0	286.757	-11.1271	-1.1491	0.628315	-0.130722	0.003022	Cmr_fo	14	11
NA	burgdorferi s.l.	48.0414	7.13715	21.8	0	284.581	-10.6216	-1.29692	0.759346	-0.092604	0.001904	Ahs_al	50	9
NA	burgdorferi s.l.	48.0414	7.13715	24.1	0	284.581	-10.6216	-1.29692	0.759346	-0.092604	0.001904	Ahs_al	50	9
NA	afzelii	48.0673	11.035	8.6	0	285.629	-12.4769	-2.01098	0.641869	-0.167025	-0.055228	Cms_fo	50	11
NA	valaisiana	48.0673	11.035	11.4	0	285.629	-12.4769	-2.01098	0.641869	-0.167025	-0.055228	Cms_fo	50	11
NA	burgdorferi s.s.	48.0673	11.035	20	0	285.629	-12.4769	-2.01098	0.641869	-0.167025	-0.055228	Cms_fo	50	11
NA	burgdorferi s.s.	48.0673	11.035	22.9	0	285.629	-12.4769	-2.01098	0.641869	-0.167025	-0.055228	Cms_fo	50	11
NA	garinii	48.0673	11.035	57.1	0	285.629	-12.4769	-2.01098	0.641869	-0.167025	-0.055228	Cms_fo	50	11
NA	garinii	48.0673	11.035	80	0	285.629	-12.4769	-2.01098	0.641869	-0.167025	-0.055228	Cms_fo	50	11
NA	spielmanii	48.0888	12.116	4	0	285.249	-13.1759	-2.05412	0.665846	-0.171481	-0.081529	Cms_pa	50	11
NA	valaisiana	48.0888	12.116	14.4	0	285.249	-13.1759	-2.05412	0.665846	-0.171481	-0.081529	Cms_pa	50	11
NA	afzelii	48.0888	12.116	20	0	285.249	-13.1759	-2.05412	0.665846	-0.171481	-0.081529	Cms_pa	50	11
NA	burgdorferi s.s.	48.0888	12.116	30.7	0	285.249	-13.1759	-2.05412	0.665846	-0.171481	-0.081529	Cms_pa	50	11
NA	garinii	48.0888	12.116	30.7	0	285.249	-13.1759	-2.05412	0.665846	-0.171481	-0.081529	Cms_pa	50	11
NA	burgdorferi s.l.	48.1137	5.13926	7.7	0	287.188	-11.8814	-1.1452	0.583834	-0.067893	-0.015267	Ahr_al	50	6
NA	valaisiana	48.1137	5.13926	11.6	0	287.188	-11.8814	-1.1452	0.583834	-0.067893	-0.015267	Ahr_al	50	6
NA	burgdorferi s.s.	48.1137	5.13926	12.2	0	287.188	-11.8814	-1.1452	0.583834	-0.067893	-0.015267	Ahr_al	50	6
NA	garinii	48.1137	5.13926	12.6	0	287.188	-11.8814	-1.1452	0.583834	-0.067893	-0.015267	Ahr_al	50	6
NA	valaisiana	48.1137	5.13926	13.7	0	287.188	-11.8814	-1.1452	0.583834	-0.067893	-0.015267	Ahr_al	50	6
NA	burgdorferi s.l.	48.1137	5.13926	13.7	0	287.188	-11.8814	-1.1452	0.583834	-0.067893	-0.015267	Ahr_al	50	6
NA	garinii	48.1137	5.13926	16.6	0	287.188	-11.8814	-1.1452	0.583834	-0.067893	-0.015267	Ahr_al	50	6
NA	afzelii	48.1137	5.13926	29.5	0	287.188	-11.8814	-1.1452	0.583834	-0.067893	-0.015267	Ahr_al	50	6
NA	burgdorferi s.s.	48.1137	5.13926	30.5	0	287.188	-11.8814	-1.1452	0.583834	-0.067893	-0.015267	Ahr_al	50	6
NA	afzelii	48.1137	5.13926	51.9	0	287.188	-11.8814	-1.1452	0.583834	-0.067893	-0.015267	Ahr_al	50	6
NA	burgdorferi s.l.	48.1137	5.13926	5	0	287.188	-11.8814	-1.1452	0.583834	-0.067893	-0.015267	Ahr_al	50	6
NA	valaisiana	48.1137	5.13926	6.9	0	287.188	-11.8814	-1.1452	0.583834	-0.067893	-0.015267	Ahr_al	50	6
NA	burgdorferi s.l.	48.1137	5.13926	6.9	0	287.188	-11.8814	-1.1452	0.583834	-0.067893	-0.015267	Ahr_al	50	6
NA	garinii	48.1137	5.13926	10	0	287.188	-11.8814	-1.1452	0.583834	-0.067893	-0.015267	Ahr_al	50	6
NA	valaisiana	48.1137	5.13926	10	0	287.188	-11.8814	-1.1452	0.583834	-0.067893	-0.015267	Ahr_al	50	6
NA	burgdorferi s.s.	48.1137	5.13926	15.3	0	287.188	-11.8814	-1.1452	0.583834	-0.067893	-0.015267	Ahr_al	50	6
NA	garinii	48.1137	5.13926	19.4	0	287.188	-11.8814	-1.1452	0.583834	-0.067893	-0.015267	Ahr_al	50	6
NA	afzelii	48.1137	5.13926	35	0	287.188	-11.8814	-1.1452	0.583834	-0.067893	-0.015267	Ahr_al	50	6
NA	burgdorferi s.s.	48.1137	5.13926	40	0	287.188	-11.8814	-1.1452	0.583834	-0.067893	-0.015267	Ahr_al	50	6
NA	afzelii	48.1137	5.13926	51.4	0	287.188	-11.8814	-1.1452	0.583834	-0.067893	-0.015267	Ahr_al	50	6
NA	burgdorferi s.l.	48.1137	5.13926	8.3	0	287.188	-11.8814	-1.1452	0.583834	-0.067893	-0.015267	Ahr_al	50	6
NA	burgdorferi s.s.	48.1137	5.13926	10.1	0	287.188	-11.8814	-1.1452	0.583834	-0.067893	-0.015267	Ahr_al	50	6
NA	garinii	48.1137	5.13926	13.3	0	287.188	-11.8814	-1.1452	0.583834	-0.067893	-0.015267	Ahr_al	50	6
NA	garinii	48.1137	5.13926	14.7	0	287.188	-11.8814	-1.1452	0.583834	-0.067893	-0.015267	Ahr_al	50	6
NA	valaisiana	48.1137	5.13926	14.7	0	287.188	-11.8814	-1.1452	0.583834	-0.067893	-0.015267	Ahr_al	50	6
NA	valaisiana	48.1137	5.13926	14.7	0	287.188	-11.8814	-1.1452	0.583834	-0.067893	-0.015267	Ahr_al	50	6
NA	burgdorferi s.l.	48.1137	5.13926	16	0	287.188	-11.8814	-1.1452	0.583834	-0.067893	-0.015267	Ahr_al	50	6
NA	afzelii	48.1137	5.13926	28	0	287.188	-11.8814	-1.1452	0.583834	-0.067893	-0.015267	Ahr_al	50	6
NA	burgdorferi s.s.	48.1137	5.13926	28	0	287.188	-11.8814	-1.1452	0.583834	-0.067893	-0.015267	Ahr_al	50	6
NA	afzelii	48.1137	5.13926	52.3	0	287.188	-11.8814	-1.1452	0.583834	-0.067893	-0.015267	Ahr_al	50	6
NA	spielmanii	48.1248	11.1639	5.1	0	285.313	-12.5642	-1.97871	0.664986	-0.153743	-0.023697	Cms_fo	50	11
NA	valaisiana	48.1248	11.1639	12.1	0	285.313	-12.5642	-1.97871	0.664986	-0.153743	-0.023697	Cms_fo	50	11
NA	burgdorferi s.s.	48.1248	11.1639	13.3	0	285.313	-12.5642	-1.97871	0.664986	-0.153743	-0.023697	Cms_fo	50	11
NA	burgdorferi s.s.	48.1248	11.1639	20.2	0	285.313	-12.5642	-1.97871	0.664986	-0.153743	-0.023697	Cms_fo	50	11
NA	afzelii	48.1248	11.1639	30.3	0	285.313	-12.5642	-1.97871	0.664986	-0.153743	-0.023697	Cms_fo	50	11
NA	garinii	48.1248	11.1639	32.3	0	285.313	-12.5642	-1.97871	0.664986	-0.153743	-0.023697	Cms_fo	50	11
NA	garinii	48.1248	11.1639	33.3	0	285.313	-12.5642	-1.97871	0.664986	-0.153743	-0.023697	Cms_fo	50	11
NA	afzelii	48.1248	11.1639	53.3	0	285.313	-12.5642	-1.97871	0.664986	-0.153743	-0.023697	Cms_fo	50	11
NA	burgdorferi s.l.	48.1486	17.1077	1.3	0	288.617	-14.4657	-1.75718	0.493238	-0.158789	-0.022244	URBAN	20	8
NA	valaisiana	48.1486	17.1077	9.3	0	288.617	-14.4657	-1.75718	0.493238	-0.158789	-0.022244	URBAN	20	8
NA	garinii	48.1486	17.1077	15.6	0	288.617	-14.4657	-1.75718	0.493238	-0.158789	-0.022244	URBAN	20	8
NA	burgdorferi s.l.	48.1486	17.1077	40.5	0	288.617	-14.4657	-1.75718	0.493238	-0.158789	-0.022244	URBAN	20	8
NA	afzelii	48.1486	17.1077	52.7	0	288.617	-14.4657	-1.75718	0.493238	-0.158789	-0.022244	URBAN	20	8
NA	garinii	48.1642	11.6056	11.5	0	288.27	-14.2916	-1.86658	0.49724	-0.163194	-0.018218	URBAN	14	12
NA	burgdorferi s.s.	48.1642	11.6056	15.4	0	288.27	-14.2916	-1.86658	0.49724	-0.163194	-0.018218	URBAN	14	12
NA	valaisiana	48.1642	11.6056	16.7	0	288.27	-14.2916	-1.86658	0.49724	-0.163194	-0.018218	URBAN	14	12
NA	spielmanii	48.1642	11.6056	17.9	0	288.27	-14.2916	-1.86658	0.49724	-0.163194	-0.018218	URBAN	14	12
NA	afzelii	48.1642	11.6056	38.5	0	288.27	-14.2916	-1.86658	0.49724	-0.163194	-0.018218	URBAN	14	12
NA	burgdorferi s.s.	48.3182	7.44162	8	0	287.978	-12.4888	-1.36778	0.547656	-0.14311	-0.00802	Ahr_al	50	8
NA	valaisiana	48.3182	7.44162	13	0	287.978	-12.4888	-1.36778	0.547656	-0.14311	-0.00802	Ahr_al	50	8
NA	afzelii	48.3182	7.44162	17	0	287.978	-12.4888	-1.36778	0.547656	-0.14311	-0.00802	Ahr_al	50	8
NA	valaisiana	48.3182	7.44162	20	0	287.978	-12.4888	-1.36778	0.547656	-0.14311	-0.00802	Ahr_al	50	8
NA	garinii	48.3182	7.44162	28	0	287.978	-12.4888	-1.36778	0.547656	-0.14311	-0.00802	Ahr_al	50	8
NA	garinii	48.3182	7.44162	46	0	287.978	-12.4888	-1.36778	0.547656	-0.14311	-0.00802	Ahr_al	50	8
NA	afzelii	48.3182	7.44162	52	0	287.978	-12.4888	-1.36778	0.547656	-0.14311	-0.00802	Ahr_al	50	8
NA	spielmanii	48.5667	13.4319	5.5	0	285.835	-14.0389	-2.27203	0.562048	-0.177278	-0.056458	Chr_ha	14	9
NA	afzelii	48.5667	13.4319	19.2	0	285.835	-14.0389	-2.27203	0.562048	-0.177278	-0.056458	Chr_ha	14	9
NA	garinii	48.5667	13.4319	20.5	0	285.835	-14.0389	-2.27203	0.562048	-0.177278	-0.056458	Chr_ha	14	9
NA	valaisiana	48.5667	13.4319	26	0	285.835	-14.0389	-2.27203	0.562048	-0.177278	-0.056458	Chr_ha	14	9
NA	burgdorferi s.s.	48.5667	13.4319	28.8	0	285.835	-14.0389	-2.27203	0.562048	-0.177278	-0.056458	Chr_ha	14	9
NA	garinii	48.6761	21.1667	10	0	285.436	-13.4128	-2.05089	0.619206	-0.241697	-0.04145	Chr_al	50	8
NA	valaisiana	48.6761	21.1667	40	0	285.436	-13.4128	-2.05089	0.619206	-0.241697	-0.04145	Chr_al	50	8
NA	afzelii	48.6761	21.1667	50	0	285.436	-13.4128	-2.05089	0.619206	-0.241697	-0.04145	Chr_al	50	8
NA	afzelii	48.7514	21.3439	4	0	286.427	-14.6381	-2.55627	0.545398	-0.222868	-0.03306	Chs_al	50	8
NA	garinii	48.7514	21.3439	32	0	286.427	-14.6381	-2.55627	0.545398	-0.222868	-0.03306	Chs_al	50	8
NA	burgdorferi s.s.	48.7514	21.3439	64	0	286.427	-14.6381	-2.55627	0.545398	-0.222868	-0.03306	Chs_al	50	8
NA	burgdorferi s.s.	48.7514	21.3439	100	0	286.427	-14.6381	-2.55627	0.545398	-0.222868	-0.03306	Chs_al	50	8
NA	garinii	48.8791	8.9655	8	0	287.715	-13.4043	-2.00894	0.540608	-0.103801	-0.036072	Cmr_fo	50	7
NA	burgdorferi s.s.	48.8791	8.9655	11.4	0	287.715	-13.4043	-2.00894	0.540608	-0.103801	-0.036072	Cmr_fo	50	7
NA	burgdorferi s.s.	48.8791	8.9655	12	0	287.715	-13.4043	-2.00894	0.540608	-0.103801	-0.036072	Cmr_fo	50	7
NA	valaisiana	48.8791	8.9655	14.3	0	287.715	-13.4043	-2.00894	0.540608	-0.103801	-0.036072	Cmr_fo	50	7
NA	garinii	48.8791	8.9655	24.3	0	287.715	-13.4043	-2.00894	0.540608	-0.103801	-0.036072	Cmr_fo	50	7
NA	afzelii	48.8791	8.9655	35.1	0	287.715	-13.4043	-2.00894	0.540608	-0.103801	-0.036072	Cmr_fo	50	7
NA	afzelii	48.8791	8.9655	80	0	287.715	-13.4043	-2.00894	0.540608	-0.103801	-0.036072	Cmr_fo	50	7
NA	spielmanii	48.9458	14.4416	0.6	0	286.89	-14.6909	-1.94673	0.417522	-0.127878	-0.0342	Chs_al	14	9
NA	lusitaniae	48.9458	14.4416	1.2	0	286.89	-14.6909	-1.94673	0.417522	-0.127878	-0.0342	Chs_al	14	9
NA	valaisiana	48.9458	14.4416	2.5	0	286.89	-14.6909	-1.94673	0.417522	-0.127878	-0.0342	Chs_al	14	9
NA	lusitaniae	48.9458	14.4416	3	0	286.89	-14.6909	-1.94673	0.417522	-0.127878	-0.0342	Chs_al	14	9
NA	spielmanii	48.9458	14.4416	3	0	286.89	-14.6909	-1.94673	0.417522	-0.127878	-0.0342	Chs_al	14	9
NA	burgdorferi s.s.	48.9458	14.4416	7.4	0	286.89	-14.6909	-1.94673	0.417522	-0.127878	-0.0342	Chs_al	14	9
NA	burgdorferi s.s.	48.9458	14.4416	24.2	0	286.89	-14.6909	-1.94673	0.417522	-0.127878	-0.0342	Chs_al	14	9
NA	garinii	48.9458	14.4416	25.7	0	286.89	-14.6909	-1.94673	0.417522	-0.127878	-0.0342	Chs_al	14	9
NA	garinii	48.9458	14.4416	27.3	0	286.89	-14.6909	-1.94673	0.417522	-0.127878	-0.0342	Chs_al	14	9
NA	afzelii	48.9458	14.4416	42.4	0	286.89	-14.6909	-1.94673	0.417522	-0.127878	-0.0342	Chs_al	14	9
NA	afzelii	48.9458	14.4416	62.6	0	286.89	-14.6909	-1.94673	0.417522	-0.127878	-0.0342	Chs_al	14	9
NA	burgdorferi s.s.	49.0039	7.78982	2.6	0	285.212	-11.0023	-1.49983	0.705933	-0.145883	-0.011076	Ahr_fo	50	9
NA	valaisiana	49.0039	7.78982	2.6	0	285.212	-11.0023	-1.49983	0.705933	-0.145883	-0.011076	Ahr_fo	50	9
NA	garinii	49.0039	7.78982	16.7	0	285.212	-11.0023	-1.49983	0.705933	-0.145883	-0.011076	Ahr_fo	50	9
NA	garinii	49.0039	7.78982	39.5	0	285.212	-11.0023	-1.49983	0.705933	-0.145883	-0.011076	Ahr_fo	50	9
NA	afzelii	49.0039	7.78982	50	0	285.212	-11.0023	-1.49983	0.705933	-0.145883	-0.011076	Ahr_fo	50	9
NA	afzelii	49.0039	7.78982	83.3	0	285.212	-11.0023	-1.49983	0.705933	-0.145883	-0.011076	Ahr_fo	50	9
NA	burgdorferi s.s.	49.3054	8.13013	4	0	288.269	-13.272	-1.19702	0.54812	-0.043245	-0.015549	Chs_al	14	9
NA	burgdorferi s.s.	49.3054	8.13013	15.4	0	288.269	-13.272	-1.19702	0.54812	-0.043245	-0.015549	Chs_al	14	9
NA	valaisiana	49.3054	8.13013	20	0	288.269	-13.272	-1.19702	0.54812	-0.043245	-0.015549	Chs_al	14	9
NA	afzelii	49.3054	8.13013	23.1	0	288.269	-13.272	-1.19702	0.54812	-0.043245	-0.015549	Chs_al	14	9
NA	afzelii	49.3054	8.13013	36	0	288.269	-13.272	-1.19702	0.54812	-0.043245	-0.015549	Chs_al	14	9
NA	garinii	49.3054	8.13013	40	0	288.269	-13.272	-1.19702	0.54812	-0.043245	-0.015549	Chs_al	14	9
NA	garinii	49.3054	8.13013	61.5	0	288.269	-13.272	-1.19702	0.54812	-0.043245	-0.015549	Chs_al	14	9
NA	valaisiana	49.5897	11.012	6.3	0	286.318	-13.5004	-1.81636	0.592753	-0.093833	-0.026696	URBAN	50	9
NA	afzelii	49.5897	11.012	12.5	0	286.318	-13.5004	-1.81636	0.592753	-0.093833	-0.026696	URBAN	50	9
NA	garinii	49.5897	11.012	81.3	0	286.318	-13.5004	-1.81636	0.592753	-0.093833	-0.026696	URBAN	50	9
NA	garinii	49.5897	11.012	100	0	286.318	-13.5004	-1.81636	0.592753	-0.093833	-0.026696	URBAN	50	9
NA	spielmanii	49.7625	4.62851	1.12	0	287.011	-11.8351	-1.64637	0.676193	-0.093654	-0.032006	Ahs_pa	50	9
NA	burgdorferi s.s.	49.7625	4.62851	1.87	0	287.011	-11.8351	-1.64637	0.676193	-0.093654	-0.032006	Ahs_pa	50	9
NA	miyamotoi	49.7625	4.62851	3	0	287.011	-11.8351	-1.64637	0.676193	-0.093654	-0.032006	Ahs_pa	50	9
NA	valaisiana	49.7625	4.62851	5.24	0	287.011	-11.8351	-1.64637	0.676193	-0.093654	-0.032006	Ahs_pa	50	9
NA	afzelii	49.7625	4.62851	7.11	0	287.011	-11.8351	-1.64637	0.676193	-0.093654	-0.032006	Ahs_pa	50	9
NA	garinii	49.7625	4.62851	9.74	0	287.011	-11.8351	-1.64637	0.676193	-0.093654	-0.032006	Ahs_pa	50	9
NA	burgdorferi s.l.	49.9543	16.1642	8.3	0	285.927	-14.7643	-2.74417	0.534009	-0.1728	-0.026773	Chs_al	14	9
NA	burgdorferi s.l.	49.9543	16.1642	9.3	0	285.927	-14.7643	-2.74417	0.534009	-0.1728	-0.026773	Chs_al	14	9
NA	burgdorferi s.l.	49.9543	16.1642	11.1	0	285.927	-14.7643	-2.74417	0.534009	-0.1728	-0.026773	Chs_al	14	9
NA	garinii	50.0647	19.945	7.14	0	287.872	-16.5207	-2.74518	0.419545	-0.18234	-0.023746	URBAN	14	8
NA	burgdorferi s.s.	50.0647	19.945	10.25	0	287.872	-16.5207	-2.74518	0.419545	-0.18234	-0.023746	URBAN	14	8
NA	garinii	50.0647	19.945	10.25	0	287.872	-16.5207	-2.74518	0.419545	-0.18234	-0.023746	URBAN	14	8
NA	burgdorferi s.s.	50.0647	19.945	14.28	0	287.872	-16.5207	-2.74518	0.419545	-0.18234	-0.023746	URBAN	14	8
NA	afzelii	50.0647	19.945	33.33	0	287.872	-16.5207	-2.74518	0.419545	-0.18234	-0.023746	URBAN	14	8
NA	afzelii	50.0647	19.945	35.71	0	287.872	-16.5207	-2.74518	0.419545	-0.18234	-0.023746	URBAN	14	8
NA	garinii	50.2649	19.0238	8.33	0	287.648	-16.2149	-2.71563	0.417233	-0.196106	-0.025992	URBAN	20	9
NA	afzelii	50.2649	19.0238	16.66	0	287.648	-16.2149	-2.71563	0.417233	-0.196106	-0.025992	URBAN	20	9
NA	burgdorferi s.s.	50.2649	19.0238	25	0	287.648	-16.2149	-2.71563	0.417233	-0.196106	-0.025992	URBAN	20	9
NA	burgdorferi s.l.	50.3217	19.1949	4.3	0	286.89	-15.2269	-2.57243	0.498499	-0.224019	-0.019238	URBAN	20	9
NA	burgdorferi s.l.	50.614	22.9751	4.3	0	283.644	-14.0212	-2.49697	0.698294	-0.163989	-0.017008	Chs_fo	70	10
NA	afzelii	50.7231	23.252	12.5	0	285.88	-16.2626	-3.08504	0.462237	-0.190955	-0.023468	Chs_al	70	10
NA	garinii	50.7231	23.252	37.5	0	285.88	-16.2626	-3.08504	0.462237	-0.190955	-0.023468	Chs_al	70	10
NA	burgdorferi s.l.	50.7231	23.252	38.5	0	285.88	-16.2626	-3.08504	0.462237	-0.190955	-0.023468	Chs_al	70	10
NA	burgdorferi s.s.	50.7231	23.252	50	0	285.88	-16.2626	-3.08504	0.462237	-0.190955	-0.023468	Chs_al	70	10
NA	valaisiana	50.7374	7.09821	8.6	0	288.261	-12.9462	-1.24684	0.571079	-0.1117	-0.035663	URBAN	190	10
NA	valaisiana	50.7374	7.09821	12.2	0	288.261	-12.9462	-1.24684	0.571079	-0.1117	-0.035663	URBAN	190	10
NA	burgdorferi s.s.	50.7374	7.09821	15.5	0	288.261	-12.9462	-1.24684	0.571079	-0.1117	-0.035663	URBAN	190	10
NA	burgdorferi s.l.	50.7374	7.09821	17.3	0	288.261	-12.9462	-1.24684	0.571079	-0.1117	-0.035663	URBAN	190	10
NA	burgdorferi s.l.	50.7374	7.09821	18.8	0	288.261	-12.9462	-1.24684	0.571079	-0.1117	-0.035663	URBAN	190	10
NA	burgdorferi s.l.	50.7374	7.09821	18.9	0	288.261	-12.9462	-1.24684	0.571079	-0.1117	-0.035663	URBAN	190	10
NA	garinii	50.7374	7.09821	27.9	0	288.261	-12.9462	-1.24684	0.571079	-0.1117	-0.035663	URBAN	190	10
NA	garinii	50.7374	7.09821	34	0	288.261	-12.9462	-1.24684	0.571079	-0.1117	-0.035663	URBAN	190	10
NA	afzelii	50.7374	7.09821	39.5	0	288.261	-12.9462	-1.24684	0.571079	-0.1117	-0.035663	URBAN	190	10
NA	afzelii	50.7374	7.09821	43.9	0	288.261	-12.9462	-1.24684	0.571079	-0.1117	-0.035663	URBAN	190	10
NA	burgdorferi s.l.	50.7773	5.70775	12	0	287.606	-11.9932	-1.4549	0.54854	-0.101977	-0.010806	Chs_ha	14	11
NA	valaisiana	50.7875	15.637	9.09	0	283.06	-12.382	-2.13476	0.602419	-0.236955	-0.023271	Zmr_fo	50	11
NA	garinii	50.7875	15.637	9.09	0	283.06	-12.382	-2.13476	0.602419	-0.236955	-0.023271	Zmr_fo	50	11
NA	burgdorferi s.s.	50.7875	15.637	9.09	0	283.06	-12.382	-2.13476	0.602419	-0.236955	-0.023271	Zmr_fo	50	11
NA	afzelii	50.7875	15.637	72.72	0	283.06	-12.382	-2.13476	0.602419	-0.236955	-0.023271	Zmr_fo	50	11
NA	afzelii	50.7875	15.637	100	0	283.06	-12.382	-2.13476	0.602419	-0.236955	-0.023271	Zmr_fo	50	11
NA	burgdorferi s.l.	50.7875	15.637	0	0	283.06	-12.382	-2.13476	0.602419	-0.236955	-0.023271	Zmr_fo	50	11
NA	burgdorferi s.l.	50.7875	15.637	0	0	283.06	-12.382	-2.13476	0.602419	-0.236955	-0.023271	Zmr_fo	50	11
NA	burgdorferi s.l.	50.7875	15.637	0	0	283.06	-12.382	-2.13476	0.602419	-0.236955	-0.023271	Zmr_fo	50	11
NA	miyamotoi	50.8544	16.7094	4	0	284.908	-13.2695	-1.93878	0.646681	-0.200502	-0.018163	Chs_fo	14	8
NA	valaisiana	50.8544	16.7094	8	0	284.908	-13.2695	-1.93878	0.646681	-0.200502	-0.018163	Chs_fo	14	8
NA	garinii	50.8544	16.7094	12	0	284.908	-13.2695	-1.93878	0.646681	-0.200502	-0.018163	Chs_fo	14	8
NA	valaisiana	50.8544	16.7094	13.33	0	284.908	-13.2695	-1.93878	0.646681	-0.200502	-0.018163	Chs_fo	14	8
NA	afzelii	50.8544	16.7094	73.33	0	284.908	-13.2695	-1.93878	0.646681	-0.200502	-0.018163	Chs_fo	14	8
NA	afzelii	50.8544	16.7094	76	0	284.908	-13.2695	-1.93878	0.646681	-0.200502	-0.018163	Chs_fo	14	8
NA	garinii	50.8544	16.7094	6.66	0	284.908	-13.2695	-1.93878	0.646681	-0.200502	-0.018163	Chs_fo	14	8
NA	miyamotoi	50.8544	16.7094	0	0	284.908	-13.2695	-1.93878	0.646681	-0.200502	-0.018163	Chs_fo	14	8
NA	burgdorferi s.l.	50.8544	16.7094	0	0	284.908	-13.2695	-1.93878	0.646681	-0.200502	-0.018163	Chs_fo	14	8
NA	burgdorferi s.l.	50.8544	16.7094	0	0	284.908	-13.2695	-1.93878	0.646681	-0.200502	-0.018163	Chs_fo	14	8
NA	burgdorferi s.l.	50.8544	16.7094	0	0	284.908	-13.2695	-1.93878	0.646681	-0.200502	-0.018163	Chs_fo	14	8
NA	afzelii	50.8765	-1.63146	0.7	0	286.374	-8.53905	-0.641111	0.713286	-0.080448	0.012308	Als_fo	110	7
NA	garinii	50.8765	-1.63146	0.7	0	286.374	-8.53905	-0.641111	0.713286	-0.080448	0.012308	Als_fo	110	7
NA	valaisiana	50.8765	-1.63146	2.2	0	286.374	-8.53905	-0.641111	0.713286	-0.080448	0.012308	Als_fo	110	7
NA	burgdorferi s.l.	50.8765	-1.63146	6.2	0	286.374	-8.53905	-0.641111	0.713286	-0.080448	0.012308	Als_fo	110	7
NA	burgdorferi s.l.	50.8765	-1.63146	16	0	286.374	-8.53905	-0.641111	0.713286	-0.080448	0.012308	Als_fo	110	7
NA	valaisiana	50.8765	-1.63146	18.7	0	286.374	-8.53905	-0.641111	0.713286	-0.080448	0.012308	Als_fo	110	7
NA	garinii	50.8765	-1.63146	43.7	0	286.374	-8.53905	-0.641111	0.713286	-0.080448	0.012308	Als_fo	110	7
NA	afzelii	50.9234	22.2264	44.4	0	284.708	-15.3373	-2.67678	0.512046	-0.21027	-0.008511	Chs_al	14	6
NA	burgdorferi s.s.	50.9234	22.2264	55.6	0	284.708	-15.3373	-2.67678	0.512046	-0.21027	-0.008511	Chs_al	14	6
NA	burgdorferi s.l.	51.0569	16.1378	7.8	0	285.577	-14.1555	-2.07236	0.519489	-0.109959	-0.031808	Chs_al	14	10
NA	garinii	51.1079	17.0385	4.54	0	287.716	-15.2374	-1.97482	0.462545	-0.18359	-0.035223	URBAN	14	9
NA	burgdorferi s.s.	51.1079	17.0385	4.54	0	287.716	-15.2374	-1.97482	0.462545	-0.18359	-0.035223	URBAN	14	9
NA	valaisiana	51.1079	17.0385	7.14	0	287.716	-15.2374	-1.97482	0.462545	-0.18359	-0.035223	URBAN	14	9
NA	valaisiana	51.1079	17.0385	9.09	0	287.716	-15.2374	-1.97482	0.462545	-0.18359	-0.035223	URBAN	14	9
NA	garinii	51.1079	17.0385	14.28	0	287.716	-15.2374	-1.97482	0.462545	-0.18359	-0.035223	URBAN	14	9
NA	miyamotoi	51.1079	17.0385	21.42	0	287.716	-15.2374	-1.97482	0.462545	-0.18359	-0.035223	URBAN	14	9
NA	miyamotoi	51.1079	17.0385	22.72	0	287.716	-15.2374	-1.97482	0.462545	-0.18359	-0.035223	URBAN	14	9
NA	afzelii	51.1079	17.0385	40.9	0	287.716	-15.2374	-1.97482	0.462545	-0.18359	-0.035223	URBAN	14	9
NA	afzelii	51.1079	17.0385	57.14	0	287.716	-15.2374	-1.97482	0.462545	-0.18359	-0.035223	URBAN	14	9
NA	miyamotoi	51.1079	17.0385	0	0	287.716	-15.2374	-1.97482	0.462545	-0.18359	-0.035223	URBAN	14	9
NA	miyamotoi	51.1079	17.0385	0	0	287.716	-15.2374	-1.97482	0.462545	-0.18359	-0.035223	URBAN	14	9
NA	miyamotoi	51.1079	17.0385	0	0	287.716	-15.2374	-1.97482	0.462545	-0.18359	-0.035223	URBAN	14	9
NA	burgdorferi s.l.	51.1079	17.0385	0	0	287.716	-15.2374	-1.97482	0.462545	-0.18359	-0.035223	URBAN	14	9
NA	burgdorferi s.l.	51.1079	17.0385	0	0	287.716	-15.2374	-1.97482	0.462545	-0.18359	-0.035223	URBAN	14	9
NA	burgdorferi s.l.	51.1079	17.0385	0	0	287.716	-15.2374	-1.97482	0.462545	-0.18359	-0.035223	URBAN	14	9
NA	burgdorferi s.l.	51.2465	22.5684	1.7	0	285.631	-16.7039	-2.99028	0.426122	-0.194154	-0.018435	URBAN	14	7
NA	garinii	51.2465	22.5684	5.7	0	285.631	-16.7039	-2.99028	0.426122	-0.194154	-0.018435	URBAN	14	7
NA	burgdorferi s.l.	51.2465	22.5684	6.3	0	285.631	-16.7039	-2.99028	0.426122	-0.194154	-0.018435	URBAN	14	7
NA	burgdorferi s.l.	51.2465	22.5684	8.7	0	285.631	-16.7039	-2.99028	0.426122	-0.194154	-0.018435	URBAN	14	7
NA	afzelii	51.2465	22.5684	12.9	0	285.631	-16.7039	-2.99028	0.426122	-0.194154	-0.018435	URBAN	14	7
NA	burgdorferi s.s.	51.2465	22.5684	22.6	0	285.631	-16.7039	-2.99028	0.426122	-0.194154	-0.018435	URBAN	14	7
NA	garinii	51.2465	22.5684	25.8	0	285.631	-16.7039	-2.99028	0.426122	-0.194154	-0.018435	URBAN	14	7
NA	burgdorferi s.s.	51.2465	22.5684	40	0	285.631	-16.7039	-2.99028	0.426122	-0.194154	-0.018435	URBAN	14	7
NA	afzelii	51.2465	22.5684	42.9	0	285.631	-16.7039	-2.99028	0.426122	-0.194154	-0.018435	URBAN	14	7
NA	afzelii	51.2465	22.5684	50	0	285.631	-16.7039	-2.99028	0.426122	-0.194154	-0.018435	URBAN	14	7
NA	afzelii	51.2494	23.1011	5.3	0	284.821	-16.1304	-3.08731	0.516592	-0.186167	-0.018008	Chs_al	20	9
NA	afzelii	51.2494	23.1011	5.6	0	284.821	-16.1304	-3.08731	0.516592	-0.186167	-0.018008	Chs_al	20	9
NA	afzelii	51.3678	-2.29803	0.54	0	286.225	-9.00051	-0.588211	0.696162	-0.048322	-0.007074	Ahr_al	140	5
NA	valaisiana	51.3678	-2.29803	1.64	0	286.225	-9.00051	-0.588211	0.696162	-0.048322	-0.007074	Ahr_al	140	5
NA	garinii	51.3678	-2.29803	2.74	0	286.225	-9.00051	-0.588211	0.696162	-0.048322	-0.007074	Ahr_al	140	5
NA	valaisiana	51.3742	-2.34363	1.38	0	286.416	-9.23256	-0.549868	0.687776	-0.066553	-0.006889	Ahs_pa	140	5
NA	garinii	51.3742	-2.34363	1.53	0	286.416	-9.23256	-0.549868	0.687776	-0.066553	-0.006889	Ahs_pa	140	5
NA	afzelii	51.3742	-2.34363	2.6	0	286.416	-9.23256	-0.549868	0.687776	-0.066553	-0.006889	Ahs_pa	140	5
NA	burgdorferi s.l.	51.4164	21.9693	3.4	0	285.177	-15.5162	-2.7615	0.536969	-0.187381	-0.019815	Chs_al	14	9
NA	afzelii	51.4164	21.9693	10	0	285.177	-15.5162	-2.7615	0.536969	-0.187381	-0.019815	Chs_al	14	9
NA	garinii	51.4164	21.9693	10	0	285.177	-15.5162	-2.7615	0.536969	-0.187381	-0.019815	Chs_al	14	9
NA	burgdorferi s.s.	51.4164	21.9693	45	0	285.177	-15.5162	-2.7615	0.536969	-0.187381	-0.019815	Chs_al	14	9
NA	burgdorferi s.l.	51.4176	5.40602	10	0	288.558	-12.5162	-1.51601	0.499398	-0.067166	0.005011	URBAN	50	11
NA	burgdorferi s.l.	51.4314	23.1188	10.4	0	284.262	-15.6924	-3.06371	0.55889	-0.212411	-0.016336	Cho_al	20	9
NA	garinii	51.4427	-0.283707	1.4	0	289.074	-10.9587	-0.37412	0.553738	-0.039715	-0.010926	URBAN	190	6
NA	burgdorferi s.l.	51.5518	23.5543	4.2	0	284.628	-16.2973	-2.89028	0.518371	-0.166479	-0.038568	Chs_al	50	11
NA	afzelii	51.5518	23.5543	8.3	0	284.628	-16.2973	-2.89028	0.518371	-0.166479	-0.038568	Chs_al	50	11
NA	garinii	51.5518	23.5543	8.3	0	284.628	-16.2973	-2.89028	0.518371	-0.166479	-0.038568	Chs_al	50	11
NA	burgdorferi s.s.	51.5518	23.5543	50	0	284.628	-16.2973	-2.89028	0.518371	-0.166479	-0.038568	Chs_al	50	11
NA	afzelii	51.6403	22.9003	10.3	0	284.374	-16.0264	-2.65161	0.526381	-0.152806	-0.021663	Chs_al	14	9
NA	burgdorferi s.l.	51.6403	22.9003	11.4	0	284.374	-16.0264	-2.65161	0.526381	-0.152806	-0.021663	Chs_al	14	9
NA	garinii	51.6403	22.9003	27.6	0	284.374	-16.0264	-2.65161	0.526381	-0.152806	-0.021663	Chs_al	14	9
NA	burgdorferi s.s.	51.6403	22.9003	41.4	0	284.374	-16.0264	-2.65161	0.526381	-0.152806	-0.021663	Chs_al	14	9
NA	burgdorferi s.s.	51.7954	5.86432	25	0	287.542	-12.1643	-1.25776	0.555145	-0.089089	-0.004955	Als_al	150	12
NA	garinii	51.7954	5.86432	25	0	287.542	-12.1643	-1.25776	0.555145	-0.089089	-0.004955	Als_al	150	12
NA	afzelii	51.7954	5.86432	50	0	287.542	-12.1643	-1.25776	0.555145	-0.089089	-0.004955	Als_al	150	12
NA	burgdorferi s.s.	51.8001	6.48225	2	0	286.996	-11.6794	-1.36476	0.65292	-0.068953	-0.008141	Als_pa	150	10
NA	garinii	51.8001	6.48225	2	0	286.996	-11.6794	-1.36476	0.65292	-0.068953	-0.008141	Als_pa	150	10
NA	afzelii	51.8001	6.48225	96	0	286.996	-11.6794	-1.36476	0.65292	-0.068953	-0.008141	Als_pa	150	10
NA	burgdorferi s.l.	51.8333	4	27	0	284.327	-8.92597	-0.628103	0.583761	-0.150127	0.020669	Als_al	14	8
NA	burgdorferi s.s.	51.9049	6.22289	9.1	0	286.46	-11.35	-1.39315	0.680088	-0.082937	0.006827	Als_ha	140	12
NA	valaisiana	51.9049	6.22289	9.1	0	286.46	-11.35	-1.39315	0.680088	-0.082937	0.006827	Als_ha	140	12
NA	afzelii	51.9049	6.22289	81.8	0	286.46	-11.35	-1.39315	0.680088	-0.082937	0.006827	Als_ha	140	12
NA	burgdorferi s.l.	51.9196	6.24631	12	0	286.89	-11.4939	-1.31735	0.654334	-0.073931	-0.007472	Als_ha	140	12
NA	burgdorferi s.l.	51.9853	22.7848	10.3	0	284.088	-15.9302	-2.86633	0.536979	-0.176884	-0.037366	Cho_al	14	8
NA	burgdorferi s.l.	51.9853	22.7848	4.8	0	284.088	-15.9302	-2.86633	0.536979	-0.176884	-0.037366	Cho_al	14	8
NA	burgdorferi s.l.	52.0387	23.1445	10	0	284.36	-16.6441	-2.82752	0.483591	-0.175793	-0.036158	URBAN	14	10
NA	burgdorferi s.l.	52.0387	23.1445	11.5	0	284.36	-16.6441	-2.82752	0.483591	-0.175793	-0.036158	URBAN	14	10
NA	burgdorferi s.l.	52.0387	23.1445	8.6	0	284.36	-16.6441	-2.82752	0.483591	-0.175793	-0.036158	URBAN	14	10
NA	burgdorferi s.l.	52.0402	5.66486	14	0	286.254	-11.2515	-1.70905	0.68002	-0.097225	-0.002673	Als_fo	140	12
NA	afzelii	52.0787	5.83246	25	0	285.48	-11.0537	-1.4886	0.681324	-0.116747	0.008025	Als_fo	150	12
NA	garinii	52.0787	5.83246	25	0	285.48	-11.0537	-1.4886	0.681324	-0.116747	0.008025	Als_fo	150	12
NA	burgdorferi s.l.	52.0787	5.83246	25	0	285.48	-11.0537	-1.4886	0.681324	-0.116747	0.008025	Als_fo	150	12
NA	burgdorferi s.s.	52.0979	5.33513	2.8	0	286.227	-11.0348	-1.62652	0.650912	-0.088234	0.001362	Als_pa	140	12
NA	valaisiana	52.0979	5.33513	2.8	0	286.227	-11.0348	-1.62652	0.650912	-0.088234	0.001362	Als_pa	140	12
NA	garinii	52.0979	5.33513	5.7	0	286.227	-11.0348	-1.62652	0.650912	-0.088234	0.001362	Als_pa	140	12
NA	afzelii	52.0979	5.33513	88.6	0	286.227	-11.0348	-1.62652	0.650912	-0.088234	0.001362	Als_pa	140	12
NA	burgdorferi s.l.	52.1102	5.87677	9	0	284.906	-10.4021	-1.44928	0.719539	-0.075278	0.009641	Als_fo	100	12
NA	burgdorferi s.l.	52.1365	5.21038	10	0	285.873	-10.5603	-1.31638	0.728333	-0.092888	-0.014337	Als_pa	140	12
NA	burgdorferi s.l.	52.1429	4.40121	15	0	287.161	-10.9428	-0.891416	0.606317	-0.061913	-0.01849	Alo_pa	190	9
NA	burgdorferi s.l.	52.1607	6.7381	9	0	286.648	-11.6259	-1.68623	0.678394	-0.096243	-0.013753	Als_ha	140	12
NA	burgdorferi s.l.	52.1676	22.2902	4.4	0	285.125	-16.6611	-2.81157	0.500126	-0.199988	-0.03358	Chs_al	14	7
NA	burgdorferi s.l.	52.1676	22.2902	11.9	0	285.125	-16.6611	-2.81157	0.500126	-0.199988	-0.03358	Chs_al	14	7
NA	burgdorferi s.l.	52.2112	5.96992	39	0	286.681	-11.5943	-1.36805	0.533508	-0.089884	-0.015721	URBAN	100	12
NA	burgdorferi s.l.	52.2297	21.0122	23.5	0	287.066	-16.7185	-2.61723	0.392903	-0.179967	-0.038483	URBAN	190	10
NA	burgdorferi s.l.	52.2297	21.0122	18.2	0	287.066	-16.7185	-2.61723	0.392903	-0.179967	-0.038483	URBAN	190	10
NA	burgdorferi s.l.	52.2297	21.0122	17.4	0	287.066	-16.7185	-2.61723	0.392903	-0.179967	-0.038483	URBAN	190	10
NA	valaisiana	52.2901	13.1747	10	0	286.163	-13.8822	-1.94982	0.616715	-0.10412	-0.028109	Cls_al	50	11
NA	afzelii	52.2901	13.1747	80	0	286.163	-13.8822	-1.94982	0.616715	-0.10412	-0.028109	Cls_al	50	11
NA	afzelii	52.2901	13.1747	100	0	286.163	-13.8822	-1.94982	0.616715	-0.10412	-0.028109	Cls_al	50	11
NA	burgdorferi s.l.	52.3451	9.79151	19	0	286.916	-13.3779	-1.49837	0.564389	-0.136779	-0.017342	URBAN	14	10
NA	burgdorferi s.l.	52.3451	9.79151	36.8	0	286.916	-13.3779	-1.49837	0.564389	-0.136779	-0.017342	URBAN	14	10
NA	burgdorferi s.l.	52.3451	9.79151	56.6	0	286.916	-13.3779	-1.49837	0.564389	-0.136779	-0.017342	URBAN	14	10
NA	burgdorferi s.l.	52.3639	6.46275	19	0	286.25	-11.4685	-1.63074	0.640896	-0.096744	-0.016717	Als_pa	140	12
NA	burgdorferi s.l.	52.383	9.75886	20	0	287.266	-13.757	-1.46654	0.55331	-0.11191	-0.024176	URBAN	14	10
NA	burgdorferi s.l.	52.383	9.75886	21.1	0	287.266	-13.757	-1.46654	0.55331	-0.11191	-0.024176	URBAN	14	10
NA	burgdorferi s.l.	52.383	9.75886	23.1	0	287.266	-13.757	-1.46654	0.55331	-0.11191	-0.024176	URBAN	14	10
NA	burgdorferi s.l.	52.383	9.75886	66.7	0	287.266	-13.757	-1.46654	0.55331	-0.11191	-0.024176	URBAN	14	10
NA	burgdorferi s.l.	52.3858	9.70846	11.1	0	288.155	-14.302	-1.51023	0.464512	-0.087416	-0.019592	URBAN	14	10
NA	burgdorferi s.l.	52.3858	9.70846	20.3	0	288.155	-14.302	-1.51023	0.464512	-0.087416	-0.019592	URBAN	14	10
NA	burgdorferi s.l.	52.3858	9.70846	34.6	0	288.155	-14.302	-1.51023	0.464512	-0.087416	-0.019592	URBAN	14	10
NA	burgdorferi s.l.	52.3858	9.70846	37	0	288.155	-14.302	-1.51023	0.464512	-0.087416	-0.019592	URBAN	14	10
NA	burgdorferi s.l.	52.3924	22.5749	11.2	0	284.523	-16.5052	-2.89691	0.534918	-0.168417	-0.035973	Chs_al	14	8
NA	burgdorferi s.l.	52.4369	9.79503	19.8	0	286.107	-12.9891	-1.58624	0.626576	-0.074964	-0.036179	URBAN	50	9
NA	burgdorferi s.l.	52.4369	9.79503	33.3	0	286.107	-12.9891	-1.58624	0.626576	-0.074964	-0.036179	URBAN	50	9
NA	burgdorferi s.l.	52.4369	9.79503	43.8	0	286.107	-12.9891	-1.58624	0.626576	-0.074964	-0.036179	URBAN	50	9
NA	burgdorferi s.l.	52.4369	9.79503	50	0	286.107	-12.9891	-1.58624	0.626576	-0.074964	-0.036179	URBAN	50	9
NA	burgdorferi s.l.	52.4494	4.89141	16	0	286.096	-10.4633	-1.12538	0.712848	-0.080204	-0.046179	Alo_pa	190	12
NA	garinii	52.4887	13.1671	1.5	0	286.608	-14.0763	-1.66201	0.51041	-0.126815	-0.024028	Cls_fo	50	10
NA	burgdorferi s.s.	52.4887	13.1671	4.7	0	286.608	-14.0763	-1.66201	0.51041	-0.126815	-0.024028	Cls_fo	50	10
NA	valaisiana	52.4887	13.1671	6.3	0	286.608	-14.0763	-1.66201	0.51041	-0.126815	-0.024028	Cls_fo	50	10
NA	afzelii	52.4887	13.1671	23.6	0	286.608	-14.0763	-1.66201	0.51041	-0.126815	-0.024028	Cls_fo	50	10
NA	burgdorferi s.l.	52.5463	19.7065	14.3	0	285.575	-16.0273	-2.64776	0.476653	-0.167933	-0.045258	URBAN	14	9
NA	burgdorferi s.l.	52.5463	19.7065	14.1	0	285.575	-16.0273	-2.64776	0.476653	-0.167933	-0.045258	URBAN	14	9
NA	burgdorferi s.l.	52.5463	19.7065	10.9	0	285.575	-16.0273	-2.64776	0.476653	-0.167933	-0.045258	URBAN	14	9
NA	burgdorferi s.l.	52.5769	22.2973	6.1	0	283.729	-15.4057	-2.83798	0.629634	-0.192221	-0.033041	Chs_al	14	7
NA	burgdorferi s.l.	52.5791	21.688	3.4	0	284.207	-15.7712	-2.86865	0.575302	-0.219538	-0.049537	Chs_fo	14	10
NA	burgdorferi s.l.	52.6308	22.2287	6.5	0	284.086	-16.1682	-3.04398	0.544803	-0.186107	-0.038197	Chs_al	14	7
NA	burgdorferi s.l.	52.7286	6.4901	29	0	285.742	-11.3853	-1.68191	0.676199	-0.088557	-0.002385	Alo_pa	140	11
NA	burgdorferi s.l.	52.7637	6.35993	27	0	285.852	-11.18	-1.40233	0.683617	-0.092284	-0.012349	Als_pa	140	11
NA	burgdorferi s.l.	52.9524	6.3563	13	0	285.525	-11.1002	-1.49554	0.673733	-0.099904	-0.010365	Als_pa	140	11
NA	burgdorferi s.l.	52.964	14.4278	1.3	0	284.737	-12.9952	-1.61251	0.590083	-0.125288	-0.020567	Cls_al	14	8
NA	burgdorferi s.l.	52.964	14.4278	3.1	0	284.737	-12.9952	-1.61251	0.590083	-0.125288	-0.020567	Cls_al	14	8
NA	burgdorferi s.l.	52.964	14.4278	3.1	0	284.737	-12.9952	-1.61251	0.590083	-0.125288	-0.020567	Cls_al	14	8
NA	burgdorferi s.l.	52.964	14.4278	3.2	0	284.737	-12.9952	-1.61251	0.590083	-0.125288	-0.020567	Cls_al	14	8
NA	burgdorferi s.l.	52.964	14.4278	6.9	0	284.737	-12.9952	-1.61251	0.590083	-0.125288	-0.020567	Cls_al	14	8
NA	burgdorferi s.l.	52.964	14.4278	8.8	0	284.737	-12.9952	-1.61251	0.590083	-0.125288	-0.020567	Cls_al	14	8
NA	burgdorferi s.l.	52.964	14.4278	13.3	0	284.737	-12.9952	-1.61251	0.590083	-0.125288	-0.020567	Cls_al	14	8
NA	burgdorferi s.l.	53.0053	6.76341	7	0	286.038	-11.1843	-1.77676	0.662972	-0.114254	0.001574	Als_pa	140	11
NA	burgdorferi s.l.	53.1203	7.16718	50	0	285.688	-11.2339	-1.56962	0.641546	-0.108972	0.002205	Cls_al	140	10
NA	burgdorferi s.s.	53.1235	18.0084	33.3	0	286.282	-15.9901	-2.28955	0.410798	-0.138935	-0.031973	URBAN	14	11
NA	burgdorferi s.s.	53.1325	23.1688	10	0	283.801	-16.4867	-2.97926	0.526212	-0.224863	-0.028731	URBAN	14	10
NA	garinii	53.1325	23.1688	10	0	283.801	-16.4867	-2.97926	0.526212	-0.224863	-0.028731	URBAN	14	10
NA	afzelii	53.1325	23.1688	25	0	283.801	-16.4867	-2.97926	0.526212	-0.224863	-0.028731	URBAN	14	10
NA	afzelii	53.1325	23.1688	40	0	283.801	-16.4867	-2.97926	0.526212	-0.224863	-0.028731	URBAN	14	10
NA	burgdorferi s.l.	53.3411	14.631	1	0	284.624	-13.2362	-1.74442	0.53851	-0.167254	-0.008817	Cls_fo	14	11
NA	burgdorferi s.l.	53.3411	14.631	1	0	284.624	-13.2362	-1.74442	0.53851	-0.167254	-0.008817	Cls_fo	14	11
NA	burgdorferi s.l.	53.3411	14.631	2.3	0	284.624	-13.2362	-1.74442	0.53851	-0.167254	-0.008817	Cls_fo	14	11
NA	burgdorferi s.l.	53.3411	14.631	3.6	0	284.624	-13.2362	-1.74442	0.53851	-0.167254	-0.008817	Cls_fo	14	11
NA	burgdorferi s.l.	53.4361	15.5504	4.5	0	283.359	-13.4884	-2.35647	0.605445	-0.239038	-0.03874	Chs_fo	14	11
NA	burgdorferi s.l.	53.4361	15.5504	6.3	0	283.359	-13.4884	-2.35647	0.605445	-0.239038	-0.03874	Chs_fo	14	11
NA	burgdorferi s.l.	53.7406	16.794	2	0	282.02	-13.3677	-1.8789	0.605018	-0.184794	-0.048345	Chs_fo	50	11
NA	garinii	53.7784	20.4801	55.5	0	282.792	-14.6426	-2.56219	0.562144	-0.2218	-0.043324	URBAN	50	10
NA	burgdorferi s.l.	54.0557	14.9329	1.7	0	282.977	-11.0748	-0.968918	0.599929	-0.207971	-0.009399	Clo_al	14	9
NA	burgdorferi s.l.	54.0557	14.9329	3.1	0	282.977	-11.0748	-0.968918	0.599929	-0.207971	-0.009399	Clo_al	14	9
NA	burgdorferi s.l.	54.0557	14.9329	3.5	0	282.977	-11.0748	-0.968918	0.599929	-0.207971	-0.009399	Clo_al	14	9
NA	burgdorferi s.l.	54.0557	14.9329	4.4	0	282.977	-11.0748	-0.968918	0.599929	-0.207971	-0.009399	Clo_al	14	9
NA	burgdorferi s.l.	54.0557	14.9329	5.7	0	282.977	-11.0748	-0.968918	0.599929	-0.207971	-0.009399	Clo_al	14	9
NA	burgdorferi s.l.	54.0557	14.9329	7.3	0	282.977	-11.0748	-0.968918	0.599929	-0.207971	-0.009399	Clo_al	14	9
NA	burgdorferi s.l.	54.3439	18.8263	10	0	282.504	-11.0604	-0.469508	0.226986	-0.092451	-0.077705	Cls_al	20	8
NA	burgdorferi s.s.	54.352	18.6466	33.3	0	285.451	-14.5952	-1.39923	0.375456	-0.173129	-0.023584	URBAN	14	10
NA	burgdorferi s.l.	54.3754	18.6091	20.9	0	283.85	-12.655	-0.875618	0.441176	-0.170095	-0.044678	URBAN	14	10
NA	burgdorferi s.l.	54.3754	18.6091	4.5	0	283.85	-12.655	-0.875618	0.441176	-0.170095	-0.044678	URBAN	14	10
NA	burgdorferi s.l.	54.4287	18.5545	4.3	0	283.281	-12.2192	-0.931061	0.484308	-0.230661	-0.044347	Bhs_fo	14	10
NA	burgdorferi s.l.	54.4571	18.5366	6.5	0	283.281	-12.2192	-0.931061	0.484308	-0.230661	-0.044347	Bhs_fo	14	10
NA	garinii	54.4641	17.0285	20	0	284.122	-14.543	-2.27798	0.515972	-0.22485	-0.048521	URBAN	50	11
NA	burgdorferi s.s.	54.4641	17.0285	25	0	284.122	-14.543	-2.27798	0.515972	-0.22485	-0.048521	URBAN	50	11
NA	burgdorferi s.s.	54.4641	17.0285	30	0	284.122	-14.543	-2.27798	0.515972	-0.22485	-0.048521	URBAN	50	11
NA	afzelii	54.4641	17.0285	40	0	284.122	-14.543	-2.27798	0.515972	-0.22485	-0.048521	URBAN	50	11
NA	afzelii	54.4641	17.0285	75	0	284.122	-14.543	-2.27798	0.515972	-0.22485	-0.048521	URBAN	50	11
NA	burgdorferi s.l.	54.4975	18.5092	14.3	0	283.853	-13.0303	-0.989426	0.455109	-0.185756	-0.016912	Bhs_fo	14	10
NA	burgdorferi s.l.	54.4999	18.4587	15.2	0	284.002	-13.5749	-1.2756	0.55946	-0.193838	-0.02347	Bhs_fo	14	10
NA	burgdorferi s.l.	54.5295	18.4859	16.7	0	284.112	-13.214	-1.01615	0.507533	-0.176252	-0.027228	Bhs_fo	14	10
NA	burgdorferi s.l.	54.5296	18.3704	8.6	0	283.612	-13.1532	-1.74803	0.574799	-0.202925	-0.025567	Bhs_fo	50	12
NA	burgdorferi s.l.	54.5545	18.5237	17.4	0	284.112	-13.214	-1.01615	0.507533	-0.176252	-0.027228	URBAN	14	10
NA	burgdorferi s.l.	55.1391	27.6843	1.7	0	281.134	-17.8637	-2.81504	0.459787	-0.310849	-0.050867	Bhs_al	20	12
NA	burgdorferi s.l.	55.1391	27.6843	3	0	281.134	-17.8637	-2.81504	0.459787	-0.310849	-0.050867	Bhs_al	20	12
NA	burgdorferi s.l.	55.1391	27.6843	3.2	0	281.134	-17.8637	-2.81504	0.459787	-0.310849	-0.050867	Bhs_al	20	12
NA	burgdorferi s.l.	55.1391	27.6843	5	0	281.134	-17.8637	-2.81504	0.459787	-0.310849	-0.050867	Bhs_al	20	12
NA	burgdorferi s.l.	55.1391	27.6843	5.6	0	281.134	-17.8637	-2.81504	0.459787	-0.310849	-0.050867	Bhs_al	20	12
NA	burgdorferi s.l.	55.1391	27.6843	8.7	0	281.134	-17.8637	-2.81504	0.459787	-0.310849	-0.050867	Bhs_al	20	12
NA	burgdorferi s.s.	55.4633	11.7215	3.6	0	283.762	-12.2616	-1.69832	0.549303	-0.133252	-0.013598	Cls_al	14	8
NA	valaisiana	55.4633	11.7215	17.9	0	283.762	-12.2616	-1.69832	0.549303	-0.133252	-0.013598	Cls_al	14	8
NA	lusitaniae	55.4633	11.7215	26.8	0	283.762	-12.2616	-1.69832	0.549303	-0.133252	-0.013598	Cls_al	14	8
NA	garinii	55.4633	11.7215	57.1	0	283.762	-12.2616	-1.69832	0.549303	-0.133252	-0.013598	Cls_al	14	8
NA	afzelii	55.4633	11.7215	64.3	0	283.762	-12.2616	-1.69832	0.549303	-0.133252	-0.013598	Cls_al	14	8
NA	burgdorferi s.s.	56.008	12.3132	3.6	0	282.941	-11.2111	-1.10242	0.692603	-0.163848	-0.00291	Cls_al	150	10
NA	valaisiana	56.008	12.3132	17.9	0	282.941	-11.2111	-1.10242	0.692603	-0.163848	-0.00291	Cls_al	150	10
NA	lusitaniae	56.008	12.3132	26.8	0	282.941	-11.2111	-1.10242	0.692603	-0.163848	-0.00291	Cls_al	150	10
NA	garinii	56.008	12.3132	57.1	0	282.941	-11.2111	-1.10242	0.692603	-0.163848	-0.00291	Cls_al	150	10
NA	afzelii	56.008	12.3132	64.3	0	282.941	-11.2111	-1.10242	0.692603	-0.163848	-0.00291	Cls_al	150	10
NA	burgdorferi s.l.	56.9496	24.1052	3.1	0	282.873	-16.934	-1.50952	0.31865	-0.201935	-0.032649	URBAN	50	11
NA	valaisiana	56.9496	24.1052	18	0	282.873	-16.934	-1.50952	0.31865	-0.201935	-0.032649	URBAN	50	11
NA	burgdorferi s.l.	56.9496	24.1052	31.3	0	282.873	-16.934	-1.50952	0.31865	-0.201935	-0.032649	URBAN	50	11
NA	garinii	56.9496	24.1052	34	0	282.873	-16.934	-1.50952	0.31865	-0.201935	-0.032649	URBAN	50	11
NA	afzelii	56.9496	24.1052	39.4	0	282.873	-16.934	-1.50952	0.31865	-0.201935	-0.032649	URBAN	50	11
NA	garinii	56.9527	23.4858	1.5	0	280.856	-13.6814	-0.864975	0.602744	-0.205188	-0.012644	Bls_fo	50	11
NA	valaisiana	56.9527	23.4858	1.88	0	280.856	-13.6814	-0.864975	0.602744	-0.205188	-0.012644	Bls_fo	50	11
NA	afzelii	56.9527	23.4858	3.38	0	280.856	-13.6814	-0.864975	0.602744	-0.205188	-0.012644	Bls_fo	50	11
NA	afzelii	57.0337	24.1803	4.85	0	280.875	-15.173	-1.35406	0.600347	-0.237538	-0.03596	Bls_fo	50	11
NA	afzelii	57.4778	-4.22472	1.9	0	281.023	-7.17918	-0.676005	0.51919	-0.141868	-0.038058	Alr_pa	110	10
NA	miyamotoi	58.4057	26.8016	3	0	279.719	-17.9485	-2.6646	0.490256	-0.328421	-0.037874	Bls_fo	50	9
NA	burgdorferi s.l.	58.4057	26.8016	0	0	279.719	-17.9485	-2.6646	0.490256	-0.328421	-0.037874	Bls_fo	50	9
NA	burgdorferi s.l.	58.4057	26.8016	0	0	279.719	-17.9485	-2.6646	0.490256	-0.328421	-0.037874	Bls_fo	50	9
NA	burgdorferi s.l.	58.4663	24.6961	0	0	279.966	-16.1789	-2.03399	0.575757	-0.310284	-0.018581	Bls_fo	50	12
NA	burgdorferi s.l.	58.4663	24.6961	0	0	279.966	-16.1789	-2.03399	0.575757	-0.310284	-0.018581	Bls_fo	50	12
NA	miyamotoi	58.485	22.6136	0.3	0	280.579	-14.269	-1.58956	0.618354	-0.242649	-0.016853	Bls_fo	50	10
NA	miyamotoi	58.485	22.6136	0.8	0	280.579	-14.269	-1.58956	0.618354	-0.242649	-0.016853	Bls_fo	50	10
NA	burgdorferi s.l.	58.485	22.6136	0	0	280.579	-14.269	-1.58956	0.618354	-0.242649	-0.016853	Bls_fo	50	10
NA	burgdorferi s.l.	58.485	22.6136	0	0	280.579	-14.269	-1.58956	0.618354	-0.242649	-0.016853	Bls_fo	50	10
NA	miyamotoi	58.9697	23.8865	10	0	279.929	-15.5572	-1.51463	0.593194	-0.226842	-0.027424	Bls_fo	50	10
NA	burgdorferi s.l.	58.9697	23.8865	0	0	279.929	-15.5572	-1.51463	0.593194	-0.226842	-0.027424	Bls_fo	50	10
NA	burgdorferi s.l.	58.9697	23.8865	0	0	279.929	-15.5572	-1.51463	0.593194	-0.226842	-0.027424	Bls_fo	50	10
NA	burgdorferi s.l.	59.2593	27.4137	0	0	278.912	-17.0948	-2.07762	0.523295	-0.355141	-0.025513	Bls_fo	50	9
NA	burgdorferi s.l.	59.2593	27.4137	0	0	278.912	-17.0948	-2.07762	0.523295	-0.355141	-0.025513	Bls_fo	50	9
NA	burgdorferi s.l.	59.3334	25.2467	0	0	279.788	-16.6149	-2.00342	0.515892	-0.348998	-0.020634	Bls_fo	50	10
NA	burgdorferi s.l.	59.3334	25.2467	0	0	279.788	-16.6149	-2.00342	0.515892	-0.348998	-0.020634	Bls_fo	50	10
1994	burgdorferi s.s.	45.7078	13.8166	0.44	227	290.155	-11.6967	-0.846024	0.64561	-0.177717	-0.01229	Mmr_fo	50	12
2005-2006	afzelii	51.4175	22.5567	3.1	588	284.55	-15.0054	-2.72565	0.601191	-0.162956	-0.008043	Chs_al	14	9
2005-2006	afzelii	51.4175	22.5567	0.19	1062	284.55	-15.0054	-2.72565	0.601191	-0.162956	-0.008043	Chs_al	14	9
2000	afzelii	48.58	14.28	10.34	261	283.614	-13.0812	-2.43611	0.620295	-0.230626	-0.064465	Cmr_fo	50	9
2000	afzelii	48.58	14.28	19.12	68	283.614	-13.0812	-2.43611	0.620295	-0.230626	-0.064465	Cmr_fo	50	9
1999	afzelii	57.0499	24.1918	12.5	16	280.875	-15.173	-1.35406	0.600347	-0.237538	-0.03596	Bls_fo	50	11
2000	afzelii	57.0499	24.1918	26	50	280.875	-15.173	-1.35406	0.600347	-0.237538	-0.03596	Bls_fo	50	11
1999	afzelii	57.0499	24.1918	12	50	280.875	-15.173	-1.35406	0.600347	-0.237538	-0.03596	Bls_fo	50	11
2000	afzelii	57.0499	24.1918	14	50	280.875	-15.173	-1.35406	0.600347	-0.237538	-0.03596	Bls_fo	50	11
1999	afzelii	56.9353	23.4816	5	19	280.856	-13.6814	-0.864975	0.602744	-0.205188	-0.012644	Bls_fo	50	11
2000	afzelii	56.9353	23.4816	12	50	280.856	-13.6814	-0.864975	0.602744	-0.205188	-0.012644	Bls_fo	50	11
1999	afzelii	56.9353	23.4816	18	50	280.856	-13.6814	-0.864975	0.602744	-0.205188	-0.012644	Bls_fo	50	11
2000	afzelii	56.9353	23.4816	6	50	280.856	-13.6814	-0.864975	0.602744	-0.205188	-0.012644	Bls_fo	50	11
1999	afzelii	56.9488	23.9486	5	20	281.484	-15.1396	-1.58318	0.585614	-0.223997	-0.027128	Bls_fo	70	11
2000	afzelii	56.9488	23.9486	4	50	281.484	-15.1396	-1.58318	0.585614	-0.223997	-0.027128	Bls_fo	70	11
2000	afzelii	56.9488	23.9486	2	50	281.484	-15.1396	-1.58318	0.585614	-0.223997	-0.027128	Bls_fo	70	11
2000	afzelii	48.3708	16.8489	7.5	93	288.343	-14.1995	-2.24231	0.566038	-0.180747	-0.045251	Chs_al	14	10
2000	afzelii	48.3708	16.8489	16.67	84	288.343	-14.1995	-2.24231	0.566038	-0.180747	-0.045251	Chs_al	14	10
2000	afzelii	48.3708	16.8489	9.19	174	288.343	-14.1995	-2.24231	0.566038	-0.180747	-0.045251	Chs_al	14	10
2000	afzelii	48.3708	16.8489	18.83	154	288.343	-14.1995	-2.24231	0.566038	-0.180747	-0.045251	Chs_al	14	10
1999	afzelii	48.3708	16.8489	16.66	54	288.343	-14.1995	-2.24231	0.566038	-0.180747	-0.045251	Chs_al	14	10
1999	afzelii	48.3708	16.8489	29.79	198	288.343	-14.1995	-2.24231	0.566038	-0.180747	-0.045251	Chs_al	14	10
1999	afzelii	48.0943	17.1696	19.23	130	289.192	-14.6256	-1.688	0.445912	-0.131792	-0.031388	Chs_al	20	8
1999	afzelii	48.0943	17.1696	16.73	239	289.192	-14.6256	-1.688	0.445912	-0.131792	-0.031388	Chs_al	20	8
1999	afzelii	48.4578	17.0632	8.08	198	287.146	-13.8154	-1.70272	0.685397	-0.038115	0.003944	Chs_fo	50	9
1999	afzelii	48.4578	17.0632	19.72	147	287.146	-13.8154	-1.70272	0.685397	-0.038115	0.003944	Chs_fo	50	9
1999	afzelii	59.8	9.48	6.25	144	278.008	-14.288	-0.736399	0.530509	-0.301066	-0.031653	Bhs_fo	90	7
1999	afzelii	59.8	9.48	10.7	150	278.008	-14.288	-0.736399	0.530509	-0.301066	-0.031653	Bhs_fo	90	7
1996	afzelii	60.1899	24.8973	6.79	103	280.586	-17.3691	-0.806646	0.386489	-0.248822	-0.014575	URBAN	150	7
1996	afzelii	60.1815	24.8841	11.34	238	280.586	-17.3691	-0.806646	0.386489	-0.248822	-0.014575	URBAN	150	7
1996	afzelii	60.1591	24.8777	21	100	279.505	-15.1054	-0.283933	0.237499	-0.207151	-0.013002	URBAN	150	7
1996	afzelii	60.1815	24.85	14.17	247	280.27	-17.2159	-0.736346	0.385816	-0.25536	-0.014617	URBAN	150	7
2002	afzelii	50.9006	8.5033	4.5	156	283.501	-11.8938	-1.85069	0.678508	-0.145514	0.009152	Chr_fo	50	9
2002	afzelii	50.9006	8.5033	3	100	283.501	-11.8938	-1.85069	0.678508	-0.145514	0.009152	Chr_fo	50	9
2002	afzelii	50.9085	8.8041	1.8	59	283.748	-11.3139	-1.59795	0.721026	-0.117906	0.00398	Ahr_fo	50	10
2002	afzelii	51.2157	9.6687	0.77	129	283.447	-11.6979	-1.67428	0.659101	-0.137021	-0.013806	Ahr_fo	50	7
2002	afzelii	51.2157	9.6687	3.77	53	283.447	-11.6979	-1.67428	0.659101	-0.137021	-0.013806	Ahr_fo	50	7
2002	afzelii	51.6711	10.4094	5.42	295	281.947	-11.5507	-2.04092	0.693748	-0.18779	-0.021114	Ahr_fo	70	11
2002	afzelii	51.6711	10.4094	6.89	232	281.947	-11.5507	-2.04092	0.693748	-0.18779	-0.021114	Ahr_fo	70	11
2002	afzelii	50.5788	12.7809	5.8	120	283.279	-12.8531	-2.18723	0.569595	-0.196644	-0.059338	Cmr_al	70	9
2002	afzelii	50.5788	12.7809	3.22	93	283.279	-12.8531	-2.18723	0.569595	-0.196644	-0.059338	Cmr_al	70	9
2002	afzelii	50.5112	8.5797	2.13	187	286.471	-12.6569	-1.4181	0.558147	-0.051632	-0.031031	Chs_al	50	7
2002	afzelii	50.5112	8.5797	7.27	110	286.471	-12.6569	-1.4181	0.558147	-0.051632	-0.031031	Chs_al	50	7
2006	afzelii	51.2991	17.3809	8.08	198	284.542	-13.5385	-2.0703	0.656128	-0.127395	-0.011369	Chs_fo	14	8
2006	afzelii	51.2991	17.3809	16.28	43	284.542	-13.5385	-2.0703	0.656128	-0.127395	-0.011369	Chs_fo	14	8
1997-1998	afzelii	54.4641	17.0285	50	14	284.122	-14.543	-2.27798	0.515972	-0.22485	-0.048521	URBAN	50	11
[truncated: 497 more rows]
