# Supplementary material for: An updated meta-analysis of the distribution and prevalence of Borrelia burgdorferi s.l. in ticks in Europe
Source: Int J Health Geogr. 2018 Dec 4;17:41. doi: 10.1186/s12942-018-0163-7 (PMC6319795; doi:10.1186/s12942-018-0163-7)
Supplement: Supplementary file 3 — Additional file 3. The dataset with grid data and prevalence categories for the three most commonly reported species of Borrelia spp. in the target territory. The dataset must to be used to start the modelling analysis using the script in Additional file 2. It contains data about habitat suitability of the tick vector (column Prob_ricinus) as well as the six temperature (TFourier1 to TFourier 3) and vegetation variables (VFourier1 to VFourier3). Also included (but not used by modelling algorithms in the resolution of the best modelling approach) are “Level 4” (the top category in the hierarchy of bioclimate regions in the LANMPA2 scheme), “GlobCovMaj” (dominant vegetation according to the GlobalCov scheme), “GlobCovDiv” (landscape fragmentation in the cell as the number of different categories of vegetation). The remaining three columns “clas_afzelii”, “clas_garinii” and “clas-valaisiana” refer to the category of repavlence of each of the three modelled species of Bb. [file 12942_2018_163_MOESM3_ESM.xls]

## Sheet: Todas_0.25_Table
Prob_ricinus	TFourier1	TFourier2	TFourier3	VFourier1	VFourier2	VFourier3	Level_4	GlobCovMaj	GlobCovDiv	clas_afzelii	clas_garinii	clas_valaisiana
0.0977892	288.73	-22.558	-1.757	0.00271337	-0.0018488	-0.000432543	Tnr_al	30	9	Absent	Absent	Absent
0.0975365	287.154	-23.8368	-2.10046	0.00324084	-0.00206152	-0.000585216	Tns_al	30	7	Absent	Absent	Absent
0.0287273	270.665	-14.4845	1.73693	0.0045209	-0.00525241	0.000594972	Zmr_op	150	7	Absent	Absent	Absent
7.09962	272.582	-12.952	1.14198	0.00461667	-0.00560168	0.00110382	Zms_op	200	9	Absent	Absent	Absent
0	271.599	-18.0864	1.00896	0.00465371	-0.00488636	0.000102197	Zhs_fo	90	7	Absent	Absent	Absent
0	271.882	-18.1562	1.96333	0.00468834	-0.00491895	2.70728e-05	Bhr_fo	90	7	Absent	Absent	Absent
0.185969	283.717	-21.305	-1.62823	0.00474887	-0.00364958	-0.00022639	Tnr_al	30	8	Absent	Absent	Absent
0	271.805	-17.9366	1.20672	0.00475094	-0.00518468	0.00037217	Zhs_fo	90	9	Absent	Absent	Absent
0.0520331	270.895	-14.0474	1.80427	0.00486111	-0.00464028	0.000337895	Zmr_op	200	7	Absent	Absent	Absent
8.39911	274.287	-15.6192	2.2396	0.00490009	-0.00509415	0.000180462	Zhs_sh	150	6	Absent	Absent	Absent
0.53479	272.156	-14.1841	1.92151	0.00490734	-0.00557038	0.000495729	Zmr_op	150	7	Absent	Absent	Absent
0.50083	270.737	-13.9035	1.60749	0.00494785	-0.00580447	0.00054548	Zms_op	150	7	Absent	Absent	Absent
1.07092	272.545	-14.2426	2.01514	0.00504299	-0.00576384	0.000685221	Zmr_op	150	5	Absent	Absent	Absent
0	271.894	-16.1721	0.619993	0.00512585	-0.0047104	8.05734e-05	Zhs_fo	90	8	Absent	Absent	Absent
0	271.961	-17.2073	0.783499	0.00513581	-0.00497005	0.000159416	Zhs_fo	90	7	Absent	Absent	Absent
0.155817	286.587	-22.234	-1.69688	0.00514833	-0.00402672	-0.000553624	Tnr_sh	30	7	Absent	Absent	Absent
0.745878	272.546	-14.9487	1.87504	0.00518951	-0.00557377	0.000365465	Bms_fo	150	9	Absent	Absent	Absent
17.2808	275.267	-14.2876	1.37949	0.00524481	-0.00483139	1.37445e-05	Chs_fo	150	7	Absent	Absent	Absent
6.84446	273.158	-14.0986	2.00286	0.00525409	-0.00556259	0.000193443	WABOD	150	8	Absent	Absent	Absent
1.78274	273.42	-14.6898	1.58714	0.00528429	-0.00523402	-0.000323712	Bms_sh	150	8	Absent	Absent	Absent
0	272.588	-17.6296	0.868086	0.00531035	-0.00492944	-9.95322e-05	Bho_sh	90	6	Absent	Absent	Absent
9.58454	273.775	-14.14	1.93949	0.00533234	-0.00504492	0.000245071	Zhs_sh	150	9	Absent	Absent	Absent
10.7324	273.329	-14.6114	2.72855	0.00540004	-0.0057171	0.000198816	Zhs_sh	150	8	Absent	Absent	Absent
0	272.855	-17.9231	0.696992	0.00546374	-0.00462658	-0.000507809	Bhs_fo	90	6	Absent	Absent	Absent
0.00905872	273.043	-18.3289	0.784547	0.00564308	-0.00455855	-0.000555916	Bho_sh	90	7	Absent	Absent	Absent
0	272.971	-17.5764	0.313195	0.00578772	-0.0052117	-0.000262042	Bho_we	100	5	Absent	Absent	Absent
0	271.708	-17.6134	1.6835	0.00580576	-0.00646646	0.000257448	Bhr_fo	90	5	Absent	Absent	Absent
0	271.751	-14.3479	2.75514	0.00596767	-0.00614459	0.000311302	Zmr_op	150	10	Absent	Absent	Absent
0.123751	271.787	-14.7911	1.6869	0.00602841	-0.00542943	-0.000360709	Zmr_op	150	7	Absent	Absent	Absent
0.171633	287.998	-22.0676	-1.98864	0.00607081	-0.00439519	-0.000960365	Tnr_op	30	7	Absent	Absent	Absent
0	273.237	-17.5519	0.734381	0.00645331	-0.00473349	-0.000719185	Bho_sh	90	7	Absent	Absent	Absent
10.4844	274.179	-13.9372	2.17825	0.008233	-0.00745918	-0.000294949	Zhs_sh	150	9	Absent	Absent	Absent
0.1143	287.83	-22.3063	-1.93159	0.00872959	-0.00569129	-0.00135603	Tnr_al	30	7	Absent	Absent	Absent
0	271.756	-18.4433	1.65599	0.00929738	-0.0094385	-0.000127079	Bho_fo	90	6	Absent	Absent	Absent
0	274.307	-13.7307	2.18788	0.00950469	-0.00917969	9.48003e-06	Zhs_sh	150	9	Absent	Absent	Absent
0.12507	286.338	-21.7979	-2.56583	0.00955057	-0.00681653	-0.000772886	Tns_al	30	9	Absent	Absent	Absent
0	272.066	-18.1032	0.917183	0.00980786	-0.0100217	-6.90326e-05	Bho_sh	90	7	Absent	Absent	Absent
1.89697	273.229	-14.7685	1.50123	0.0100297	-0.0106137	0.0014799	Zms_op	150	6	Absent	Absent	Absent
0.145002	271.974	-15.6792	1.95047	0.0101517	-0.0113905	0.00130017	Zmr_fo	150	8	Absent	Absent	Absent
4.05639	273.469	-14.7882	2.15325	0.010239	-0.0117445	0.00125517	Bhs_fo	150	6	Absent	Absent	Absent
0.90525	272.276	-14.6682	1.91925	0.0105704	-0.0110547	0.000541199	Zhs_sh	150	8	Absent	Absent	Absent
0	272.487	-18.1526	0.695029	0.0106526	-0.00936596	-0.000874212	Bho_we	90	8	Absent	Absent	Absent
0	272.651	-17.8795	0.827856	0.0109915	-0.0097202	-0.00038688	Bhs_fo	90	7	Absent	Absent	Absent
0.79829	272.321	-14.1824	1.39306	0.0110857	-0.010515	0.00104046	Bms_sh	150	9	Absent	Absent	Absent
0.103001	287.548	-23.2148	-2.99534	0.0113481	-0.00830631	-0.00104608	Tns_al	30	6	Absent	Absent	Absent
8.55028	273.118	-13.5184	1.64636	0.0113572	-0.0107173	2.77025e-05	Zmr_op	200	9	Absent	Absent	Absent
0.00923235	273.406	-18.2666	0.548279	0.0116125	-0.00880041	-0.00112509	Bho_sh	100	6	Absent	Absent	Absent
0	272.504	-18.0566	0.918545	0.0116711	-0.0105748	-0.000181598	Bho_fo	100	5	Absent	Absent	Absent
0	274.007	-13.2161	2.39288	0.0117161	-0.0112649	0.000256967	Zhs_op	150	8	Absent	Absent	Absent
0.103016	289.515	-23.0625	-1.62792	0.0121354	-0.00554321	-0.00291692	Tnr_sh	30	8	Absent	Absent	Absent
0.121704	286.982	-23.4223	-1.21381	0.0131032	-0.00744613	-0.00292669	Tns_al	30	7	Absent	Absent	Absent
0	272.125	-13.5297	2.56325	0.013522	-0.0134759	0.00109779	Zhs_al	150	9	Absent	Absent	Absent
0	271.656	-11.3262	1.7427	0.013764	-0.0123687	-0.000519632	Zhs_al	200	10	Absent	Absent	Absent
0.119174	286.103	-21.957	-1.97907	0.0148867	-0.0108554	-0.00158568	Tnr_sh	30	6	Absent	Absent	Absent
0	272.364	-18.2884	0.79148	0.0149854	-0.0151553	0.000324506	Bhs_fo	90	7	Absent	Absent	Absent
0.701323	272.666	-14.9388	2.19941	0.0150302	-0.0158141	0.00103329	Bms_fo	150	7	Absent	Absent	Absent
0.019708	272.703	-17.4964	0.607209	0.0153465	-0.0141082	-0.000251044	WABOD	90	7	Absent	Absent	Absent
0.177701	286.856	-21.6788	-0.794169	0.0153801	-0.00985905	-0.00336217	Tms_al	30	7	Absent	Absent	Absent
0	271.864	-18.2982	0.536615	0.0155804	-0.0165677	0.000638713	Zhs_fo	90	6	Absent	Absent	Absent
0.830349	274.222	-15.7825	0.960773	0.0157494	-0.0156694	0.000123843	Bms_fo	150	6	Absent	Absent	Absent
0.117084	286.887	-23.0023	-0.955823	0.0162364	-0.00873814	-0.00407582	Tnr_sh	30	8	Absent	Absent	Absent
0	273.633	-14.466	2.67924	0.017625	-0.0181312	0.00198722	Zhs_sh	150	9	Absent	Absent	Absent
0.149462	287.585	-21.8616	-0.691496	0.0179124	-0.0128535	-0.00302082	Tnr_al	30	8	Absent	Absent	Absent
0.26456	282.73	-18.3016	-2.53217	0.0179615	-0.0134137	-0.00167418	Tnr_al	20	7	Absent	Absent	Absent
0	271.964	-18.2268	0.873723	0.0187089	-0.0178646	-6.04417e-05	Zhs_fo	90	6	Absent	Absent	Absent
0	270.955	-17.3994	1.06813	0.0191586	-0.0193915	0.00021444	Bhs_fo	90	8	Absent	Absent	Absent
0	271.658	-17.9929	0.951795	0.0193156	-0.020381	0.00119212	Bhs_fo	90	8	Absent	Absent	Absent
6.51195	274.067	-15.2896	1.69994	0.0193997	-0.0197781	0.000787479	Zmr_op	150	7	Absent	Absent	Absent
0.0953476	273.39	-15.5101	1.60057	0.0195146	-0.0197574	0.000759208	Zhs_sh	150	5	Absent	Absent	Absent
0	272.156	-18.4574	1.15677	0.0196787	-0.0187685	-0.000234143	Bho_fo	90	6	Absent	Absent	Absent
1.74049	273.965	-14.8591	1.31936	0.0197373	-0.0204355	0.000837497	Zms_op	150	5	Absent	Absent	Absent
0.0153643	272.617	-17.1505	0.694757	0.0198401	-0.018614	-0.0008411	WABOD	90	7	Absent	Absent	Absent
0.0988132	287.068	-22.3983	-2.68044	0.0210034	-0.0150218	-0.00161799	Tnr_sh	30	8	Absent	Absent	Absent
0	272.369	-18.1334	0.884695	0.0210466	-0.0195118	-0.000464519	Bho_fo	100	7	Absent	Absent	Absent
0.0549207	272.391	-16.1439	0.666526	0.0215256	-0.0203941	0.000133931	WABOD	90	7	Absent	Absent	Absent
3.95506	273.22	-14.131	1.48943	0.0216985	-0.0220387	0.000331472	Zms_op	150	7	Absent	Absent	Absent
0	272.176	-14.8459	2.88595	0.0217801	-0.0217902	0.00156509	Zhs_sh	150	7	Absent	Absent	Absent
0	271.597	-17.0672	1.0854	0.0222052	-0.0199741	0.000123773	Zmr_fo	90	8	Absent	Absent	Absent
0	272.36	-17.7531	0.524259	0.0226732	-0.017732	-0.00171734	Zhs_fo	90	6	Absent	Absent	Absent
1.35217	271.966	-13.6464	1.92577	0.0227462	-0.022762	0.00124372	Zhs_sh	150	9	Absent	Absent	Absent
0.165631	287.712	-21.325	-1.45846	0.0235131	-0.0152931	-0.00454711	Tnr_op	30	7	Absent	Absent	Absent
8.63564	273.819	-13.1946	1.39784	0.0235267	-0.0224562	-0.000106749	Zhs_sh	200	9	Absent	Absent	Absent
0	272.956	-18.2173	0.970487	0.0237911	-0.0196316	-0.00199424	Bho_sh	90	7	Absent	Absent	Absent
0	272.03	-17.2939	1.07068	0.0240862	-0.0224397	2.8992e-05	Zhs_fo	90	6	Absent	Absent	Absent
0	272.716	-18.0349	0.916847	0.024107	-0.0205487	-0.001344	Bho_sh	90	7	Absent	Absent	Absent
0.00656219	272.617	-17.8095	0.582851	0.0244461	-0.0203113	-0.001468	Bho_fo	100	5	Absent	Absent	Absent
0	273.665	-13.3989	2.48883	0.0249566	-0.0234191	-8.52374e-05	Zhs_al	150	9	Absent	Absent	Absent
0	272.232	-18.1981	1.22962	0.0250337	-0.0232047	-0.000378272	Bho_fo	90	6	Absent	Absent	Absent
0.119599	272.269	-14.7499	1.94889	0.0253972	-0.0269124	0.00062979	Zmr_op	150	8	Absent	Absent	Absent
0	271.909	-18.1592	0.967654	0.0258623	-0.0269972	0.00107693	Bho_fo	90	7	Absent	Absent	Absent
0	271.989	-16.5389	1.28105	0.0266967	-0.0240285	0.00073041	Zhs_sh	90	8	Absent	Absent	Absent
0	272.206	-18.4568	0.817911	0.0267883	-0.0264834	-0.00061609	Bhs_fo	90	7	Absent	Absent	Absent
11.3354	274.447	-15.1882	2.07337	0.027005	-0.0252861	-0.00111907	Zhs_sh	150	8	Absent	Absent	Absent
0	273.1	-18.3778	0.837017	0.027356	-0.0232122	-0.00195311	Bho_sh	90	7	Absent	Absent	Absent
0	271.79	-18.1995	1.50569	0.0273571	-0.0254555	0.000693356	Bho_fo	90	7	Absent	Absent	Absent
5.90786	273.196	-14.9738	2.38025	0.028115	-0.0259105	-0.000212643	Zhs_sh	150	9	Absent	Absent	Absent
0.869579	273	-15.2192	2.30228	0.0281292	-0.0302226	0.00273684	Bms_fo	150	7	Absent	Absent	Absent
0	272.321	-18.2735	0.816221	0.0285969	-0.0254437	-0.000937433	Bho_sh	90	6	Absent	Absent	Absent
0	273.124	-17.6134	0.394954	0.029505	-0.0269882	-0.00030196	Bhs_fo	90	6	Absent	Absent	Absent
0	273.391	-17.3161	0.492607	0.0296808	-0.0239988	-0.00251075	Bho_sh	90	6	Absent	Absent	Absent
0.318503	272.163	-15.0077	1.26622	0.0298012	-0.030608	0.00271347	Zmr_fo	150	7	Absent	Absent	Absent
0	274.497	-12.9853	2.21069	0.0299968	-0.0293949	-0.000505868	Zhs_sh	150	6	Absent	Absent	Absent
0	272.056	-18.1761	0.847136	0.0303075	-0.0313196	0.000493169	Bhs_fo	90	6	Absent	Absent	Absent
0	272.217	-18.3246	1.05374	0.0311683	-0.0290111	-0.000403669	Bho_fo	90	7	Absent	Absent	Absent
0	273.955	-13.7328	2.05257	0.0312736	-0.0323639	0.00204177	Zhs_sh	150	7	Absent	Absent	Absent
0.122038	288.227	-21.4711	-2.6425	0.0319935	-0.0186716	-0.00569858	Tnr_al	30	7	Absent	Absent	Absent
0.0155517	272.602	-16.9199	0.591306	0.0327188	-0.0319431	-0.000592752	Bhs_we	90	7	Absent	Absent	Absent
0.103981	288.945	-22.7358	-1.08694	0.0328769	-0.0196127	-0.00602811	Tnr_al	150	7	Absent	Absent	Absent
5.91634	273.192	-14.645	2.43074	0.0331058	-0.0283563	0.0019386	Zhs_sh	150	8	Absent	Absent	Absent
0.111496	287.8	-21.6413	-1.97446	0.0331621	-0.0187579	-0.00482764	Tnr_al	30	6	Absent	Absent	Absent
0	273.146	-18.1454	0.700969	0.0337722	-0.0277285	-0.00304169	Bho_sh	90	8	Absent	Absent	Absent
0	272.517	-17.9709	0.840814	0.0338042	-0.0292288	-0.00123349	Bho_fo	100	7	Absent	Absent	Absent
0.326212	272.593	-15.1404	1.90515	0.0342038	-0.0335555	-0.00015432	Zmr_op	150	7	Absent	Absent	Absent
0.198341	272.549	-15.1059	1.31735	0.0342413	-0.0359302	0.00318641	Bms_sh	150	8	Absent	Absent	Absent
5.20196	274.019	-15.2982	1.94097	0.0345466	-0.033024	0.00058865	Zhs_sh	150	8	Absent	Absent	Absent
0.106227	289.226	-22.5764	-2.10197	0.0352112	-0.0216835	-0.0046662	Tnr_al	30	7	Absent	Absent	Absent
15.5437	273.989	-13.4294	1.38925	0.0353007	-0.0370306	0.00387318	Zms_op	150	10	Absent	Absent	Absent
1.03899	273.944	-15.5706	1.44099	0.037571	-0.0354635	0.000437322	Bms_fo	150	8	Absent	Absent	Absent
0.0594797	289.016	-23.7534	-2.15987	0.0377003	-0.0253377	-0.00576905	Tns_al	30	7	Absent	Absent	Absent
0	272.704	-17.6021	0.595963	0.0381532	-0.0333526	-0.00106259	Zhs_fo	90	7	Absent	Absent	Absent
0.0115921	273.986	-18.2889	0.550366	0.0387639	-0.0329393	-0.00350677	Bho_sh	100	6	Absent	Absent	Absent
0	276.262	-11.594	1.61643	0.0388542	-0.0407519	0.000440313	Zhr_sh	150	6	Absent	Absent	Absent
0.00767225	273.156	-18.0514	0.478301	0.0390006	-0.0343563	-0.00419818	Bho_sh	90	7	Absent	Absent	Absent
3.54032	273.076	-14.0167	1.44992	0.0390614	-0.0359176	0.0015614	Zms_op	150	9	Absent	Absent	Absent
0.10645	272.407	-16.0985	1.81926	0.0396084	-0.0392908	0.00211059	Zmr_fo	150	7	Absent	Absent	Absent
0.0118944	296.66	-10.7191	-0.490674	0.0410804	0.00373061	-0.0048016	Mls_sh	210	3	Absent	Absent	Absent
0	272.446	-18.036	1.00768	0.0414127	-0.04021	0.00137255	Bho_sh	90	7	Absent	Absent	Absent
0.119015	287.607	-22.7466	-2.28123	0.0419131	-0.0301103	-0.00532102	Tns_al	30	7	Absent	Absent	Absent
0	273.489	-17.5704	0.624291	0.041984	-0.0321811	-0.00415939	Bho_sh	90	7	Absent	Absent	Absent
0.102371	286.05	-22.4833	-1.87726	0.0419909	-0.0290142	-0.00311704	Tns_al	30	6	Absent	Absent	Absent
0	272.028	-17.4633	1.52436	0.0423038	-0.0381236	0.000606873	Bho_fo	90	5	Absent	Absent	Absent
0	275.194	-12.558	2.07293	0.0427852	-0.0349642	-0.00280455	Zhr_sh	150	8	Absent	Absent	Absent
0.221464	283.639	-19.6659	-3.83172	0.0429081	-0.0381084	-0.00166562	Tnr_al	20	6	Absent	Absent	Absent
1.40481	272.366	-14.2144	2.42401	0.043683	-0.0428546	0.00339103	Zhs_sh	150	10	Absent	Absent	Absent
0.460745	273.769	-14.8559	1.14572	0.0441386	-0.0454341	0.00365605	WABOD	150	8	Absent	Absent	Absent
8.37052	273.949	-13.1896	1.20972	0.0444021	-0.0431623	0.00187061	Zhs_sh	200	10	Absent	Absent	Absent
14.1076	274.784	-14.4974	1.86758	0.0448435	-0.0419415	3.40826e-05	Zhs_sh	150	8	Absent	Absent	Absent
3.05549	274.227	-15.362	1.43871	0.0455066	-0.0405162	-0.000519465	Bms_sh	150	8	Absent	Absent	Absent
13.8625	275.462	-13.091	1.1182	0.0455368	-0.0457806	-0.00109662	Zhs_sh	150	7	Absent	Absent	Absent
1.38697	273.995	-15.2281	1.50854	0.0456429	-0.0410499	0.00049351	Zhs_sh	150	7	Absent	Absent	Absent
1.2574	272.443	-14.7255	2.39806	0.0458165	-0.0405708	-0.000637752	Zhs_sh	150	9	Absent	Absent	Absent
0	272.601	-18.136	0.780659	0.0458253	-0.0385405	-0.00204916	Bho_sh	90	6	Absent	Absent	Absent
0.0834068	288.81	-24.1967	-2.76768	0.0459796	-0.0305201	-0.0075217	Tns_al	30	5	Absent	Absent	Absent
0	272.471	-18.0073	0.903739	0.0462786	-0.0469037	0.00150745	Bhs_fo	90	7	Absent	Absent	Absent
0	272.245	-14.8087	2.663	0.0463845	-0.046059	0.00528103	Zmr_op	150	9	Absent	Absent	Absent
0	271.773	-18.2368	1.55144	0.0466082	-0.0481348	0.000682604	Bho_fo	150	6	Absent	Absent	Absent
3.41571	273.152	-14.1056	1.45006	0.0480894	-0.0527285	0.00413715	WABOD	150	7	Absent	Absent	Absent
1.41339	274.63	-16.2102	1.23269	0.0481346	-0.0469302	-0.00111602	Bms_sh	150	7	Absent	Absent	Absent
0	272.69	-17.9434	0.468905	0.0486384	-0.0391615	-0.00446246	Bho_fo	90	7	Absent	Absent	Absent
0	273.213	-17.7618	0.319338	0.0496889	-0.0420566	-0.00317041	Bho_we	90	7	Absent	Absent	Absent
12.5528	274.975	-15.4406	1.70527	0.0500036	-0.0481949	-0.00111988	Zhs_sh	150	7	Absent	Absent	Absent
0	272.477	-17.4102	0.610937	0.0500584	-0.0434694	-0.00123724	Zhs_fo	90	9	Absent	Absent	Absent
6.08261	274.202	-15.3569	1.93796	0.0505098	-0.0495523	0.0013191	Bms_sh	150	6	Absent	Absent	Absent
0.730837	272.692	-14.9911	1.6451	0.0505407	-0.0529728	0.00272437	Bhs_wa	150	8	Absent	Absent	Absent
13.7756	274.517	-14.822	2.50284	0.0505885	-0.0450183	-0.0022269	Zhs_sh	150	8	Absent	Absent	Absent
0.528497	271.873	-14.6473	2.49794	0.0512564	-0.0472176	0.00120641	Zmr_fo	150	6	Absent	Absent	Absent
0.2255	284.481	-19.3281	-3.38034	0.0513603	-0.0381846	-0.00320478	Tnr_sh	20	7	Absent	Absent	Absent
11.1686	274.256	-15.017	2.19172	0.0520307	-0.0498386	0.000589893	Zhs_sh	150	8	Absent	Absent	Absent
0	272.212	-18.0891	1.10152	0.05284	-0.0545222	0.0026285	Bhs_fo	90	7	Absent	Absent	Absent
11.1319	274.952	-13.6852	2.21149	0.0535434	-0.0483929	-0.000701593	Zhs_fo	150	10	Absent	Absent	Absent
0.0118147	273.472	-17.922	0.487189	0.0538698	-0.0447754	-0.00370292	Bho_sh	100	6	Absent	Absent	Absent
0.16318	272.382	-15.6172	1.49371	0.0544689	-0.0533311	0.00232885	Zmr_fo	100	6	Absent	Absent	Absent
0.0752852	289.735	-23.7386	-1.61908	0.0549817	-0.0291855	-0.0132369	Tns_al	30	8	Absent	Absent	Absent
0.156127	288.945	-21.6288	-1.13865	0.0560589	-0.0238134	-0.0153145	Tns_al	30	9	Absent	Absent	Absent
0	271.657	-18.111	0.772611	0.0568816	-0.0591447	0.00205117	Zhs_fo	90	6	Absent	Absent	Absent
0	273.32	-18.0162	0.751093	0.0579069	-0.046035	-0.00418482	Bho_sh	90	7	Absent	Absent	Absent
0	273.33	-17.0636	0.344708	0.0581445	-0.051107	-0.00193602	Bho_we	100	6	Absent	Absent	Absent
0.093944	288.305	-22.8618	-3.55824	0.0585617	-0.0378225	-0.00857974	Tnr_sh	30	6	Absent	Absent	Absent
2.12076	273.199	-13.7768	1.30602	0.0586601	-0.0550583	0.00151835	Zms_op	150	9	Absent	Absent	Absent
0.229413	289.396	-21.437	-0.767811	0.059418	-0.0302754	-0.0159632	Tnr_sh	30	7	Absent	Absent	Absent
17.5877	275.493	-13.2605	1.93314	0.0594769	-0.0552344	-0.00266163	Zhs_sh	150	6	Absent	Absent	Absent
0.135912	272.736	-15.6539	0.833163	0.0594858	-0.054549	-0.00216997	Bhs_wa	90	6	Absent	Absent	Absent
28.5001	275.432	-13.9573	1.22976	0.0609893	-0.0485485	-0.00274278	Ams_sh	150	8	Absent	Absent	Absent
0.13549	287.438	-21.1799	-2.63945	0.0611053	-0.0424826	-0.00587322	Tns_al	30	7	Absent	Absent	Absent
6.5083	273.431	-12.8437	0.957032	0.0614686	-0.062112	0.00672496	Zmr_op	150	10	Absent	Absent	Absent
0	272.805	-18.0211	0.422086	0.0616565	-0.0520464	-0.00283827	Zhs_fo	90	7	Absent	Absent	Absent
0	273.719	-17.8276	0.505863	0.0617419	-0.0479875	-0.00500822	Bho_sh	100	7	Absent	Absent	Absent
0.110744	287.721	-20.8727	-4.28951	0.0623186	-0.0436939	-0.00586059	Tnr_sh	30	9	Absent	Absent	Absent
0	271.755	-17.7535	0.941307	0.0625063	-0.0648662	0.00360752	Zhs_fo	90	9	Absent	Absent	Absent
1.20852	273.576	-14.7067	1.55997	0.0636023	-0.0605591	-0.000874745	Bms_sh	150	8	Absent	Absent	Absent
0.135732	289.197	-21.8264	-2.57801	0.0643307	-0.0397062	-0.00710981	Tnr_al	30	9	Absent	Absent	Absent
13.5464	275.629	-13.6555	2.18635	0.0653132	-0.0517693	-0.00358212	Zhr_op	150	8	Absent	Absent	Absent
0.00741117	273.013	-17.864	0.433164	0.0660838	-0.0578772	-0.00531313	Bho_sh	90	7	Absent	Absent	Absent
0	272.088	-17.3494	0.27778	0.0664021	-0.0595663	0.000270573	Zhs_fo	90	7	Absent	Absent	Absent
0.249819	286.518	-20.1056	-0.679633	0.067614	-0.0356825	-0.011232	Tms_sh	30	8	Absent	Absent	Absent
0.156566	288.812	-22.4151	-0.987126	0.0693466	-0.0383527	-0.0152588	Tns_al	30	8	Absent	Absent	Absent
0	274.316	-12.7604	1.70528	0.0693569	-0.0647845	-0.00219129	Zhs_sh	210	7	Absent	Absent	Absent
0.246686	286.222	-19.1839	-0.201234	0.0694595	-0.0213583	-0.0132485	Tnr_al	30	8	Absent	Absent	Absent
7.09536	274.043	-13.4116	1.26638	0.0700166	-0.0600903	-0.000924121	Zms_op	150	9	Absent	Absent	Absent
0.912668	286.665	-14.4895	-0.362517	0.0700424	-0.0103217	-0.0275193	Sls_al	210	2	Absent	Absent	Absent
2.04629	274.43	-15.3347	0.711302	0.0708449	-0.0662804	-0.00289894	Bms_sh	150	7	Absent	Absent	Absent
0	272.801	-17.6487	0.535645	0.0709474	-0.0569373	-0.00685512	Bho_sh	90	8	Absent	Absent	Absent
0	272.421	-18.1718	0.865154	0.0715028	-0.0707412	-0.000346873	Bho_sh	90	7	Absent	Absent	Absent
23.2999	275.014	-13.0849	1.27232	0.0718862	-0.0560873	-0.00245922	Zms_op	150	8	Absent	Absent	Absent
1.75255	273.782	-14.7246	1.57441	0.0719995	-0.0760794	0.00193944	Zhs_sh	150	7	Absent	Absent	Absent
3.55637	274.57	-14.587	1.39882	0.0722461	-0.0692652	0.00285444	Zhs_sh	150	8	Absent	Absent	Absent
18.7829	274.981	-13.6257	1.18285	0.0723065	-0.0717264	0.00381584	Zhs_fo	150	8	Absent	Absent	Absent
0	274.068	-12.1981	2.45137	0.0726101	-0.0703138	-0.00342231	Zhs_op	150	6	Absent	Absent	Absent
0	271.978	-18.7201	1.36226	0.0731108	-0.0712916	0.000122216	Bho_fo	90	5	Absent	Absent	Absent
0.149305	287.612	-21.6216	-2.75317	0.0735805	-0.050397	-0.00900933	Tnr_sh	30	8	Absent	Absent	Absent
0.0128853	273.619	-18.1076	0.446929	0.0741171	-0.0656674	-0.00769426	Bhs_fo	100	6	Absent	Absent	Absent
0.270512	288.23	-20.2319	-1.06733	0.0744082	-0.0441423	-0.0163183	Tms_al	30	7	Absent	Absent	Absent
17.1995	274.116	-12.3504	1.09929	0.0751358	-0.0770811	0.00129548	Zhs_sh	150	10	Absent	Absent	Absent
0	272.55	-17.4966	0.150131	0.0761358	-0.0655327	-0.00288764	Zhs_fo	90	8	Absent	Absent	Absent
0.0221877	272.367	-16.3303	0.560245	0.0767833	-0.0724871	0.000238457	WABOD	90	7	Absent	Absent	Absent
0	272.151	-17.7975	1.03233	0.0773718	-0.0769075	0.00220939	Bho_sh	90	6	Absent	Absent	Absent
0.0380767	272.712	-16.3193	0.606961	0.0787772	-0.0765729	6.90613e-05	Bhs_pa	90	8	Absent	Absent	Absent
0.23538	286.35	-20.1178	-1.01826	0.0792283	-0.0430936	-0.0095353	Tms_sh	30	7	Absent	Absent	Absent
18.9279	274.088	-13.8876	1.4332	0.0792909	-0.0764654	0.00108143	Zms_op	150	8	Absent	Absent	Absent
0.2376	285.455	-20.6769	-1.85723	0.080996	-0.0575632	-0.00962742	Tnr_al	30	8	Absent	Absent	Absent
13.3489	274.617	-13.2306	1.15253	0.0810493	-0.0676083	-0.00340214	Zms_op	150	9	Absent	Absent	Absent
0.530401	273.741	-15.3363	1.18096	0.082223	-0.0734854	0.00150459	Bms_sh	150	7	Absent	Absent	Absent
1.92716	286.502	-14.3662	-0.737923	0.0822574	-0.0627344	0.00895379	Sls_fo	30	5	Absent	Absent	Absent
0	271.989	-18.4384	0.944732	0.0823188	-0.079484	-5.68826e-05	Bhs_fo	100	6	Absent	Absent	Absent
0.414082	272.629	-15.2134	1.22204	0.0827868	-0.0834054	0.00233183	Zmr_fo	90	6	Absent	Absent	Absent
0.0835739	290.048	-24.1441	-2.76725	0.0831925	-0.0533857	-0.0119589	Tns_al	30	7	Absent	Absent	Absent
0	274.664	-11.8462	1.95621	0.0841213	-0.0664918	-0.00819923	Zhs_al	150	9	Absent	Absent	Absent
0.851254	274.652	-13.2569	-0.336426	0.0842347	-0.0753527	0.0003726	Zhs_ha	200	11	Absent	Absent	Absent
21.1428	274.373	-12.3923	0.609186	0.084362	-0.0721611	-0.000822209	Zhs_fo	150	9	Absent	Absent	Absent
0.316796	283.854	-18.4337	-3.4505	0.0845325	-0.0690576	-0.00381799	Tnr_al	20	7	Absent	Absent	Absent
0	272.938	-17.7927	0.767157	0.0853418	-0.0722609	-0.00260316	Bho_sh	90	8	Absent	Absent	Absent
0.0295137	274.108	-18.3411	0.551539	0.0859993	-0.0718195	-0.00914346	Bho_sh	100	6	Absent	Absent	Absent
14.3582	274.913	-12.3493	1.06648	0.0870553	-0.0734683	-0.00441173	Zhs_sh	150	10	Absent	Absent	Absent
0	272.41	-17.3407	0.239465	0.0901095	-0.0792515	-0.00249872	WABOD	90	7	Absent	Absent	Absent
0.186237	293.532	-17.2516	-1.27545	0.0908037	-0.00170631	-0.00563147	Tmr_op	210	10	Absent	Absent	Absent
0	275.697	-11.2255	1.84104	0.0910389	-0.0668555	-0.0122645	Zhr_op	150	9	Absent	Absent	Absent
0.00927831	273.386	-18.0495	0.573579	0.0917726	-0.0789562	-0.00939778	Bho_sh	90	7	Absent	Absent	Absent
0.250049	288.56	-20.8321	-1.67582	0.0918004	-0.0588951	-0.0193896	Tnr_sh	30	8	Absent	Absent	Absent
0	272.754	-17.8908	0.290601	0.0923956	-0.081266	-0.00303917	Zhs_fo	90	6	Absent	Absent	Absent
0.0220609	274.402	-18.3019	0.517167	0.0924328	-0.0774804	-0.00754965	Bho_sh	100	6	Absent	Absent	Absent
0.129531	290.024	-22.6396	-2.66368	0.0937914	-0.0557521	-0.0122013	Tnr_sh	30	9	Absent	Absent	Absent
0.0132128	273.617	-17.7168	0.343735	0.0943945	-0.0829541	-0.00981208	Bhs_fo	100	7	Absent	Absent	Absent
0.248437	274.154	-15.8587	1.08792	0.0972983	-0.0848132	-0.00278289	Bms_sh	150	4	Absent	Absent	Absent
0.175249	290.323	-21.1656	-0.569221	0.0973227	-0.04934	-0.0211793	Tnr_al	30	7	Absent	Absent	Absent
0.0805513	289.797	-23.8518	-2.3135	0.0978801	-0.0568361	-0.0198127	Tns_al	30	8	Absent	Absent	Absent
0.216972	290.727	-20.3034	-1.30963	0.0983873	-0.0423782	-0.0204174	Tnr_sh	150	8	Absent	Absent	Absent
0.459917	273.518	-15.6446	1.37598	0.0987659	-0.0981929	0.00108893	Bms_sh	150	8	Absent	Absent	Absent
3.91523	274.562	-15.2913	1.55461	0.099451	-0.0916323	0.00393941	Bms_sh	150	6	Absent	Absent	Absent
0	273.549	-17.3206	0.354243	0.0995367	-0.0768326	-0.00867589	Bho_sh	100	7	Absent	Absent	Absent
0.0150527	273.303	-17.7536	0.5409	0.0997461	-0.0825646	-0.00853694	Bho_sh	90	6	Absent	Absent	Absent
0.853896	273.851	-15.1877	1.44573	0.100818	-0.0916983	0.00218357	Bms_fo	150	7	Absent	Absent	Absent
2.29825	274.955	-14.5967	0.92716	0.101168	-0.0888832	0.00255166	Bms_sh	150	8	Absent	Absent	Absent
0.259269	287.595	-21.3916	-1.46712	0.10149	-0.0719335	-0.0116955	Tnr_al	30	7	Absent	Absent	Absent
11.3428	279.902	-7.94488	1.22951	0.103239	-0.0447776	-0.00973085	Bls_fo	210	6	Absent	Absent	Absent
23.9938	275.253	-11.7252	1.03623	0.10432	-0.0829604	-0.00913718	Zms_op	150	8	Absent	Absent	Absent
0	272.614	-18.1045	0.759787	0.104502	-0.0882609	-0.00632115	Bho_fo	90	7	Absent	Absent	Absent
0	275.36	-12.7542	1.99751	0.104935	-0.103608	0.00699642	Zhr_sh	50	7	Absent	Absent	Absent
0.240067	288.779	-21.3249	-1.71279	0.105087	-0.0697907	-0.016592	Tnr_sh	30	8	Absent	Absent	Absent
10.8312	275.049	-15.1507	1.54526	0.105449	-0.0902366	0.0010141	Bms_sh	150	7	Absent	Absent	Absent
0.153626	287.144	-21.5622	-2.37107	0.106031	-0.078392	-0.0110016	Tnr_al	30	8	Absent	Absent	Absent
6.98833	273.796	-13.6284	1.04128	0.106444	-0.103192	0.00618009	Zms_op	150	10	Absent	Absent	Absent
0.140014	290.577	-21.5279	-1.85512	0.107031	-0.0541194	-0.0181553	Tnr_al	30	7	Absent	Absent	Absent
0	273.525	-17.8214	0.37555	0.107397	-0.0831082	-0.0104448	Bho_sh	100	6	Absent	Absent	Absent
0.588071	284.003	-18.8299	-2.92179	0.108018	-0.0836045	-0.00332805	Tnr_sh	20	7	Absent	Absent	Absent
0	273.52	-17.7275	0.308882	0.108545	-0.0890436	-0.00791419	Bhs_fo	90	7	Absent	Absent	Absent
4.84561	277.709	-14.5565	-0.329395	0.109503	-0.0919352	-0.00727432	Bls_fo	210	6	Absent	Absent	Absent
0	273.209	-17.6717	0.449638	0.109686	-0.0858819	-0.0122397	Bhs_fo	90	6	Absent	Absent	Absent
8.71561	274.458	-13.1836	0.724123	0.109738	-0.095091	-0.00154835	Zhs_sh	150	9	Absent	Absent	Absent
0.329009	273.376	-15.0092	1.09547	0.110969	-0.112745	0.00214219	Zmr_op	150	7	Absent	Absent	Absent
2.75565	274.024	-14.5735	0.945896	0.111394	-0.102733	-0.0023991	Zmr_op	150	9	Absent	Very high	Absent
0.151445	289.743	-21.1319	-2.52307	0.111812	-0.0749095	-0.0129945	Tnr_al	30	7	Absent	Absent	Absent
4.02414	273.771	-13.7411	0.98075	0.112561	-0.114588	0.00272894	Zhs_sh	210	8	Absent	Absent	Absent
0.735881	274.401	-14.9706	0.813605	0.112741	-0.110959	0.00372669	Bms_sh	150	8	Absent	Absent	Absent
0.86953	274.191	-15.7112	1.16604	0.113583	-0.103757	-0.000160914	Bms_fo	150	7	Absent	Absent	Absent
0.0121116	273.458	-17.8389	0.465432	0.114192	-0.100019	-0.0121347	Bhs_fo	100	7	Absent	Absent	Absent
0.0739253	274.433	-18.5532	0.31543	0.114603	-0.0954035	-0.0180285	Bho_sh	90	7	Absent	Absent	Absent
11.1764	275.358	-14.0914	1.01303	0.114793	-0.103214	0.00188108	Zms_op	150	8	Absent	Absent	Absent
0	271.714	-17.8349	0.736979	0.11554	-0.117207	0.00690509	Zhs_fo	90	7	Absent	Absent	Absent
4.63484	291.693	-7.96755	0.970693	0.115716	0.0755935	-0.00922863	Mlr_al	210	4	Absent	Absent	Absent
0.146436	290.733	-21.1976	-3.05848	0.115834	-0.0601296	-0.0202107	Tms_sh	30	8	Absent	Absent	Absent
0.0997761	291.775	-22.0689	-2.73798	0.116605	-0.0607195	-0.0170697	Tnr_al	30	7	Absent	Absent	Absent
13.2758	275.477	-12.7714	0.829575	0.117467	-0.103983	-0.00232113	Zhs_sh	150	9	Absent	Absent	Absent
8.11554	275.199	-12.0796	0.797345	0.118421	-0.0857772	-0.00681603	Zms_op	150	6	Absent	Absent	Absent
16.6502	276.415	-12.008	1.56386	0.118529	-0.0913696	-0.00998352	Zhr_op	150	4	Absent	Absent	Absent
7.2345	274.16	-15.2727	2.33072	0.118915	-0.100917	-0.00435593	Zhs_sh	150	7	Absent	Absent	Absent
0	273.018	-17.1109	0.381734	0.119492	-0.103725	-0.00468737	WABOD	90	6	Absent	Absent	Absent
0.0420046	292.506	-24.5079	-3.24328	0.12003	-0.0668023	-0.026697	Tns_al	30	6	Absent	Absent	Absent
3.29797	277.841	-14.0668	-0.301469	0.120351	-0.0930008	-0.00535181	Zms_al	150	11	Absent	Absent	Absent
0	273.4	-17.7718	0.295167	0.120849	-0.0967924	-0.00681171	Bhs_we	90	7	Absent	Absent	Absent
0.619748	274.271	-15.7857	1.21353	0.12209	-0.111229	0.00261693	Bms_sh	150	8	Absent	Absent	Absent
36.0237	276.73	-13.7733	0.818685	0.122262	-0.0949131	-0.00417411	Ams_sh	150	7	Absent	Absent	Absent
2.68157	276.436	-14.2048	-0.504219	0.122769	-0.10765	0.0043566	Zmr_fo	150	11	Absent	Absent	Absent
0.202668	287.181	-20.8293	-2.38524	0.122983	-0.086098	-0.0121857	Tnr_al	30	8	Absent	Absent	Absent
0.0217267	295.705	-10.3853	-1.14817	0.123169	0.00786913	0.0010484	Mls_sh	210	4	Absent	Absent	Absent
0.243509	289.27	-18.2574	-0.947723	0.123914	-0.0493534	-0.033355	Tns_al	210	7	Absent	Absent	Absent
0.241931	289.527	-20.7561	-1.43538	0.124038	-0.0693602	-0.0188923	Tmr_sh	30	8	Absent	Absent	Absent
16.9004	275.322	-15.1896	1.64813	0.124475	-0.104562	-0.00518156	Zhs_sh	150	8	Absent	Absent	Absent
16.1465	275.196	-14.9761	1.44039	0.12471	-0.10406	-0.00628418	Zhs_sh	150	7	Absent	Absent	Absent
0.331302	290.448	-20.1544	-0.963623	0.125452	-0.0663711	-0.0261633	Tms_al	30	6	Absent	Absent	Absent
11.9851	276.519	-12.3786	0.589429	0.127282	-0.0717462	-0.00867837	Zhs_fo	150	7	Absent	Absent	Absent
0	273.732	-17.5195	0.329417	0.127284	-0.104098	-0.0079885	Bho_we	90	6	Absent	Absent	Absent
0.162372	291.431	-20.9423	-2.06452	0.127296	-0.0548664	-0.0282116	Tmr_op	30	8	Absent	Absent	Absent
0.131748	291.903	-21.9838	-2.06956	0.129776	-0.0660105	-0.022058	Tnr_al	30	7	Absent	Absent	Absent
3.84432	277.172	-13.6168	-0.467921	0.130738	-0.113802	-0.0017072	Zmr_op	150	10	Absent	Absent	Absent
0	272.139	-18.2499	0.450711	0.13086	-0.133566	0.00503016	Zhs_fo	90	6	Absent	Absent	Absent
0.0161032	274.201	-17.8221	0.433924	0.131824	-0.120676	-0.0173252	Bho_fo	90	4	Absent	Absent	Absent
0.0382208	291.95	-25.0552	-3.91683	0.132015	-0.0837531	-0.0225861	Tns_al	30	6	Absent	Absent	Absent
20.2806	276.743	-14.2731	1.21884	0.132688	-0.110028	-0.00966396	Ahs_sh	150	7	Absent	Absent	Absent
0.307222	273.181	-15.9127	0.784841	0.132961	-0.125542	-0.002216	Bhs_fo	90	9	Absent	Absent	Absent
0.0435148	273.08	-16.8055	0.663776	0.132978	-0.121323	-0.0052751	Bhs_we	90	7	Absent	Absent	Absent
1.86975	273.729	-14.5999	1.33542	0.134198	-0.124245	-0.00259154	Bmr_pa	90	8	Absent	Absent	Absent
0.117819	290.872	-23.8421	-1.9875	0.134407	-0.0653625	-0.0343719	Tnr_al	30	6	Absent	Absent	Absent
0.283298	286.669	-19.8806	-1.15298	0.134756	-0.0930843	-0.0177809	Tms_sh	30	9	Absent	Absent	Absent
0	273.387	-17.7052	0.183993	0.134874	-0.110347	-0.00800644	Bhs_fo	90	7	Absent	Absent	Absent
0.134172	291.227	-21.6113	-2.62409	0.134938	-0.0749438	-0.017295	Tms_sh	30	7	Absent	Absent	Absent
0.0381429	272.905	-17.0286	0.701525	0.136582	-0.114423	-0.00722106	WABOD	90	7	Absent	Absent	Absent
0.0132822	273.476	-18.0361	0.53379	0.137098	-0.114835	-0.0160235	Bho_sh	90	7	Absent	Absent	Absent
0	275.724	-11.0948	1.84694	0.138567	-0.119669	-0.00794511	Zhr_op	150	9	Absent	Absent	Absent
0.306468	273.214	-15.225	0.749783	0.138712	-0.131357	-0.00279854	Bhs_fo	90	6	Absent	Absent	Absent
0	273.746	-17.2546	0.443245	0.13881	-0.113974	-0.00511792	Bhs_fo	90	7	Absent	Absent	Absent
22.7251	276.784	-14.0829	0.765461	0.138815	-0.111101	-0.00368192	Chs_fo	180	6	Absent	Absent	Absent
2.47864	273.49	-14.3539	1.44466	0.140517	-0.138095	0.000548947	Bmr_pa	150	9	Absent	Absent	Absent
0.0365912	272.899	-16.6682	0.464664	0.14143	-0.133258	-0.00394171	Bhs_we	90	8	Absent	Absent	Absent
0	273.22	-17.1515	0.632444	0.141904	-0.11896	-0.00523702	Bhs_we	90	7	Absent	Absent	Absent
0.0114601	273.903	-17.9317	0.413373	0.143778	-0.117352	-0.0112714	Bho_sh	100	6	Absent	Absent	Absent
0.0871175	273.499	-16.8742	0.615699	0.143932	-0.132206	-0.00694326	Bhs_we	90	7	Absent	Absent	Absent
0.448784	274.078	-15.5342	0.450672	0.143959	-0.12614	0.00218604	Bms_sh	150	7	Absent	Absent	Absent
17.1067	276.677	-11.2223	0.542036	0.14512	-0.0991873	-0.0151206	Zhs_sh	150	8	Low	Absent	Absent
0.214589	290.236	-20.0991	-0.94341	0.145187	-0.0805541	-0.032262	Tms_al	30	5	Absent	Absent	Absent
0.810815	274.139	-14.6475	0.800979	0.147257	-0.132897	0.00360529	Bms_sh	150	8	Absent	Absent	Absent
0.140063	292.261	-21.5695	-2.28796	0.147378	-0.0730929	-0.0255599	Tnr_al	30	7	Absent	Absent	Absent
0	273.483	-17.9795	0.390615	0.148733	-0.118121	-0.0119616	Bho_sh	100	7	Absent	Absent	Absent
32.8236	276.593	-13.7741	1.50975	0.149405	-0.113886	-0.021367	Zhr_sh	150	8	Absent	Absent	Absent
2.2083	276.299	-14.129	-0.613178	0.149439	-0.122101	-0.00156767	Zmr_fo	150	12	Absent	Absent	Absent
0.246954	288.758	-20.265	-1.98836	0.149471	-0.082475	-0.0155107	Tnr_al	30	9	Absent	Absent	Absent
24.9924	275.583	-12.7946	0.918336	0.149512	-0.11053	-0.00468096	Zhs_sh	150	9	Absent	Absent	Absent
0.768976	273.465	-14.7739	1.14767	0.150102	-0.145469	0.00129178	Bmr_fo	90	6	Absent	Absent	Absent
0.465364	286.526	-14.9479	-0.152897	0.150267	-0.0616119	-0.0387805	Tnr_al	210	8	Absent	Absent	Absent
1.2994	274.003	-14.9149	1.28068	0.150508	-0.129539	-0.00260058	Bms_fo	150	6	Absent	Absent	Absent
0	272.913	-17.976	0.640974	0.151732	-0.125835	-0.0102562	Bho_fo	100	6	Absent	Absent	Absent
0.834999	273.738	-15.3987	1.21636	0.151995	-0.136938	0.000854685	Bms_sh	150	7	Absent	Absent	Absent
2.56059	275.557	-16.321	0.105492	0.152377	-0.130145	-0.0112189	Bls_al	150	6	Absent	Absent	Absent
0.335564	286.59	-20.8132	-2.75552	0.153042	-0.107676	-0.0111546	Tnr_sh	30	9	Absent	Absent	Absent
12.5111	279.698	-7.95868	1.06679	0.155061	-0.0744717	-0.0190313	Bls_fo	210	7	Absent	Absent	Absent
0.199046	288.332	-20.6611	-2.20547	0.155505	-0.0911513	-0.0173801	Tnr_al	30	10	Absent	Absent	Absent
0.115802	291.931	-21.7351	-2.73597	0.156524	-0.0853616	-0.0218043	Tnr_op	30	6	Absent	Absent	Absent
28.616	275.944	-13.5732	0.935613	0.158086	-0.128317	-0.00242722	Zhs_fo	150	7	Absent	Absent	Absent
6.89208	277.435	-13.013	-0.336818	0.159218	-0.136713	0.0023329	Mmr_op	150	12	Absent	Absent	Absent
1.76346	277.459	-14.2326	-0.49792	0.159727	-0.136535	0.000646861	Zmr_fo	150	12	Absent	Absent	Absent
0.275657	274.329	-15.4815	0.59917	0.160047	-0.141223	-0.0013798	Bms_op	150	7	Absent	Absent	Absent
0.370567	290.151	-18.503	-1.07503	0.160419	-0.037959	-0.0136841	Mmr_sh	30	7	Absent	Absent	Absent
0.0420492	273.364	-16.8866	0.595191	0.160616	-0.155418	-0.00267111	Bhs_pa	90	7	Absent	Absent	Absent
0.299368	290.13	-20.4506	-0.929882	0.160628	-0.0921516	-0.0321067	Tmr_sh	30	7	Absent	Absent	Absent
0.178658	272.987	-15.4485	0.495719	0.161387	-0.151048	-0.00453145	Bhs_wa	90	7	Absent	Absent	Absent
0.100545	288.817	-21.2244	-4.58368	0.161985	-0.112279	-0.0141294	Tns_al	30	7	Absent	Absent	Absent
0.169775	292.807	-20.8166	-2.55652	0.16218	-0.0679942	-0.0253602	Tnr_al	30	7	Absent	Absent	Absent
0.049158	274.501	-18.4797	0.433383	0.162398	-0.138038	-0.0211772	Bho_sh	90	8	Absent	Absent	Absent
14.9364	275.438	-12.506	1.07556	0.162534	-0.118092	-0.00954016	Zhs_sh	200	10	Absent	Absent	Absent
0.19341	291.749	-20.2685	-2.54419	0.163193	-0.0692826	-0.0247104	Tnr_al	30	10	Absent	Absent	Absent
0.714316	273.428	-15.01	1.2188	0.164403	-0.153509	0.00105505	Bhs_fo	90	7	Absent	Absent	Absent
0.167128	291.172	-21.121	-2.43909	0.164942	-0.0857791	-0.0212195	Tnr_al	30	6	Absent	Absent	Absent
0.262304	285.69	-19.5405	-2.25455	0.164977	-0.125524	-0.00641273	Tnr_sh	30	9	Absent	Absent	Absent
18.982	275.963	-13.3674	1.66598	0.165421	-0.138099	-0.0106692	Zhs_sh	150	8	Absent	Absent	Absent
8.21119	280.472	-14.2689	-0.73962	0.165579	-0.118486	-0.00597294	Zms_al	150	11	Absent	Absent	Absent
13.8293	276.836	-11.3946	0.577887	0.165606	-0.136773	-0.00909364	Zhs_sh	150	8	Absent	Absent	Absent
0.172425	290.491	-22.6897	-2.30842	0.167026	-0.0946874	-0.0345267	Tnr_al	30	7	Absent	Absent	Absent
0.182832	293.482	-20.5725	-0.981547	0.167843	-0.0667346	-0.0269416	Mnr_sh	30	9	Absent	Absent	Absent
0.165898	294.362	-21.2762	-1.87384	0.168691	-0.0633073	-0.0243565	Tmr_op	30	7	Absent	Absent	Absent
16.7768	275.608	-14.6304	1.67468	0.168828	-0.145724	-0.0100987	Zhs_sh	150	7	Absent	Absent	Absent
0	273.897	-17.572	0.487439	0.170745	-0.13276	-0.0127708	Bho_sh	90	7	Absent	Absent	Absent
11.0561	278.005	-14.6388	-0.553782	0.170924	-0.115215	-0.010978	Bls_fo	210	9	Absent	Absent	Absent
0.135243	294.904	-21.3359	-1.79296	0.173032	-0.0538594	-0.0269673	Tmr_op	30	8	Absent	Absent	Absent
2.90443	288.366	-15.1007	-0.628208	0.173518	-0.064215	-0.00318301	Sls_al	150	4	Absent	Absent	Absent
10.8348	276.033	-12.0884	0.442069	0.174169	-0.11678	-0.0183023	Ahs_sh	150	8	Absent	Absent	Absent
0.171969	297.729	-18.8938	-1.87135	0.176477	-0.0153497	-0.012482	Tmr_op	150	9	Absent	Absent	Absent
0.719274	283.504	-18.2599	-1.4135	0.176871	-0.122101	-0.00707626	Tnr_al	30	6	Absent	Absent	Absent
1.89234	274.021	-14.5159	1.23416	0.176916	-0.159288	-0.00302238	Zmo_sh	150	8	Absent	Absent	Absent
0.0271312	291.621	-25.3974	-3.44983	0.177553	-0.102454	-0.038035	Tns_al	30	4	Absent	Absent	Absent
4.08489	277.585	-14.7687	-0.452777	0.178315	-0.120261	-0.00920965	Bls_fo	210	5	Absent	Absent	Absent
0.627542	273.485	-15.351	0.343421	0.178879	-0.164709	-0.00587705	Bhs_wa	100	7	Absent	Absent	Absent
0.254504	287.355	-12.8422	0.0464751	0.17961	-0.0255367	-0.0371908	Tns_al	210	6	Absent	Absent	Absent
0	274.394	-17.5383	0.356908	0.180488	-0.151897	-0.00592897	Bhs_fo	100	6	Absent	Absent	Absent
3.4048	289.054	-14.6258	-0.957535	0.180595	-0.0517104	-0.00188397	Sls_al	210	2	Absent	Absent	Absent
4.17907	281.357	-9.37796	0.197751	0.181059	-0.0977402	-0.0336502	Clo_fo	210	1	Absent	Absent	Absent
21.3833	276.291	-14.6599	1.24936	0.181454	-0.154188	-0.0195536	Zhs_sh	150	7	Absent	Absent	Absent
0.0732696	299.696	-20.1352	-1.50421	0.181543	-0.0106872	-0.0112432	Tmr_al	150	7	Absent	Absent	Absent
0.174775	291.121	-21.0121	-2.8267	0.181762	-0.101435	-0.0258314	Tmr_sh	30	9	Absent	Absent	Absent
0.555685	274.548	-14.8558	0.166605	0.181886	-0.155339	0.000777598	Bms_sh	150	8	Absent	Absent	Absent
0.317012	273.872	-15.7661	0.686679	0.182242	-0.167561	-0.00665415	Bhs_pa	100	6	Absent	Absent	Absent
0.353455	291.088	-18.5676	-1.47869	0.182279	-0.075297	-0.0168692	Tms_al	30	7	Absent	Absent	Absent
0.842821	274.416	-15.4298	0.52724	0.182497	-0.157369	-0.000272852	Bms_sh	150	7	Absent	Absent	Absent
0.247219	292.729	-20.6891	-1.26045	0.1828	-0.0607399	-0.0304568	Tmr_al	30	7	Absent	Absent	Absent
0.879241	274.557	-15.6379	0.857001	0.184741	-0.165241	-0.00526742	Bms_fo	150	7	Absent	Absent	Absent
0.401344	286.337	-18.8	-2.20321	0.18487	-0.127856	-0.00507851	Tnr_al	30	9	Absent	Absent	Absent
0.167834	292.681	-21.3415	-1.05287	0.185213	-0.0706685	-0.0375363	Tmr_sh	30	7	Absent	Absent	Absent
0.183665	292.147	-20.4868	-2.4162	0.185858	-0.0981229	-0.0248377	Tnr_al	30	7	Absent	Absent	Absent
0.204587	274.196	-15.1615	0.281579	0.186614	-0.176096	0.00624576	Bhs_fo	150	7	Absent	Absent	Absent
0	273.856	-17.6023	0.421724	0.186834	-0.15094	-0.0118824	Bho_sh	100	6	Absent	Absent	Absent
11.5752	274.596	-13.515	0.904505	0.187657	-0.178204	0.00762466	Zms_op	150	9	Absent	Absent	Absent
0	273.75	-17.8361	0.26896	0.188308	-0.150289	-0.0130405	Bhs_fo	90	7	Absent	Absent	Absent
22.3514	275.648	-13.6487	1.79552	0.18902	-0.154855	-0.0162723	Zhs_sh	150	7	Absent	Absent	Absent
0.183358	291.515	-20.8557	-1.84628	0.189041	-0.102015	-0.0286509	Tms_op	30	7	Absent	Absent	Absent
0	273.981	-17.7037	0.35673	0.189222	-0.149189	-0.0147492	Bho_sh	100	7	Absent	Absent	Absent
0.268021	295.997	-19.1165	-1.46538	0.18971	-0.0173522	-0.0107045	Mnr_op	150	5	Absent	Absent	Absent
16.8652	275.632	-14.3091	1.29875	0.190094	-0.162727	-0.0107245	Zhs_sh	150	7	Absent	Absent	Absent
0.13538	294.56	-21.5349	-1.46471	0.190251	-0.0737907	-0.0339054	Tmr_op	30	8	Absent	Absent	Absent
0.871767	273.872	-15.476	0.638518	0.190406	-0.161088	-0.00858627	Bhs_fo	100	7	Absent	Absent	Absent
0.182866	292.201	-21.9826	-1.87237	0.190589	-0.0892418	-0.0410901	Tms_al	30	8	Absent	Absent	Absent
0.155387	292.526	-21.5055	-1.97342	0.191218	-0.0883107	-0.0270163	Tms_sh	30	7	Absent	Absent	Absent
0.30025	294.27	-18.8649	-1.34232	0.193689	-0.041369	-0.011927	Tmr_al	150	7	Absent	Absent	Absent
6.69876	280.533	-14.7295	-0.256992	0.194032	-0.156096	-0.000512284	Zms_al	150	9	Absent	Absent	Absent
0.0973663	297.97	-19.7594	-1.79184	0.194479	-0.00746404	-0.0167646	Tmr_al	150	7	Absent	Absent	Absent
0.107485	299.534	-19.5566	-1.75732	0.197661	-0.00759095	-0.00957566	Tmr_al	150	8	Absent	Absent	Absent
21.3798	276.021	-13.7029	0.688408	0.19774	-0.169563	-0.00422454	Zms_op	150	7	Absent	Absent	Absent
0.237353	293.238	-20.9959	-1.55062	0.197754	-0.0827618	-0.0317079	Tmr_op	30	8	Absent	Absent	Absent
0.268942	290.175	-21.5815	-2.10327	0.198794	-0.112119	-0.0433989	Tmr_sh	30	7	Absent	Absent	Absent
0.0241501	273.099	-17.3355	0.47026	0.201465	-0.176332	-0.0106208	WABOD	90	7	Absent	Absent	Absent
1.20352	287.658	-15.8426	-0.740374	0.202023	-0.0510119	-0.0172377	Sls_al	210	6	Absent	Absent	Absent
1.35267	274.763	-15.8045	1.10353	0.202225	-0.174857	-0.00700784	Bms_fo	150	6	Absent	Absent	Absent
0.288154	290.256	-18.9068	-1.10398	0.202325	-0.0945754	-0.0468789	Tms_al	30	7	Absent	Absent	Absent
0.167994	292.836	-20.7534	-1.44668	0.203488	-0.0831509	-0.0357278	Tms_al	30	8	Absent	Absent	Absent
3.47655	274.452	-14.4844	0.899302	0.204292	-0.161454	-0.0180006	Bms_fo	90	8	Absent	Absent	Absent
15.0048	279.066	-13.3751	-0.580514	0.205243	-0.133815	-0.011709	Zmr_fo	150	12	Absent	Absent	Absent
3.33596	278.02	-14.0152	-0.819379	0.207415	-0.173735	2.27262e-05	Zmr_fo	150	9	Absent	Very high	Absent
12.64	275.384	-15.1577	1.46539	0.20802	-0.181483	-0.0112234	Zhs_sh	150	7	Absent	Absent	Absent
0.230007	294.816	-20.6708	-0.888287	0.208293	-0.0689345	-0.0301438	Tmr_op	30	9	Absent	Absent	Absent
26.6609	277.138	-13.3696	1.07952	0.208954	-0.152475	-0.021254	Zhs_sh	150	7	Absent	Absent	Absent
14.4305	275.363	-13.971	0.705636	0.20987	-0.19774	0.00422706	Zms_op	150	8	Absent	Absent	Absent
9.41761	281.373	-13.9405	-0.72409	0.21082	-0.128212	-0.0166907	Zms_al	150	12	Absent	Absent	Absent
1.03881	282.354	-17.3808	-2.08315	0.210913	-0.164184	-0.0115523	Tnr_al	20	7	Absent	Absent	Absent
0.104912	298.352	-20.0305	-0.613281	0.211199	-0.0224861	-0.0278838	Tmr_op	150	8	Absent	Absent	Absent
0.233046	295.438	-19.1575	-1.69888	0.211999	-0.0644957	-0.0186724	Tmr_op	30	7	Absent	Absent	Absent
0	273.361	-17.8597	0.315745	0.212327	-0.173074	-0.012205	Bhs_fo	90	6	Absent	Absent	Absent
1.62653	295.211	-11.1922	0.550072	0.212593	0.0856734	-0.00756311	Mhr_sh	150	2	Absent	Absent	Absent
0.156764	293.461	-21.4994	-2.07644	0.212628	-0.0971572	-0.0286399	Tms_sh	30	7	Absent	Absent	Absent
0.191638	293.541	-20.5833	-2.54197	0.213154	-0.0868415	-0.0250759	Tmr_sh	30	7	Absent	Absent	Absent
0.136501	274.557	-18.3356	0.510747	0.213202	-0.182367	-0.0266308	Bho_sh	100	6	Absent	Absent	Absent
1.09486	286.345	-13.8189	-0.275188	0.213668	-0.0150626	-0.0747856	Sls_al	210	2	Absent	Absent	Absent
0	275.837	-10.7423	1.45063	0.213696	-0.18398	-0.00560448	Zhs_sh	210	6	Absent	Absent	Absent
0.177172	289.833	-20.7045	-2.14572	0.214373	-0.130519	-0.0232704	Tnr_al	30	9	Absent	Absent	Absent
0.0157264	274.121	-18.5312	0.521165	0.214731	-0.184979	-0.0211373	Bho_sh	90	7	Absent	Absent	Absent
8.38759	275.496	-13.7582	0.775221	0.215088	-0.171355	0.00546509	Chs_fo	150	8	Absent	Absent	Absent
0.244907	294.274	-19.8047	-0.916227	0.215319	-0.0867707	-0.0466003	Tms_al	30	7	Absent	Absent	Absent
0.200619	291.852	-21.352	-1.93536	0.215449	-0.103075	-0.0451516	Tms_al	30	9	Absent	Absent	Absent
0.209016	296.433	-18.7882	-1.36412	0.215576	-0.00489065	-0.0261607	Tmr_al	20	8	Absent	Absent	Absent
7.61031	279.691	-12.6082	-0.0226059	0.215944	-0.164607	-0.0168567	Bls_fo	210	2	Absent	Absent	Absent
0.776305	287.769	-15.9139	-1.28277	0.216122	-0.0518593	-0.0278727	Sls_al	210	5	Absent	Absent	Absent
0.102251	295.013	-20.4928	-0.382383	0.217183	-0.0487323	-0.0375279	Tmr_sh	30	8	Absent	Absent	Absent
0	274.018	-17.4124	0.436684	0.21731	-0.183704	-0.00899411	Bhs_fo	90	6	Absent	Absent	Absent
10.1571	276.18	-10.2055	0.632399	0.217643	-0.199187	-0.0155369	Zhs_sh	150	5	Absent	Absent	Absent
13.4644	278.527	-13.048	-0.611785	0.217732	-0.161741	0.00482826	WABOD	150	11	Absent	Absent	Absent
0.351103	293.493	-19.8022	-1.94942	0.218157	-0.076588	-0.0270231	Tmr_op	30	8	Absent	Absent	Absent
0.21307	295.669	-19.1657	-2.84847	0.219003	-0.0917764	-0.00515665	Tmr_op	30	7	Absent	Absent	Absent
0.178103	293.96	-20.686	-2.49414	0.219317	-0.0856536	-0.0277712	Tnr_al	30	6	Absent	Absent	Absent
0.212981	294.321	-20.2111	-2.34739	0.219728	-0.0750759	-0.0303108	Tmr_sh	30	8	Absent	Absent	Absent
9.46919	276.922	-11.0835	0.535303	0.22065	-0.150556	-0.0227164	Zhs_sh	150	7	Absent	Absent	Absent
25.6078	275.619	-12.8991	0.903592	0.22092	-0.184795	0.00635193	Zhs_fo	150	8	Absent	Absent	Absent
0.137452	273.853	-16.239	0.553201	0.22126	-0.197821	-0.00890621	Bhs_wa	100	6	Absent	Absent	Absent
1.03178	288.16	-17.0228	-0.275563	0.222151	-0.0360722	-0.00868952	Mmr_sh	150	8	Absent	Absent	Absent
0.379606	290.258	-20.1033	-1.60263	0.222669	-0.106668	-0.0331639	Tnr_al	30	9	Absent	Absent	Absent
0.317163	292.936	-19.07	-0.696456	0.222896	-0.0620463	-0.0221351	Mmr_sh	30	10	Absent	Absent	Absent
0.160207	293.474	-20.9409	-2.57113	0.223622	-0.0986467	-0.0316855	Tmr_sh	30	8	Absent	Absent	Absent
0	276.379	-11.2683	1.29862	0.223867	-0.194494	-0.00823597	Zhs_sh	50	10	Absent	Absent	Absent
0.0103839	273.76	-17.8822	0.312161	0.224677	-0.192287	-0.0241153	Bhs_fo	100	6	Absent	Absent	Absent
0.330896	294.942	-18.6985	-1.34623	0.225125	-0.0664838	-0.0225479	Tmr_op	30	8	Absent	Absent	Absent
0.234305	296.291	-19.7987	-2.04602	0.225135	-0.0608138	-0.0169206	Tmr_op	150	9	Absent	Absent	Absent
0.423448	300.858	-11.8362	0.0639684	0.225462	0.061219	0.000822364	Mhr_ha	150	10	Absent	Absent	Absent
0.491024	292.257	-18.4708	-1.048	0.225773	-0.0726305	-0.0198729	Mmr_sh	30	8	Absent	Absent	Absent
1.05391	288.879	-16.8925	-1.05196	0.22597	-0.0458603	-0.0153577	Sls_al	20	5	Absent	Absent	Absent
0.179789	297.199	-19.2404	-1.56887	0.226157	-0.0261146	-0.022212	Tmr_op	150	8	Absent	Absent	Absent
0.276832	296.715	-19.3932	-2.02473	0.226932	-0.0507838	-0.0150018	Tmr_op	30	7	Absent	Absent	Absent
0.304478	297.333	-18.9086	-1.43044	0.227776	-0.0380905	-0.0157821	Tmr_al	30	7	Absent	Absent	Absent
12.163	278.623	-13.0503	-0.739488	0.228072	-0.14852	-0.0114702	Zmr_op	150	12	Absent	Absent	Absent
6.03509	277.936	-14.1644	-0.819065	0.22815	-0.186822	-0.00232542	Zms_al	150	11	Absent	Absent	Absent
17.3674	276.407	-12.4135	0.785897	0.228234	-0.162983	-0.0208161	Ahs_sh	150	9	Very low	Absent	Absent
0.203079	289.223	-20.7343	-2.65898	0.228323	-0.145857	-0.0252355	Tnr_al	30	8	Absent	Absent	Absent
0.667226	274.904	-15.8512	0.7811	0.228394	-0.204052	-0.0125175	Bms_fo	150	6	Absent	Absent	Absent
0.239679	296.502	-19.4268	-1.80769	0.228601	-0.0319067	-0.0239129	Tmr_op	30	7	Absent	Absent	Absent
0.297431	274.178	-15.2269	0.327659	0.228602	-0.204921	0.00307649	Bms_sh	150	8	Absent	Absent	Absent
5.54255	276.974	-13.3689	-0.782513	0.228897	-0.179046	-0.0029095	Zmr_pa	70	11	Absent	Absent	Absent
1.3305	273.79	-14.5055	0.820661	0.229732	-0.215853	-0.000829744	Bmr_pa	90	7	Absent	Absent	Absent
0.176548	297.448	-18.8331	-1.55826	0.22989	-0.0115476	-0.0215243	Tmr_al	150	6	Absent	Absent	Absent
2.91928	274.114	-13.9561	0.662914	0.230085	-0.214388	-0.00313317	Bms_fo	90	7	Absent	Absent	Absent
0.234178	295.895	-18.4369	-1.22702	0.230104	-0.007407	-0.0251486	Tmr_al	20	7	Absent	Absent	Absent
0.195009	298.069	-18.5739	-1.78412	0.231455	-0.0205226	-0.0101127	Tmr_op	150	5	Absent	Absent	Absent
0.131859	297.333	-19.5708	-0.625758	0.231596	-0.0306205	-0.0295866	Tms_op	20	9	Absent	Absent	Absent
0.22396	297.22	-18.84	-1.89882	0.232075	-0.0203187	-0.0136306	Tmr_op	150	8	Absent	Absent	Absent
4.14252	277.599	-13.591	-0.938443	0.232197	-0.176791	-0.0117264	Zmr_fo	50	12	Absent	Absent	Absent
2.66766	291.379	-10.3067	-0.0994168	0.232259	0.00496194	-0.00201676	Mhs_sh	210	5	Absent	Absent	Absent
15.6198	275.721	-14.8441	1.09255	0.232449	-0.204933	-0.00388529	Zhs_al	150	7	Absent	Absent	Absent
0.0917104	274.288	-17.9299	0.506039	0.232681	-0.196292	-0.0268776	Bho_fo	100	5	Absent	Absent	Absent
0.249173	296.554	-19.2581	-1.8658	0.233044	-0.0516258	-0.0228847	Tmr_op	30	8	Absent	Absent	Absent
0.00839093	273.895	-17.8357	0.274614	0.233284	-0.207707	-0.0280745	Bho_fo	90	6	Absent	Absent	Absent
0.236938	297.219	-18.2198	-2.30187	0.233408	-0.0448974	-0.00720484	Tmr_op	150	8	Absent	Absent	Absent
0.824882	291.485	-17.8391	-1.12746	0.233907	-0.0653377	-0.0196048	Mnr_al	30	8	Absent	Absent	Absent
15.5619	276.806	-9.64384	0.746918	0.233911	-0.183277	-0.018353	Zhs_sh	150	10	Absent	Absent	Absent
0.0910851	296.082	-19.8129	-0.186003	0.235113	-0.0441902	-0.0452127	Tmr_sh	30	7	Absent	Absent	Absent
0.0951121	296.823	-18.912	-0.456403	0.235771	-0.0116292	-0.0291067	Tms_op	30	8	Absent	Absent	Absent
4.01674	277.846	-13.593	-0.686787	0.236803	-0.187469	-0.004015	Zmr_pa	70	12	Absent	Absent	Absent
0.139949	293.363	-20.9938	-2.60085	0.23681	-0.107673	-0.0272883	Tmr_al	30	6	Absent	Absent	Absent
0.273709	290.015	-20.4581	-2.39057	0.236993	-0.139382	-0.031386	Tmr_sh	30	9	Absent	Absent	Absent
0.344625	273.389	-15.3739	0.362079	0.237171	-0.225275	-0.00267376	Bhs_wa	100	8	Absent	Absent	Absent
0.127645	297.05	-19.7511	-0.805006	0.237413	-0.0448872	-0.0285719	Mms_sh	30	8	Absent	Absent	Absent
0	276.787	-9.52332	1.17641	0.237828	-0.188956	-0.0194632	Zhr_sh	210	5	Absent	Absent	Absent
2.00725	283.485	-15.9216	-1.57138	0.238008	-0.115803	-0.0220215	Chs_sh	210	8	Absent	Absent	Absent
12.7874	276.212	-13.9576	0.157121	0.238038	-0.173776	-0.0296171	Bls_fo	90	2	Absent	Absent	Absent
0.190553	298.391	-18.2995	-2.08087	0.238268	-0.029141	-0.00968535	Tmr_al	150	7	Absent	Absent	Absent
0.0874494	292.209	-22.0843	-3.72452	0.239011	-0.118043	-0.042516	Tms_sh	30	6	Absent	Absent	Absent
0.183743	297.869	-19.2969	-1.80806	0.239128	-0.00604751	-0.0234519	Tmr_al	30	6	Absent	Absent	Absent
0.209315	297.762	-19.3836	-1.56712	0.239537	0.000668436	-0.0250596	Tmr_al	30	7	Absent	Absent	Absent
22.8636	276.682	-13.5149	1.49447	0.239652	-0.182478	-0.0335361	Zhs_sh	150	8	Absent	Absent	Absent
0.0254658	303.629	-19.1045	-0.055478	0.239775	0.0166729	-0.0254998	Ths_op	20	8	Absent	Absent	Absent
0	272.936	-17.6348	0.0986972	0.239812	-0.20347	-0.0109969	Zhs_fo	90	6	Absent	Absent	Absent
0.0183772	302.901	-18.6777	0.0294985	0.239936	0.0418795	-0.0308951	Tmr_al	30	5	Absent	Absent	Absent
0.134474	296.081	-20.1095	-0.652595	0.240584	-0.0611299	-0.0368291	Tmr_sh	130	9	Absent	Absent	Absent
0.187789	296.271	-19.3924	-2.30599	0.240762	-0.0231546	-0.0227233	Tmr_al	20	6	Absent	Absent	Absent
0.276422	295.431	-19.7017	-2.05341	0.241819	-0.0750683	-0.0222465	Tms_al	30	9	Absent	Absent	Absent
0.196925	295.292	-19.8958	-0.412207	0.24226	-0.0716985	-0.0480929	Tms_al	30	6	Absent	Absent	Absent
0.969585	299.171	-16.9469	1.01851	0.242642	0.0131919	-0.0148882	Mmr_al	150	9	Absent	Absent	Absent
18.6343	280.166	-13.3009	-0.491593	0.243158	-0.165997	-0.00153802	Zms_al	150	12	Absent	Absent	Absent
2.76791	274.877	-14.9799	1.00818	0.243284	-0.183409	-0.0160161	Bmr_pa	90	7	Absent	Absent	Absent
0.020622	274.301	-17.9204	0.424955	0.243404	-0.194991	-0.014998	Bho_sh	100	6	Absent	Absent	Absent
0.163128	295.417	-21.1373	-1.19318	0.244205	-0.0874307	-0.0410994	Tmr_sh	30	9	Absent	Absent	Absent
0.766615	298.1	-15.028	0.952794	0.244291	0.0127654	-0.00711889	Mmr_al	150	8	Absent	Absent	Absent
0.219103	296.796	-20.0823	-2.26129	0.244547	-0.0759658	-0.0210839	Tmr_al	30	8	Absent	Absent	Absent
0.242295	297.169	-19.2615	-1.68003	0.244582	-0.015254	-0.0184859	Tmr_al	30	7	Absent	Absent	Absent
10.3146	279.965	-14.06	-0.845462	0.244606	-0.174343	-0.0136554	Znr_fo	150	12	Absent	Absent	Absent
0.266793	296.76	-19.0796	-1.56231	0.24473	-0.0174384	-0.0235702	Tmr_al	20	7	Absent	Absent	Absent
0.177121	296.236	-20.4375	-0.955507	0.24489	-0.0626141	-0.0337428	Tmr_op	30	8	Absent	Absent	Absent
1.66491	289.582	-16.9329	-1.13667	0.245025	-0.0353247	-0.0249829	Sls_al	210	7	Absent	Absent	Absent
0.292616	297.005	-19.2758	-1.36771	0.246232	-0.0123451	-0.0248722	Tmr_op	30	6	Absent	Absent	Absent
0.342257	297.481	-18.4114	-1.60648	0.246334	-0.0203891	-0.0167787	Tmr_al	150	8	Absent	Absent	Absent
0.934984	274.957	-15.7692	0.76532	0.246542	-0.221309	-0.00605439	Bms_fo	150	6	Absent	Absent	Absent
13.4503	282.104	-13.7302	-0.424252	0.246808	-0.182372	0.00328713	Mmr_fo	150	9	Absent	Absent	Absent
3.36534	274.351	-16.5876	0.0675109	0.246993	-0.198717	-0.0335369	Bhs_fo	210	8	Absent	Absent	Absent
0.183164	274.006	-16.8633	0.392113	0.24716	-0.206049	-0.0171684	Bhs_we	90	7	Absent	Absent	Absent
0.0219434	301.156	-18.2667	0.161502	0.24767	0.0258475	-0.0345007	Tmr_op	30	9	Absent	Absent	Absent
0.0955585	303.102	-18.2398	-0.638086	0.248457	-0.00958227	-0.018733	Thr_op	150	6	Absent	Absent	Absent
0.219442	297.375	-19.2737	-1.53156	0.248508	-0.00949682	-0.0232484	Tmr_al	20	6	Absent	Absent	Absent
0.0179295	304.33	-20.4433	-0.0177555	0.248892	0.040251	-0.0309418	Tmr_al	20	9	Absent	Absent	Absent
4.11712	278.119	-13.7521	-0.800107	0.24954	-0.162695	-0.0158242	Zmr_fo	70	11	Absent	Absent	Absent
8.84632	276	-12.0242	0.79279	0.249739	-0.157637	-0.00980552	Zms_op	90	6	Absent	Absent	Absent
0.0748063	273.634	-16.7882	0.494097	0.250144	-0.220935	-0.0135456	Bhs_we	90	6	Absent	Absent	Absent
0.266163	296.839	-18.7911	-1.63159	0.250151	-0.0236287	-0.0228723	Tmr_op	20	7	Absent	Absent	Absent
0.158913	292.673	-20.4988	-2.8836	0.251084	-0.119962	-0.0343287	Tmr_al	30	7	Absent	Absent	Absent
0.0115307	304.606	-19.9405	-0.250162	0.251561	0.0502044	-0.0398082	Thr_al	30	5	Absent	Absent	Absent
1.6817	299.898	-11.4079	0.0899672	0.251615	0.0758592	-0.000104191	Mhr_ha	150	6	Absent	Absent	Absent
5.6739	275.783	-16.0197	0.213722	0.251626	-0.190526	-0.0177021	Bls_fo	90	7	Absent	Absent	Absent
0.214725	274.124	-17.3682	0.341864	0.251678	-0.219676	-0.0272928	Bho_fo	100	6	Absent	Absent	Absent
0.414386	289.219	-19.8429	-1.98387	0.25174	-0.136286	-0.0306916	Tnr_al	130	9	Absent	Absent	Absent
0.252214	296.691	-19.2305	-1.93962	0.252173	-0.010197	-0.0189623	Tmr_al	30	8	Absent	Absent	Absent
0.302658	294.8	-18.8576	-2.05567	0.252193	-0.0683393	-0.02382	Tmr_al	30	7	Absent	Absent	Absent
19.2696	279.998	-9.78382	0.457716	0.252917	-0.119523	-0.0205367	Bls_fo	210	7	Absent	Absent	Absent
12.4375	276.892	-10.7986	0.404741	0.253571	-0.213765	0.00146295	Zhs_sh	50	8	Absent	Absent	Absent
0.546223	285.849	-18.5385	-2.40962	0.25391	-0.178859	-0.0132715	Tnr_al	20	9	Absent	Absent	Absent
0.0167248	303.179	-17.9887	-0.5162	0.254177	-0.00251616	-0.0422217	Thr_op	150	5	Absent	Absent	Absent
1.48677	297.653	-14.9509	0.355127	0.254204	0.0172524	-0.0161028	Mhr_ha	150	9	Absent	Absent	Absent
0.132831	298.176	-14.1131	0.393671	0.254506	0.049595	0.00112115	Mhr_sh	190	4	Absent	Absent	Absent
0.0243817	273.666	-17.1947	0.337852	0.254933	-0.201096	-0.0101334	WABOD	90	7	Absent	Absent	Absent
1.06188	299.161	-11.4392	0.154646	0.255121	0.0603115	-0.000782475	Mhr_ha	210	5	Absent	Absent	Absent
0.255162	295.366	-19.0408	-1.97216	0.255124	-0.0339023	-0.024062	Tmr_al	20	8	Absent	Absent	Absent
5.90921	278.672	-13.9438	-0.868407	0.255436	-0.19168	-0.0112678	Zmr_op	70	10	Absent	Absent	Absent
1.62964	274.642	-15.2115	0.249935	0.256325	-0.210237	-0.00400683	Bmo_sh	90	7	Absent	Absent	Absent
0.828583	298.814	-16.1938	0.730992	0.257001	-0.0146099	-0.0210133	Mmr_al	150	4	Absent	Absent	Absent
0.318244	296.324	-18.6727	-1.72994	0.257441	-0.032086	-0.0247246	Tmr_al	20	7	Absent	Absent	Absent
0.0109591	305.156	-20.2394	0.271581	0.257669	0.0509734	-0.051327	Tmr_al	30	5	Absent	Absent	Absent
0.593286	298.064	-19.8165	-0.9526	0.25784	-0.0480854	-0.0338521	Tmr_op	30	7	Absent	Absent	Absent
0.349202	294.984	-17.526	-1.13487	0.257966	-0.0193657	-0.00689482	Mmr_sh	30	7	Absent	Absent	Absent
0.0426471	303.305	-17.7577	-0.553869	0.258059	0.0186202	-0.0161086	Tmr_op	20	6	Absent	Absent	Absent
1.32137	274.94	-15.7701	0.608784	0.258349	-0.224034	-0.0106037	Bms_fo	150	6	Absent	Absent	Absent
0.292604	297.314	-18.916	-1.64597	0.258418	-0.0240529	-0.0233242	Tmr_al	30	6	Absent	Absent	Absent
0.136804	295.787	-20.1616	-0.703567	0.258664	-0.0784941	-0.0426895	Tmr_op	30	8	Absent	Absent	Absent
0.341485	296.109	-19.0459	-1.59329	0.2587	-0.026243	-0.0262994	Tmr_al	20	8	Absent	Absent	Absent
0.0543808	301.117	-20.9011	-0.0830492	0.258897	-0.00459742	-0.0331393	Tmr_sh	30	6	Absent	Absent	Absent
0.13919	293.054	-21.2919	-2.93108	0.2589	-0.126884	-0.0294457	Tmr_sh	30	7	Absent	Absent	Absent
0.734898	275.535	-16.4676	0.468752	0.259236	-0.204393	-0.028092	Bhs_fo	150	7	Absent	Absent	Absent
0.286695	296.828	-19.0588	-1.80216	0.259303	-0.0106739	-0.0164447	Tmr_al	14	7	Absent	Absent	Absent
0.144781	296.903	-19.7793	-0.510871	0.259387	-0.0429937	-0.0400155	Tmr_op	30	8	Absent	Absent	Absent
5.09682	275.421	-13.8222	0.275776	0.259465	-0.200571	0.00476576	Bms_sh	90	8	Absent	Absent	Absent
0.263759	295.976	-18.7059	-2.46748	0.259647	-0.0392234	-0.0184715	Tmr_al	20	6	Absent	Absent	Absent
0.0744896	289.063	-21.0551	-4.95941	0.259796	-0.17827	-0.0279993	Tns_al	30	7	Absent	Absent	Absent
0.855755	299.49	-16.8576	0.589229	0.260024	-0.00724152	-0.00977931	Mmr_al	14	6	Absent	Absent	Absent
0.303064	297.364	-18.3533	-1.29646	0.26003	-0.0229179	-0.016622	Tmr_al	30	7	Absent	Absent	Absent
28.2236	277.306	-12.7044	0.287328	0.260164	-0.195509	-0.00315495	Ams_sh	150	7	Absent	Absent	Absent
1.93478	299.364	-11.7648	-0.0500055	0.260215	0.0528226	0.000944237	Mhr_sh	150	7	Absent	Absent	Absent
12.1164	276.429	-11.6273	0.167303	0.260603	-0.211857	-0.00903956	Zms_op	90	7	Absent	Absent	Absent
0.24435	297.155	-18.9378	-1.61955	0.260628	-0.0227139	-0.0235547	Tmr_al	20	8	Absent	Absent	Absent
0.305092	274.453	-17.0688	0.423857	0.261037	-0.213278	-0.0224112	Bhs_fo	90	6	Absent	Absent	Absent
0.140453	296.197	-21.4445	-1.93094	0.261139	-0.0993867	-0.0491442	Tms_al	30	9	Absent	Absent	Absent
11.0875	280.955	-13.6511	-0.482906	0.261982	-0.191183	0.00286359	Mmr_fo	150	11	Absent	Absent	Absent
0.0766085	273.727	-16.7625	0.336052	0.26202	-0.226579	-0.0169882	Bhs_we	90	5	Absent	Absent	Absent
33.2176	277.12	-13.6146	1.1828	0.262285	-0.183797	-0.0309067	Zhs_sh	150	8	Absent	Absent	Absent
1.11771	274.767	-15.0732	0.247336	0.262592	-0.204833	-0.00244271	Bhs_sh	90	7	Absent	Absent	Absent
0.346295	295.619	-17.694	-1.08973	0.262746	-0.0168814	-0.0105258	Mmr_sh	30	7	Absent	Absent	Absent
0.0521391	295.437	-8.65004	0.237927	0.26278	0.0981854	-0.0146268	Mms_sh	210	3	Absent	Absent	Absent
66.5437	292.431	-8.51793	-0.936981	0.263297	-0.148647	0.0664043	Mhr_sh	210	3	Absent	Absent	Absent
0.329525	297.421	-18.1627	-1.40142	0.263367	-0.0272124	-0.0127022	Mnr_al	30	7	Absent	Absent	Absent
0.485703	296.033	-18.6837	-1.2514	0.263889	-0.0166773	-0.0180624	Tmr_al	30	10	Absent	Absent	Absent
19.6753	279.228	-12.6652	-0.795634	0.264028	-0.191476	-0.00785496	Zar_op	50	12	Absent	Absent	Absent
7.91623	278.705	-12.9906	-0.99243	0.264183	-0.168344	-0.0204614	Zhs_ha	50	13	Absent	Absent	Absent
0.279257	296.237	-19.1629	-1.96699	0.264905	-0.0479605	-0.0245919	Tmr_al	30	8	Absent	Absent	Absent
0.269608	296.061	-18.7238	-1.78809	0.26503	-0.0366053	-0.0217975	Tmr_al	20	6	Absent	Absent	Absent
7.48751	294.451	-11.7062	0.910402	0.265052	0.0730874	-0.0127962	Mhr_pc	130	4	Absent	Absent	Absent
0.294145	296.461	-18.7985	-1.33883	0.265177	-0.0136742	-0.0246746	Tmr_al	30	7	Absent	Absent	Absent
6.69687	292.691	-9.12223	0.943406	0.265281	0.0748232	-0.0414202	Mlr_al	20	4	Absent	Absent	Absent
0.385776	294.55	-18.5314	-1.76099	0.265421	-0.0597684	-0.0241192	Tmr_al	30	7	Absent	Absent	Absent
0.275211	297.187	-19.0524	-1.78808	0.265542	-0.0163823	-0.0220029	Tmr_al	14	6	Absent	Absent	Absent
25.1634	276.275	-13.9963	1.16077	0.265692	-0.225111	-0.0248119	Zhs_sh	150	8	Absent	Absent	Absent
2.79383	288.328	-15.8739	-0.808489	0.265879	-0.0488325	0.0024759	Sls_op	210	5	Absent	Absent	Absent
0.374435	294.832	-18.4056	-1.65199	0.265992	-0.0398012	-0.023454	Tmr_al	20	10	Absent	Absent	Absent
0.0854257	301.114	-19.2794	-0.301687	0.266286	0.0107401	-0.0229141	Mms_op	30	8	Absent	Absent	Absent
0.290841	296.845	-18.7199	-1.57582	0.267346	-0.0202391	-0.030877	Tmr_al	20	6	Absent	Absent	Absent
16.4972	294.878	-8.87864	-1.32809	0.267408	-0.0709603	0.0462616	Mls_pc	11	6	Absent	Absent	Absent
0.337496	296.073	-18.6486	-1.57855	0.267597	-0.0281645	-0.0264036	Tmr_al	30	10	Absent	Absent	Absent
0.33455	274.257	-17.442	0.380547	0.26863	-0.207151	-0.0105087	Bhs_fo	90	6	Absent	Absent	Absent
0.388239	296.089	-19.0739	-1.77977	0.268843	-0.0295314	-0.0261799	Tmr_al	30	7	Absent	Absent	Absent
31.8796	277.396	-10.6203	0.199061	0.269056	-0.220361	-0.002327	Ahs_sh	150	6	Absent	Absent	Absent
0.277146	297.004	-19.0846	-1.99075	0.26907	-0.0347381	-0.0291262	Tmr_al	20	6	Absent	Absent	Absent
0.0172144	273.802	-17.6413	0.181368	0.269429	-0.236114	-0.0312687	Bhs_fo	100	8	Absent	Absent	Absent
1.12003	274.786	-15.5668	0.551452	0.269877	-0.226787	-0.00871774	Bms_fo	150	7	Absent	Absent	Absent
0.507007	295.683	-17.0048	-1.25824	0.270082	-0.0549762	-0.00858724	Mmr_sh	30	9	Absent	Absent	Absent
0.0483351	301.479	-20.1262	0.0300792	0.270892	0.00430528	-0.0432473	Tmr_op	30	4	Absent	Absent	Absent
0.755317	293.552	-16.8461	-0.938529	0.270965	-0.0500899	-0.0144175	Mmr_sh	30	8	Absent	Absent	Absent
1.20718	297.52	-15.7214	1.02464	0.270984	0.0166706	-0.0171905	Mmr_al	150	7	Absent	Absent	Absent
1.11501	273.924	-14.3362	0.855359	0.272017	-0.259332	-0.00489205	Bms_fo	90	8	Absent	Absent	Absent
0.964024	300.147	-11.8696	0.176929	0.272098	0.0729853	-0.0022087	Mhr_ha	110	10	Absent	Absent	Absent
0.31086	295.675	-18.2729	-1.43481	0.272237	-0.0191283	-0.0306612	Tmr_op	20	7	Absent	Absent	Absent
0.18325	296.439	-19.4966	-3.16521	0.272353	-0.117304	-0.0327448	Tmr_al	150	8	Absent	Absent	Absent
28.1149	279.575	-14.191	-0.912343	0.272732	-0.149168	-0.0142657	Bls_al	210	1	Absent	Absent	Absent
17.6243	277.415	-8.95154	0.258951	0.272855	-0.171943	-0.0333994	Zhs_sh	210	4	Absent	Absent	Absent
0.926987	297.565	-15.4121	0.770871	0.272929	0.0261951	-0.00747466	Mmr_fo	150	8	Absent	Absent	Absent
0.0318648	302.51	-19.5354	0.0762674	0.272946	0.0126941	-0.0434183	Tmr_op	30	5	Absent	Absent	Absent
0.388432	295.557	-19.1353	-1.32301	0.273345	-0.0232891	-0.0288692	Tmr_al	30	7	Absent	Absent	Absent
1.30903	274.924	-17.0048	0.182002	0.27426	-0.208132	-0.00554785	Bhs_fo	90	8	Absent	Absent	Absent
1.84281	289.438	-16.9697	-0.911656	0.27437	-0.0360042	-0.0541216	Sls_al	20	5	Absent	Absent	Absent
1.23319	274.977	-15.366	0.435383	0.274414	-0.216848	-0.00629624	Bmo_sh	150	5	Absent	Absent	Absent
0.96084	298.481	-15.9267	0.683116	0.275144	-0.00513037	-0.0176335	Mmr_al	150	8	Absent	Absent	Absent
1.1803	298.148	-11.0446	-0.0788506	0.275169	0.0789031	0.00319151	Mhr_ha	14	8	Absent	Absent	Absent
0.0424765	301.687	-19.9762	0.0127568	0.275331	0.0056767	-0.0403931	Tmr_sh	30	6	Absent	Absent	Absent
12.466	277.863	-12.5274	-0.775288	0.275601	-0.18076	-0.0195194	Zhs_ha	220	13	Absent	Absent	Absent
0.0266279	300.101	-18.5862	0.110569	0.275962	-0.00633661	-0.0440674	Tmr_op	20	9	Absent	Absent	Absent
0.810435	274.298	-15.8632	0.637832	0.276002	-0.23722	-0.013301	Bhs_fo	100	7	Absent	Absent	Absent
0.4697	291.074	-19.2659	-1.26342	0.276042	-0.112148	-0.0352633	Mmr_sh	30	8	Absent	Absent	Absent
0.711059	288.68	-18.0941	-2.20902	0.276298	-0.152536	-0.0145874	Tnr_al	130	10	Absent	Absent	Absent
1.31829	297.861	-15.6831	0.838919	0.276745	0.0049721	-0.0114045	Mmr_fo	150	5	Absent	Absent	Absent
0.242359	296.183	-18.955	-2.24492	0.276903	-0.0288949	-0.0253193	Tmr_al	20	6	Absent	Absent	Absent
16.8696	279.105	-13.8345	-0.648144	0.277018	-0.212209	-0.00648229	Bls_al	210	8	Absent	Absent	Absent
5.56381	276.128	-17.7713	-0.352619	0.277617	-0.207405	-0.0337644	Bhs_fo	150	8	Absent	Absent	Absent
1.11929	298.798	-16.64	0.742588	0.278416	0.0118605	-0.0186974	Mmr_al	150	7	Absent	Absent	Absent
4.10236	274.492	-16.5381	-0.0910092	0.278623	-0.219219	-0.035992	Bhs_fo	210	8	Absent	Absent	Absent
0.629065	293.027	-17.7224	-1.43613	0.27871	-0.062943	-0.019445	Tmr_sh	30	8	Absent	Absent	Absent
6.95834	293.919	-12.3195	0.14384	0.279099	-0.00149695	-0.0185826	Mhs_al	14	5	Absent	Absent	Absent
0	274.1	-17.8032	0.252822	0.279482	-0.224486	-0.0207866	Bhs_fo	90	5	Absent	Absent	Absent
0.296435	296.732	-19.1859	-1.80326	0.280576	-0.0267239	-0.0291107	Tmr_al	20	8	Absent	Absent	Absent
25.1463	280.311	-10.1741	-0.0221296	0.280651	-0.112434	-0.00377469	Bls_fo	210	8	Absent	Absent	Absent
0.27748	296.368	-18.7106	-1.80655	0.280945	-0.0397227	-0.0309972	Tmr_op	20	6	Absent	Absent	Absent
0.305375	296.613	-18.8257	-2.18602	0.281078	-0.022368	-0.0165677	Tmr_al	20	7	Absent	Absent	Absent
1.83411	274.759	-17.2862	0.285626	0.281339	-0.226391	-0.0113383	Bho_sh	50	9	Absent	Absent	Absent
1.00283	298.919	-16.7393	0.782774	0.282217	0.00961398	-0.00964071	Mmr_al	150	6	Absent	Absent	Absent
1.34212	288.324	-16.1535	-0.558853	0.282499	-0.0471492	-0.0609673	Sls_al	20	5	Absent	Absent	Absent
22.7704	249.557	-8.30348	-0.442717	0.283114	-0.0788708	-0.0200443	Ahs_pa	190	6	Absent	Absent	Absent
0.0403025	302.498	-19.0319	-0.230412	0.283212	0.0138809	-0.0307857	Mms_op	30	8	Absent	Absent	Absent
2.0384	291.758	-8.83517	0.624914	0.283395	0.0422348	-0.0104231	Mhr_sh	70	2	Absent	Absent	Absent
0.0342777	301.167	-20.0726	0.323077	0.283434	-0.0167466	-0.0547189	Tmr_sh	20	6	Absent	Absent	Absent
20.4	276.498	-13.7763	1.09329	0.284113	-0.245789	-0.0204075	Zhs_sh	150	7	Absent	Absent	Absent
1.39107	294.45	-13.5391	-0.256646	0.284247	0.0135721	-0.0172335	Mls_al	110	7	Absent	Absent	Absent
1.1243	300.536	-13.1325	0.464138	0.284349	0.0621662	-0.00615814	Mmr_fo	150	9	Absent	Absent	Absent
1.16737	298.09	-13.5133	0.56983	0.284443	0.0272153	-0.00334481	Mlr_pc	150	7	Absent	Absent	Absent
0	273.672	-17.9302	-0.0771621	0.284636	-0.232924	-0.0187406	Zhs_fo	90	5	Absent	Absent	Absent
25.8056	276.38	-13.7309	1.15518	0.285355	-0.231896	-0.0275119	Zhs_sh	150	7	Absent	Absent	Absent
0.81943	291.461	-16.7133	-1.08503	0.285431	-0.0656793	-0.0265265	Tmr_al	30	9	Absent	Absent	Absent
1.23294	298.243	-15.9544	0.750279	0.285715	-0.00254034	-0.0278708	Mmr_al	150	7	Absent	Absent	Absent
0.772956	274.273	-15.7941	0.60664	0.285735	-0.246494	-0.0157276	Bhs_fo	100	7	Absent	Absent	Absent
0.150273	298.275	-19.0847	-0.711977	0.286276	-0.030247	-0.0340388	Mms_al	30	9	Absent	Absent	Absent
0.988349	299.694	-16.9874	0.879739	0.287298	0.0209976	-0.0112814	Mmr_al	14	7	Absent	Absent	Absent
1.30989	299.363	-16.9192	0.85253	0.287301	0.0344348	-0.0172365	Mmr_al	150	10	Absent	Absent	Absent
0.0673292	274.306	-17.5838	0.346267	0.287834	-0.226588	-0.0157068	Bho_sh	100	7	Absent	Absent	Absent
0.609763	290.003	-17.5659	-1.4585	0.287994	-0.0490059	-0.0366564	Sls_al	30	4	Absent	Absent	Absent
0.0672724	299.561	-19.7161	-0.00357908	0.288296	-0.0393848	-0.0496149	Tmr_sh	20	8	Absent	Absent	Absent
0.638297	293.683	-17.7054	-1.01999	0.288632	-0.0539584	-0.0222793	Mmr_sh	30	7	Absent	Absent	Absent
0.454326	294.515	-18.4875	-2.03996	0.289024	-0.0725507	-0.0254112	Tmr_al	30	8	Absent	Absent	Absent
0.624106	295.232	-18.8144	-1.47464	0.289815	-0.0104814	-0.0208255	Tmr_op	30	8	Absent	Absent	Absent
0.254973	288.992	-20.148	-2.46959	0.290057	-0.170025	-0.0315011	Tnr_al	30	7	Absent	Absent	Absent
1.50721	274.233	-14.5663	0.794196	0.290065	-0.263302	-0.00376692	Bhs_fo	90	6	Absent	Absent	Absent
0.375696	295.805	-18.8642	-1.79708	0.290087	-0.0408368	-0.0282425	Tmr_sh	20	6	Absent	Absent	Absent
0.022787	274.208	-17.6701	0.25525	0.29012	-0.218431	-0.0252362	Bho_sh	100	7	Absent	Absent	Absent
1.95646	297.258	-14.9142	0.255689	0.290273	0.023655	-0.0126313	Mhr_ha	150	9	Absent	Absent	Absent
0.0830066	274.053	-17.7389	0.18041	0.290543	-0.2398	-0.0329726	Bho_fo	100	7	Absent	Absent	Absent
1.14918	293.532	-17.3394	-1.3093	0.290948	-0.0610582	-0.0239459	Tmr_al	30	9	Absent	Absent	Absent
1.71473	298.7	-14.3503	0.764791	0.291159	0.0195562	-0.00991343	Mmr_al	150	10	Absent	Absent	Absent
2.16791	298.763	-13.3589	0.301187	0.291295	0.0235263	-0.00414937	Mlr_ha	150	8	Absent	Absent	Absent
0.0618743	297.61	-20.5266	-0.636893	0.291335	-0.061148	-0.0474227	Tmr_sh	30	8	Absent	Absent	Absent
0.745374	293.984	-16.8678	-0.993211	0.291764	-0.0447927	-0.0240323	Tmr_al	30	8	Absent	Absent	Absent
9.20167	277.135	-10.3969	0.382234	0.292199	-0.255889	-0.000891452	Ahs_sh	90	6	Absent	Absent	Absent
1.15521	298.145	-15.9136	0.839353	0.29255	0.0338042	-0.0116463	Mmr_pc	150	9	Absent	Absent	Absent
17.7417	282.428	-14.0131	-0.729374	0.29282	-0.184658	-0.00365233	Mmr_fo	150	9	Absent	Absent	Absent
0.0299694	301.926	-18.1394	0.339224	0.293089	0.0166693	-0.0547963	Tmr_op	20	9	Absent	Absent	Absent
0.0667885	299.275	-19.4386	0.0900656	0.29338	-0.0313934	-0.0474304	Tms_al	30	7	Absent	Absent	Absent
0.29685	294.914	-18.4294	-2.45707	0.29342	-0.0438544	-0.0183957	Tmr_al	30	8	Absent	Absent	Absent
0.0618807	301.469	-18.8154	0.120239	0.293467	-0.0149842	-0.0654779	Ths_al	20	5	Absent	Absent	Absent
0.677626	291.695	-18.8076	-2.04587	0.293594	-0.110654	-0.0332021	Tmr_sh	30	9	Absent	Absent	Absent
1.36566	274.321	-17.5015	0.415518	0.294448	-0.227642	-0.0178237	Bhs_fo	90	5	Absent	Absent	Absent
1.06041	297.27	-15.366	0.497079	0.294683	-0.00601755	-0.0239953	Mmr_al	150	8	Absent	Absent	Absent
0.477368	298.421	-16.6119	-2.37351	0.295058	-0.0709693	-0.00919569	Tmr_al	14	6	Absent	Absent	Absent
27.9376	279.124	-12.4049	-0.730485	0.295282	-0.192121	6.2155e-05	Mmr_fo	70	11	Absent	Absent	Absent
2.45449	296.3	-14.5204	0.463635	0.295367	0.0143137	-0.0134286	Mhr_sh	150	9	Absent	Absent	Absent
15.9105	276.403	-14.1916	0.773175	0.295454	-0.23205	-0.0182409	Zhs_sh	50	7	Absent	Absent	Absent
1.16774	290.744	-17.4672	-1.3273	0.296082	-0.0440526	-0.0347946	Sls_al	20	9	Absent	Absent	Absent
0.075924	303.192	-18.3046	-0.0190233	0.296207	-0.00443875	-0.0426936	Tmr_al	20	7	Absent	Absent	Absent
1.23382	297.793	-14.0616	0.828388	0.296616	0.0370294	-0.0105813	Mmr_fo	150	5	Absent	Absent	Absent
0.589516	291.34	-19.0486	-2.51066	0.297315	-0.124036	-0.0369446	Tmr_sh	30	8	Absent	Absent	Absent
21.7063	278.593	-12.662	-0.576547	0.297794	-0.209782	0.000802997	Zmr_fo	70	12	Absent	Absent	Absent
0.510354	290.754	-18.5666	-1.76821	0.298573	-0.136125	-0.0372763	Tnr_al	30	10	Absent	Absent	Absent
0.0686747	300.936	-18.8992	0.135181	0.298648	-0.0198226	-0.0637623	Tms_al	20	7	Absent	Absent	Absent
0.0408996	273.792	-17.3118	0.454271	0.298965	-0.274929	-0.0127766	Bhs_fo	90	7	Absent	Absent	Absent
0.0216471	303.909	-19.7354	0.639173	0.299182	0.0402112	-0.0581188	Tmr_op	20	6	Absent	Absent	Absent
0.544373	274.296	-17.2118	0.11148	0.299443	-0.246542	-0.0345305	Bho_sh	100	9	Absent	Absent	Absent
0.00773619	305.721	-18.6123	1.03304	0.299585	0.0340034	-0.104044	Tmr_op	20	4	Absent	Absent	Absent
1.75681	298.883	-16.6251	0.758637	0.299601	0.0556652	-0.0230571	Mmr_al	150	9	Absent	Absent	Absent
0.486634	298.06	-17.4223	-0.379749	0.300063	-0.0123636	-0.0116839	Mmr_al	30	10	Absent	Absent	Absent
0.550179	294.831	-18.2399	-1.25151	0.300261	-0.0517601	-0.0235969	Tmr_al	30	8	Absent	Absent	Absent
8.67347	290.5	-11.6623	-0.911512	0.300576	-0.0898121	0.0204743	Mls_al	210	6	Absent	Absent	Absent
0.786492	274.722	-15.3883	0.622542	0.300706	-0.248374	-0.0188302	Bms_fo	90	6	Absent	Absent	Absent
2.42309	286.768	-16.6221	-1.69715	0.300961	-0.101736	-0.00861743	Sls_al	210	9	Absent	Absent	Absent
1.7628	298.057	-15.1825	0.637841	0.301083	-0.0168413	-0.027134	Mmr_al	150	7	Absent	Absent	Absent
9.07733	280.419	-13.7506	-1.11949	0.301107	-0.212334	-0.0116773	Zmr_fo	150	14	Absent	Absent	Absent
0.0371723	300.221	-19.708	0.0243791	0.301214	-0.0102852	-0.0452706	Tmr_sh	20	7	Absent	Absent	Absent
0.0352119	301.69	-20.5221	-0.0343631	0.301606	0.010964	-0.0530891	Tmr_sh	20	8	Absent	Absent	Absent
10.4476	276.884	-10.5836	0.294613	0.301962	-0.241566	-0.0298238	Zhs_sh	210	5	Absent	Absent	Absent
0.360441	297.24	-10.634	0.927391	0.302587	0.142538	-0.0548123	Mhs_al	20	3	Absent	Absent	Absent
16.3446	280.394	-13.2505	-0.941309	0.302688	-0.204765	-0.0181886	Znr_fo	50	13	Absent	Absent	Absent
0.0141318	303.409	-19.6242	0.307304	0.302713	0.0276644	-0.0651013	Tms_al	20	5	Absent	Absent	Absent
0.63203	293.552	-16.8305	-1.47371	0.302784	-0.0452934	-0.0228963	Tmr_sh	30	6	Absent	Absent	Absent
1.61284	300.292	-13.0459	0.151623	0.302938	0.0639329	-0.000267607	Mhr_sh	150	9	Absent	Absent	Absent
0.0361583	304.254	-19.0038	0.286471	0.303315	0.0253918	-0.0604947	Thr_al	14	4	Absent	Absent	Absent
0.832295	293.906	-17.9481	-1.15999	0.303481	-0.0530113	-0.0277151	Tmr_al	30	9	Absent	Absent	Absent
0.973032	293.072	-16.3969	-0.671671	0.304397	-0.035999	-0.0221839	Mmr_sh	30	10	Absent	Absent	Absent
0.0406402	300.882	-19.6752	0.602878	0.30483	0.0171928	-0.0545686	Tmr_op	20	6	Absent	Absent	Absent
0.527761	293.408	-18.674	-2.09543	0.304883	-0.0947736	-0.0318524	Tmr_al	30	10	Absent	Absent	Absent
1.9969	295.148	-14.2276	0.405369	0.305152	-0.00199007	-0.00853358	Mmr_fo	150	7	Absent	Absent	Absent
0.744402	296.661	-16.821	-0.397554	0.30517	-0.00382708	-0.0185748	Mmr_sh	14	11	Absent	Absent	Absent
0.0947955	301.069	-18.1091	-0.245663	0.305615	0.028063	-0.0254057	Mms_op	30	8	Absent	Absent	Absent
1.352	297.694	-15.9793	1.00143	0.306096	0.0192575	-0.016093	Mmr_al	150	7	Absent	Absent	Absent
12.8542	277.031	-13.8485	0.212545	0.306123	-0.232319	-0.00950934	Chs_fo	90	7	Absent	Absent	Absent
0.604824	294.327	-18.0901	-1.94767	0.306912	-0.075651	-0.0253018	Tmr_al	30	12	Absent	Absent	Absent
0.178314	296.065	-18.209	-3.45534	0.30752	-0.149242	-0.0102321	Smr_al	30	5	Absent	Absent	Absent
0.0794503	295.599	-8.92607	0.28957	0.307661	0.0880035	-0.00380385	Mms_sh	150	4	Absent	Absent	Absent
2.19305	296.551	-14.4065	0.34475	0.307928	0.025393	-0.0112505	Mhr_ha	150	9	Absent	Absent	Absent
1.2175	300.006	-12.8418	0.469887	0.308411	0.0758706	-0.00899148	Mhr_ha	150	11	Absent	Absent	Absent
1.2957	298.05	-16.201	0.645599	0.308586	0.0188164	-0.0223691	Mmr_al	150	9	Absent	Absent	Absent
1.405	275.336	-16.034	0.46965	0.308599	-0.248025	-0.0125735	Bhs_sh	150	6	Absent	Absent	Absent
12.8462	277.017	-13.1459	0.713811	0.308881	-0.250932	-0.0145716	Zhs_al	50	8	Absent	Absent	Absent
0.429196	297.553	-16.9485	-0.653454	0.309273	0.0019993	-0.00749963	Mmr_al	30	8	Absent	Absent	Absent
0.135665	296.75	-19.4809	-1.12688	0.309518	-0.0760197	-0.0681728	Tnr_sh	30	6	Absent	Absent	Absent
3.70907	284.061	-15.9045	-1.59709	0.30955	-0.180059	-0.0252488	Mnr_al	30	9	Absent	Absent	Absent
0.54917	294.435	-18.4696	-1.52774	0.309592	-0.0741017	-0.0280582	Tmr_al	30	7	Absent	Absent	Absent
0.493135	297.025	-10.5694	0.929038	0.309653	0.130205	0.0117849	Mls_al	190	5	Absent	Absent	Absent
0.508156	296.023	-16.8891	-0.543276	0.309761	-0.0198155	-0.016168	Mmr_sh	30	9	Absent	Absent	Absent
10.2943	276.514	-9.85211	1.28449	0.309862	-0.233142	-0.0186676	Zhs_fo	150	5	Absent	Absent	Absent
0.444034	294.19	-18.0154	-2.24948	0.310415	-0.0694366	-0.0227363	Tmr_al	130	8	Absent	Absent	Absent
0.0367323	301.798	-18.4508	0.447178	0.310579	0.0309006	-0.0599625	Tmr_op	20	7	Absent	Absent	Absent
0.0157651	302.455	-19.726	0.520028	0.310601	0.0378438	-0.0677015	Tmr_op	20	7	Absent	Absent	Absent
0.502912	295.057	-18.3332	-1.91476	0.311062	-0.058051	-0.0284912	Tmr_al	30	7	Absent	Absent	Absent
8.22742	286.266	-12.4994	-0.718755	0.311365	-0.214453	0.0248513	Cls_we	210	2	Absent	Absent	Absent
0.0322731	300.806	-20.6089	0.00390364	0.311835	0.0128142	-0.0523229	Tmr_op	130	6	Absent	Absent	Absent
0.0281097	303.981	-18.7905	0.518866	0.312496	0.0208557	-0.0644232	Tmr_al	30	6	Absent	Absent	Absent
0.497574	274.717	-17.4577	0.430724	0.31271	-0.245834	-0.00999166	Bhs_fo	90	7	Absent	Absent	Absent
0.882269	290.075	-17.9989	-1.97679	0.312791	-0.0479369	-0.0137824	Sls_al	210	5	Absent	Absent	Absent
0.646951	294.824	-18.3033	-1.38544	0.313002	-0.0278723	-0.0188869	Tmr_al	30	9	Absent	Absent	Absent
14.5045	283.521	-10.6086	-0.789744	0.313122	-0.116043	-0.0232468	Als_sh	210	2	Absent	Absent	Absent
1.04216	290.803	-16.3796	-0.427177	0.313538	-0.0590389	-0.0161115	Mmr_sh	30	9	Absent	Absent	Absent
50.6406	280.292	-12.6952	-0.497843	0.31403	-0.123795	-0.0143413	Bls_fo	210	4	Absent	Absent	Absent
0.0170628	303.741	-18.3336	0.379426	0.31416	0.0401729	-0.0669247	Mms_sh	20	6	Absent	Absent	Absent
1.14983	298.967	-16.6222	0.764576	0.314175	0.0273913	-0.0218796	Mmr_al	150	8	Absent	Absent	Absent
1.61916	297.996	-15.9556	0.694677	0.314276	0.032302	-0.0229292	Mmr_al	150	9	Absent	Absent	Absent
0.640532	294.767	-17.3819	-1.06276	0.315064	-0.0507981	-0.0228905	Mmr_sh	30	8	Absent	Absent	Absent
14.8804	275.832	-14.316	0.755582	0.315172	-0.254272	-0.00607676	Zhs_al	150	7	Absent	Absent	Absent
0.596132	294.136	-17.9082	-2.36997	0.315193	-0.0746802	-0.0231672	Tmr_al	30	9	Absent	Absent	Absent
1.11704	296.663	-15.2731	0.8463	0.315318	0.0318219	-0.00753798	Mmr_op	150	10	Absent	Absent	Absent
1.24728	275.427	-15.6197	0.526557	0.315382	-0.23409	-0.0174935	Bms_fo	90	5	Absent	Absent	Absent
1.12225	298.952	-13.5961	0.787271	0.316569	0.0508078	-0.00707355	Mmr_fo	130	9	Absent	Absent	Absent
31.3262	280.133	-12.4244	-0.759308	0.316984	-0.182464	-0.000707092	WABOD	50	13	Absent	Absent	Absent
0.514229	274.891	-17.3277	0.430612	0.317205	-0.242905	-0.00682419	Bhs_fo	100	7	Absent	Absent	Absent
1.57683	297.683	-12.6616	0.756252	0.317913	0.044131	-0.00496418	Mmr_ha	130	11	Absent	Absent	Absent
1.14785	296.711	-15.0093	0.720006	0.31794	0.00727694	-0.0216433	Mmr_al	150	7	Absent	Absent	Absent
1.59405	275.288	-16.0024	0.47877	0.318252	-0.245219	-0.015213	Bms_fo	150	7	Absent	Absent	Absent
1.72951	299.185	-16.9716	1.02249	0.318705	0.0527233	-0.0181593	Mmr_al	150	8	Absent	Absent	Absent
8.55206	278.558	-13.2798	-1.00263	0.318969	-0.24546	-0.00637395	Zmr_fo	70	11	Absent	Very high	Very high
0.0266398	274.001	-18.0882	0.383991	0.319476	-0.261986	-0.0394627	Bho_sh	90	7	Absent	Absent	Absent
0.517563	293.04	-18.0755	-2.43094	0.319557	-0.108732	-0.0276176	Tmr_sh	130	8	Absent	Absent	Absent
0.948869	294.828	-17.1777	-1.60325	0.319895	-0.06036	-0.024259	Tmr_sh	14	8	Absent	Absent	Absent
2.66316	298.997	-11.9587	-0.0758276	0.31999	0.0647088	0.000481735	Mhr_sh	150	7	Absent	Absent	Absent
31.7191	277.323	-12.517	0.429618	0.32001	-0.185182	-0.00789213	Zhs_sh	150	8	Absent	Absent	Absent
0.050048	301.02	-19.4234	0.183714	0.320434	-0.0128956	-0.061222	Tmr_sh	14	7	Absent	Absent	Absent
0.0504859	274.186	-17.4771	0.097529	0.320893	-0.24806	-0.0179775	Bhs_fo	90	6	Absent	Absent	Absent
17.8788	277.279	-11.0421	0.69388	0.321325	-0.211429	-0.0322869	Zhs_sh	150	8	Absent	Absent	Absent
4.32788	295.959	-14.0671	0.388794	0.32162	0.00416437	-0.0224698	Mhr_sh	150	9	Absent	Absent	Absent
6.10994	299.165	-13.0895	0.652567	0.322027	0.0381516	-0.0108086	Mlr_fo	150	10	Absent	Absent	Absent
34.9559	278.112	-13.6105	0.0455164	0.322748	-0.20302	-0.018612	Chs_fo	90	6	Absent	Absent	Absent
4.0715	285.793	-16.2605	-1.63976	0.32297	-0.172548	-0.0214372	Mnr_al	30	8	Absent	Absent	Absent
1.50521	286.327	-17.0573	-1.7464	0.323429	-0.179061	-0.013901	Mnr_al	130	9	Absent	Absent	Absent
0.241673	274.855	-18.2809	0.2145	0.323768	-0.269263	-0.0480666	Bho_sh	90	7	Absent	Absent	Absent
1.29342	291.538	-15.9333	-0.535743	0.323908	-0.0424115	-0.0121128	Mmr_sh	130	8	Absent	Absent	Absent
0.0530731	273.932	-17.9005	0.198884	0.324019	-0.271615	-0.0373022	Bho_sh	100	6	Absent	Absent	Absent
26.3179	280.199	-9.73882	0.201435	0.324361	-0.126254	-0.0172651	Bls_fo	210	7	Absent	Absent	Absent
0.89987	287.379	-18.3199	-1.75771	0.324467	-0.191085	-0.0309561	Mnr_al	30	10	Absent	Absent	Absent
0.0743932	274.099	-18.0684	-0.160297	0.324677	-0.247039	-0.0294905	Bhs_fo	90	5	Absent	Absent	Absent
1.01947	286.591	-17.88	-1.70164	0.3248	-0.180917	-0.0226663	Mnr_al	30	8	Absent	Absent	Absent
0.743233	295.418	-16.1843	-0.490253	0.324901	-0.0122351	-0.00985077	Mmr_sh	30	8	Absent	Absent	Absent
5.91022	274.483	-16.5467	-0.293963	0.32497	-0.270407	-0.0217106	Bhs_wa	210	7	Absent	Absent	Absent
0.0202379	273.96	-17.7	0.142881	0.325054	-0.271491	-0.0376653	Bho_fo	100	6	Absent	Absent	Absent
0.0234044	300.831	-20.7853	0.0760945	0.325186	0.0275001	-0.0498744	Tmr_sh	130	6	Absent	Absent	Absent
22.0024	277.505	-12.497	0.460615	0.325295	-0.229217	-0.0242053	Ahs_sh	50	7	Absent	Absent	Absent
0.645405	274.643	-17.3299	0.211256	0.325618	-0.257788	-0.00794072	Bho_sh	50	8	Absent	Absent	Absent
1.08484	301.179	-16.3372	0.681179	0.325955	0.0559091	0.00342	Mhr_ha	150	9	Absent	Absent	Absent
0.100973	302.866	-16.6709	-0.31055	0.326323	-0.0423798	-0.0455374	Thr_op	14	4	Absent	Absent	Absent
1.46837	289.938	-15.8405	-0.549901	0.32656	-0.0560039	-0.0247104	Mnr_al	30	9	Absent	Absent	Absent
0.610956	300.184	-16.0474	0.56675	0.326644	0.0566594	-0.00417218	Mhr_sh	150	8	Absent	Absent	Absent
2.04309	297.877	-13.3125	0.685069	0.326828	0.0375409	-0.00638844	Mmr_al	150	8	Absent	Absent	Absent
0.683084	294.1	-17.7877	-2.15523	0.328143	-0.0753934	-0.0181313	Tmr_al	130	9	Absent	Absent	Absent
1.04671	274.527	-14.933	0.41008	0.328265	-0.271091	-0.0146239	Bms_fo	90	6	Absent	Absent	Absent
2.63801	296.179	-14.6783	0.409877	0.328564	0.0278436	-0.018226	Mhr_ha	150	8	Absent	Absent	Absent
3.86	298.822	-12.2122	0.71907	0.329038	0.0539154	-0.0118842	Mmr_ha	130	8	Absent	Absent	Absent
1.53516	296.288	-10.4133	0.706052	0.329647	0.10642	0.000946794	Mhs_pc	150	8	Absent	Absent	Absent
1.55182	296.915	-14.5469	1.02449	0.330536	0.0207484	-0.0101421	Mmr_al	150	8	Absent	Absent	Absent
47.5453	284.399	-9.25085	-0.379065	0.330839	-0.0691581	-0.00686859	Als_pa	20	9	Absent	Absent	Absent
0.832516	294.814	-18.3916	-1.22857	0.331087	-0.0311972	-0.0249429	Tmr_al	30	11	Absent	Absent	Absent
0.0624497	296.989	-12.1961	0.749893	0.331388	0.113533	0.00462244	Mhr_al	150	2	Absent	Absent	Absent
0.964521	274.804	-14.4987	0.0121094	0.33153	-0.29264	0.0112173	Bhs_fo	90	7	Absent	Absent	Absent
32.9107	279.209	-11.0009	0.372848	0.332034	-0.163346	-0.0181421	Bls_al	210	4	Absent	Absent	Absent
1.43078	294.785	-18.4388	-1.40755	0.332798	-0.0464904	-0.0348885	Tmr_al	30	10	Absent	Absent	Absent
3.35835	274.439	-14.2319	0.574181	0.332837	-0.307797	-0.00904384	Bhs_fo	90	8	Absent	Absent	Absent
20.3924	282.554	-12.7196	-0.178657	0.333122	-0.1848	-0.00707588	Mmr_fo	150	11	Absent	Absent	Absent
2.43784	275.059	-14.3328	-0.0141886	0.33322	-0.251723	0.00318329	Bhs_fo	90	7	Absent	Absent	Absent
0.0344829	301.837	-20.0454	0.298024	0.333241	0.0351963	-0.0571241	Tmr_op	130	8	Absent	Absent	Absent
0.0427057	273.526	-16.7431	0.353451	0.334922	-0.288947	-0.0191071	Bhs_we	90	7	Absent	Absent	Absent
1.0825	295.265	-15.675	0.27638	0.335086	0.00765827	-0.0277496	Mmr_fo	14	8	Absent	Absent	Absent
1.72682	289.962	-15.234	-0.640688	0.335442	-0.0629889	-0.0194732	Mms_sh	30	10	Absent	Absent	Absent
0.840232	294.411	-17.7682	-2.14715	0.335559	-0.0717414	-0.0324403	Tmr_al	20	8	Absent	Absent	Absent
1.64698	294.546	-14.8707	0.243886	0.335619	-0.0169992	-0.0162832	Mmr_fo	150	8	Absent	Absent	Absent
1.28715	294.77	-15.1798	0.529594	0.335665	0.00350889	-0.0111414	Mmr_fo	150	8	Absent	Absent	Absent
0.0390178	274.085	-17.8953	0.276615	0.335717	-0.288663	-0.0386378	Bhs_fo	100	6	Absent	Absent	Absent
1.17167	301.12	-15.1469	0.748313	0.33607	0.0705222	-0.00991058	Mhr_ha	150	5	Absent	Absent	Absent
0.294329	274.032	-16.1212	0.278327	0.336415	-0.286795	-0.0205915	Bhs_fo	100	8	Absent	Absent	Absent
1.80289	299.083	-16.7765	0.856	0.336482	0.0715989	-0.0229742	Mmr_al	14	9	Absent	Absent	Absent
0.84031	294.952	-17.9693	-1.89554	0.337309	-0.0452471	-0.0212327	Mms_al	30	10	Absent	Absent	Absent
13.8416	276.847	-11.8857	0.594427	0.337911	-0.228242	-0.0239237	Zhs_sh	150	9	Absent	Absent	Absent
1.62496	294.268	-14.4368	0.237546	0.338034	-0.00158768	-0.00516176	Mmr_fo	150	7	Absent	Absent	Absent
0.606942	294.654	-18.1744	-1.57288	0.338153	-0.0268262	-0.01351	Tmr_al	30	8	Absent	Absent	Absent
1.59419	299.646	-15.2112	0.933535	0.338373	0.0687197	-0.00824129	Mhs_al	150	8	Absent	Absent	Absent
0.849192	294.466	-16.3591	-0.373276	0.338401	-0.0109242	-0.0163704	Mmr_sh	30	10	Absent	Absent	Absent
1.8903	298.587	-15.36	0.82476	0.338594	0.0414807	-0.0127618	Mmr_pc	150	10	Absent	Absent	Absent
21.0424	279.059	-13.1238	-0.904859	0.338964	-0.238997	-0.00696242	Zmr_pa	70	12	Absent	Absent	Absent
1.20982	291.138	-15.8995	-0.494917	0.339147	-0.0377338	-0.0124672	Mmr_sh	130	8	Absent	Absent	Absent
10.0411	276.266	-10.9508	0.420916	0.339164	-0.278581	-0.00343414	Ahs_sh	150	7	Absent	Absent	Absent
2.76954	290.579	-18.1537	-1.41761	0.339422	-0.044397	-0.0305842	Sls_al	20	5	Absent	Absent	Absent
0.418272	274.925	-18.0295	0.353758	0.339478	-0.283412	-0.050252	Bho_sh	100	6	Absent	Absent	Absent
2.65181	294.952	-14.8729	0.980425	0.339716	-0.000639488	-0.0118228	Mmr_pc	130	10	Absent	Absent	Absent
1.52153	296.802	-15.0552	0.983111	0.340314	0.0159697	-0.022822	Mmr_fo	14	9	Absent	Absent	Absent
1.33655	295.363	-12.609	0.325075	0.340323	0.00861751	-0.0129027	Mhs_al	150	6	Absent	Absent	Absent
1.753	293.759	-14.7348	0.149056	0.341353	-0.0395217	-0.010533	Mmr_fo	150	8	Absent	Absent	Absent
4.02751	294.083	-10.2333	0.600253	0.341509	0.0670892	-0.00923819	Mhr_sh	20	6	Absent	Absent	Absent
1.48656	294.676	-15.5293	0.823032	0.341648	0.0254356	-0.0328224	Mmr_ha	14	7	Absent	Absent	Absent
1.56848	294.107	-15.1107	0.660119	0.341678	0.002529	-0.0334342	Mmr_ha	14	4	Absent	Absent	Absent
0.152616	274.862	-18.1689	0.21897	0.341683	-0.276751	-0.0563277	Bho_sh	90	7	Absent	Absent	Absent
0.425386	274.662	-18.0136	0.295335	0.341698	-0.2906	-0.0434493	Bho_sh	100	8	Absent	Absent	Absent
2.14197	293.744	-14.2987	0.115419	0.341736	-0.0204513	-0.00163797	Mmr_fo	150	7	Absent	Absent	Absent
1.24513	300.201	-15.3673	0.648441	0.342135	0.0587457	-0.00927795	Mhs_al	150	6	Absent	Absent	Absent
1.47472	295.15	-15.3339	0.336762	0.342257	-0.000220492	-0.0192438	Mmr_fo	14	9	Absent	Absent	Absent
0.11682	302.098	-19.4711	0.00999348	0.342672	-0.00965851	-0.0704947	Tmr_sh	14	5	Absent	Absent	Absent
1.47526	294.812	-14.8961	0.322188	0.34308	-0.0201172	-0.0172539	Mmr_fo	150	10	Absent	Absent	Absent
0.726357	274.686	-16.799	0.385735	0.34327	-0.279272	-0.0267646	Bhs_fo	90	5	Absent	Absent	Absent
26.0536	279.771	-9.05935	0.300727	0.343945	-0.127653	-0.0176417	Bhs_fo	210	7	Absent	Absent	Absent
1.36578	290.899	-17.2629	-0.917768	0.344006	-0.0922442	-0.0231745	Tnr_al	30	7	Absent	Absent	Absent
9.91766	280.516	-13.5416	-1.20349	0.344323	-0.236087	-0.0257432	Zmr_op	50	11	Absent	Absent	Absent
6.11694	274.607	-16.4922	-0.289184	0.345236	-0.286531	-0.0233492	Bls_fo	210	8	Absent	Absent	Absent
25.4287	278.299	-15.6931	-1.08354	0.345237	-0.196723	-0.025379	Bls_fo	210	8	Absent	Absent	Absent
1.27391	291.174	-16.4537	-0.695777	0.345649	-0.0596514	-0.0169126	Mms_al	130	8	Absent	Absent	Absent
2.15949	299.177	-17.016	1.13768	0.346233	0.0689721	-0.0367858	Mmr_al	20	8	Absent	Absent	Absent
32.7576	276.311	-14.4915	0.754505	0.346287	-0.284181	-0.0337249	Zhs_sh	150	7	Absent	Absent	Absent
1.33052	295.153	-14.7094	0.561451	0.346318	0.00170624	-0.0109117	Mmr_al	150	7	Absent	Absent	Absent
1.25405	296.215	-14.9952	0.600504	0.34673	-0.000126189	-0.0309855	Mmr_al	150	9	Absent	Absent	Absent
0.748474	295.291	-16.2235	-0.358428	0.346876	-0.0161207	-0.0166311	Mmr_sh	30	9	Absent	Absent	Absent
0.822787	293.695	-16.8773	-2.30862	0.347254	-0.0801149	-0.0216607	Tmr_al	30	9	Absent	Absent	Absent
2.42539	275.217	-14.2179	-0.0408473	0.347256	-0.266036	-0.00805659	Bms_sh	90	8	Absent	Absent	Absent
95.8149	284.308	-6.17229	0.00322978	0.347511	-0.108723	-0.0766064	Alr_pa	140	2	Absent	Absent	Absent
21.6627	279.394	-13.1029	-1.08062	0.347552	-0.227252	-0.0173521	Zmr_fo	70	12	Absent	Absent	Absent
58.5893	280.555	-12.1984	-0.484798	0.347598	-0.144142	-0.0116188	Bls_fo	210	8	Absent	Absent	Absent
1.50781	291.404	-15.0942	-1.48401	0.349296	-0.0595705	-0.0196337	Cls_sh	20	7	Absent	Absent	Absent
22.4989	277.66	-12.4995	0.0354343	0.349773	-0.272796	-0.0105628	Zhs_fo	150	6	Absent	Absent	Absent
0.0932336	299.696	-19.7239	0.00742842	0.35082	-0.0144968	-0.0609165	Tmr_sh	14	5	Absent	Absent	Absent
4.5836	294.459	-13.548	0.485137	0.351243	0.00513884	-0.0148292	Mhs_ha	150	10	Absent	Absent	Absent
3.33648	292.118	-10.6393	0.47672	0.351725	0.0345912	-0.0369151	Mhs_sh	30	4	Absent	Absent	Absent
1.84393	296.851	-14.9282	0.888058	0.351787	0.0333769	-0.00961762	Mmr_pc	150	9	Absent	Absent	Absent
19.8021	276.074	-14.6907	-0.0158162	0.351898	-0.229416	-0.0381793	Bls_fo	90	4	Absent	Absent	Absent
9.51011	293.274	-11.2816	0.544284	0.352313	0.0543333	-0.0351964	Mls_ha	150	7	Absent	Absent	Absent
2.12725	294.3	-13.6937	0.362495	0.352422	0.0156523	-0.00411207	Mmr_fo	150	8	Absent	Absent	Absent
0.044069	274.207	-17.8531	0.310186	0.352761	-0.30312	-0.0488961	Bho_fo	100	6	Absent	Absent	Absent
1.79306	289.351	-17.4032	-2.3705	0.353133	-0.191956	-0.0313629	Mnr_al	130	9	Absent	Absent	Absent
2.84629	300.267	-12.6888	0.497794	0.353199	0.0458765	-0.013388	Mlr_al	150	9	Absent	Absent	Absent
1.70924	295.459	-15.1007	0.896264	0.353441	0.0206575	-0.0107024	Mmr_fo	150	9	Absent	Absent	Absent
1.39798	296.244	-14.8745	0.940535	0.353786	0.0334325	-0.00974454	Mmr_al	150	7	Absent	Absent	Absent
0.937466	293.896	-17.2316	-2.23302	0.353803	-0.0802026	-0.0234258	Tmr_al	30	8	Absent	Absent	Absent
2.51105	291.603	-14.2977	-1.37984	0.354071	-0.0481299	-0.026271	Cls_sh	14	6	Absent	Absent	Absent
1.71055	298.434	-16.2484	1.2187	0.35423	0.0402203	-0.0133927	Mmr_al	150	6	Absent	Absent	Absent
1.27808	297.604	-15.3006	0.898403	0.354311	0.0524253	-0.000569831	Mmr_pc	150	9	Absent	Absent	Absent
1.56755	294.938	-15.4162	0.314878	0.354388	0.0048147	-0.0304403	Mmr_al	14	6	Absent	Absent	Absent
1.75149	288.17	-17.4639	-1.86783	0.354436	-0.0800569	-0.018152	Sls_al	210	6	Absent	Absent	Absent
2.72026	296.134	-13.8416	0.196299	0.355047	0.0276406	-0.00647493	Mhr_ha	150	7	Absent	Absent	Absent
26.9627	277.008	-12.7016	0.96929	0.355058	-0.259074	-0.0531455	Zhr_sh	150	8	Absent	Absent	Absent
1.9106	275.018	-14.3105	-0.0863095	0.355237	-0.288619	-0.00114405	Bhs_fo	90	7	Absent	Absent	Absent
2.55733	294.041	-14.5817	0.252729	0.35538	-0.0124717	-0.0119946	Mms_al	20	6	Absent	Absent	Absent
17.6746	277.404	-9.99658	0.452128	0.355431	-0.240518	-0.0177471	Zhs_sh	210	7	Absent	Absent	Absent
1.66101	292.835	-17.5774	-1.92813	0.355586	-0.0872359	-0.0237284	Tmr_al	30	7	Absent	Absent	Absent
9.56821	275.116	-16.4097	-0.516233	0.35585	-0.30722	-0.0224352	Bls_fo	210	9	Absent	Absent	Absent
0.638063	298.369	-18.0629	-0.0697204	0.356278	0.0384647	-0.0232183	Mmr_al	30	8	Absent	Absent	Absent
36.9089	277.986	-12.1444	0.118672	0.356427	-0.263664	-0.0370923	Zhs_sh	150	7	Absent	Absent	Absent
28.5825	281.799	-11.7039	-0.65593	0.356778	-0.201761	-0.00498864	Zar_op	50	11	Absent	Absent	Absent
1.71996	293.946	-14.9835	0.057636	0.357514	-0.0270607	-0.0261446	Mmr_fo	14	7	Absent	Absent	Absent
0.55181	295.87	-16.8526	-0.603321	0.358334	-0.0174966	-0.00929186	Mmr_sh	130	10	Absent	Absent	Absent
1.36109	293.733	-17.3178	-1.11577	0.358452	-0.0228522	-0.0131845	Mmr_fo	130	11	Absent	Absent	Absent
2.78303	275.336	-16.8223	0.180942	0.358769	-0.286425	-0.0162339	Bhs_fo	90	8	Absent	Absent	Absent
0.767145	298.502	-18.1255	0.15778	0.358914	0.035461	-0.0249709	Mmr_al	30	9	Absent	Absent	Absent
1.53045	295.522	-14.9601	0.513382	0.359325	0.00887424	-0.0166573	Mmr_al	150	8	Absent	Absent	Absent
1.53592	294.25	-15.0986	0.346467	0.359356	-0.0225068	-0.00350332	Mmr_sh	150	9	Absent	Absent	Absent
1.09921	293.723	-17.769	-1.31729	0.359368	-0.061167	-0.0289738	Tmr_al	30	9	Absent	Absent	Absent
0.12026	302.73	-18.1132	1.25519	0.359376	-0.00666324	-0.100917	Tmr_al	14	5	Absent	Absent	Absent
0.651653	293.361	-17.9452	-1.09383	0.359514	-0.0125036	-0.0413158	Sls_op	150	7	Absent	Absent	Absent
1.2802	295.226	-10.7249	0.485532	0.35952	0.0724473	0.00489014	Mhr_sh	30	5	Absent	Absent	Absent
2.07323	301.462	-14.565	0.470966	0.359673	0.0522243	-0.00826413	Mhs_al	20	6	Absent	Absent	Absent
0.432739	298.892	-11.8503	-1.78446	0.360158	-0.0240436	0.000324248	Mls_sh	20	9	Absent	Absent	Absent
1.02699	293.53	-16.4414	-2.5128	0.360327	-0.117679	-0.0282335	Tmr_sh	30	7	Absent	Absent	Absent
1.55101	275.217	-15.5857	0.347118	0.36082	-0.25776	-0.0339673	Bms_fo	90	5	Absent	Absent	Absent
0.895047	275.241	-15.3565	0.0773089	0.361001	-0.265821	-0.0188948	Bhs_sh	90	5	Absent	Absent	Absent
1.90069	294.387	-14.9256	0.0615925	0.361012	-0.032208	-0.0379506	Mmr_al	14	8	Absent	Absent	Absent
2.94574	291.831	-11.6422	0.0762728	0.361328	0.0509824	-0.0134813	Mhs_ha	14	8	Absent	Absent	Absent
11.2092	283.987	-8.12463	-0.561925	0.361396	-0.0667602	0.0279365	Als_al	210	2	Absent	Absent	Absent
0.148456	299.988	-17.3099	-0.42111	0.361422	-0.00690098	-0.0400978	Mms_al	30	11	Absent	Absent	Absent
23.3003	282.04	-13.058	-0.507155	0.361459	-0.130001	-0.0621688	Cls_fo	210	4	Absent	Absent	Absent
2.21354	288.202	-17.4978	-1.9441	0.361533	-0.0940281	-0.0213157	Sls_al	210	8	Absent	Absent	Absent
2.85948	295.474	-14.414	0.541083	0.361585	0.0371021	-0.0261078	Mhr_ha	150	9	Absent	Absent	Absent
60.4811	282.995	-10.849	-0.810398	0.361921	-0.113039	-0.0155673	Cls_al	14	6	Absent	Absent	Absent
0.460981	297.335	-16.3942	-0.0946755	0.362394	0.00793631	-0.0163291	Mmr_al	30	10	Absent	Absent	Absent
1.19263	296.509	-13.6735	0.63445	0.362909	0.0852428	-0.00445635	Mhr_sh	150	4	Absent	Absent	Absent
1.14095	293.185	-16.446	-2.32589	0.363859	-0.0983467	-0.0284738	Tmr_al	30	7	Absent	Absent	Absent
1.92214	294.551	-14.9913	0.534819	0.363988	-0.0167914	-0.0403047	Mmr_fo	14	9	Absent	Absent	Absent
0.854745	295.91	-16.3838	-0.39882	0.364108	0.00259435	-0.0121505	Mmr_sh	30	9	Absent	Absent	Absent
1.82975	295.092	-14.4383	0.936114	0.364468	0.0219971	-0.00634327	Mmr_fo	150	5	Absent	Absent	Absent
1.8733	294.4	-15.3328	0.144263	0.364691	-0.0173246	-0.0202784	Mmr_fo	14	8	Absent	Absent	Absent
4.78174	298.591	-11.0478	0.0830058	0.364817	0.0175842	-0.00340449	Mhr_sh	150	5	Absent	Absent	Absent
1.51277	293.543	-15.0448	0.0852194	0.364886	-0.00876622	-0.00748049	Mmr_fo	14	9	Absent	Absent	Absent
4.47059	292.91	-11.3542	-0.0688132	0.365002	-0.00490581	-0.010614	Mlr_pc	210	5	Absent	Absent	Absent
2.27318	294.566	-14.0892	0.393204	0.365393	-0.00849404	-0.0143603	Mmr_al	150	8	Absent	Absent	Absent
2.17212	294.066	-14.8116	0.413881	0.36547	-0.0159213	-0.0381509	Mmr_al	14	8	Absent	Absent	Absent
1.85991	294.651	-15.259	0.784882	0.365476	0.0515582	-0.016786	Mmr_ha	14	9	Absent	Absent	Absent
3.0999	298.767	-12.6874	0.953529	0.366124	0.14816	-0.000289095	Mhs_al	150	3	Absent	Absent	Absent
0.771318	291.64	-18.2692	-1.83062	0.366409	-0.0618117	-0.0179057	Sls_al	20	6	Absent	Absent	Absent
0.789527	298.667	-14.2689	0.347862	0.366914	0.117815	0.00553388	Mhs_pc	150	5	Absent	Absent	Absent
1.55369	293.32	-17.3027	-1.48057	0.367653	-0.0380747	-0.0112192	Tmr_al	30	8	Absent	Absent	Absent
1.35623	291.3	-17.8274	-2.32022	0.367861	-0.137882	-0.0372272	Mmr_al	30	8	Absent	Absent	Absent
23.1483	276.597	-14.0644	0.330964	0.368118	-0.271568	-0.0226821	Zhs_sh	150	7	Absent	Absent	Absent
1.78869	293.463	-15.046	0.271513	0.36816	-0.00755275	-0.00711705	Mmr_fo	150	7	Absent	Absent	Absent
0.121769	296.85	-12.1106	0.640708	0.368166	0.0991562	-0.00617062	Mhr_sh	150	6	Absent	Absent	Absent
31.2629	280.338	-14.7105	-0.68679	0.368407	-0.267043	-0.00434615	Bls_fo	210	2	Absent	Absent	Absent
4.85695	293.739	-13.0593	-0.947037	0.36845	-0.100121	-0.00786902	Mls_al	210	2	Absent	Absent	Absent
16.458	277.46	-11.8864	0.433397	0.368925	-0.267403	-0.0279276	Ahs_sh	50	9	Absent	Absent	Absent
0.960165	295.157	-16.2265	-0.266606	0.368995	-0.00858827	-0.0184294	Mmr_fo	30	9	Absent	Absent	Absent
0.936096	274.646	-17.596	0.0968027	0.369325	-0.272706	-0.0165502	Bhs_fo	90	6	Absent	Absent	Absent
1.53163	294.936	-14.5313	0.490906	0.36935	0.00942604	-0.00752512	Mmr_al	130	10	Absent	Absent	Absent
0.0727283	298.35	-11.9347	0.535634	0.369901	0.104718	-0.00713224	Mhs_sh	150	5	Absent	Absent	Absent
1.06619	290.926	-14.5478	-0.0474259	0.369939	-0.0282724	-0.00613547	Mmr_sh	30	11	Absent	Absent	Absent
1.50979	291.466	-16.3522	-1.14169	0.370405	-0.0747307	-0.0230197	Mmr_sh	30	10	Absent	Absent	Absent
1.47125	300.305	-16.6276	1.16381	0.37061	0.122124	-0.0113106	Mhr_ha	150	8	Absent	Absent	Absent
0.992628	294.458	-16.697	-2.01036	0.371061	-0.0719879	-0.0304114	Tmr_al	30	9	Absent	Absent	Absent
1.35485	274.505	-17.6622	0.283306	0.37107	-0.290416	-0.0275281	Bho_sh	100	7	Absent	Absent	Absent
9.62113	293.691	-12.0764	-0.0851186	0.371679	-0.00127851	-0.0196998	Mlr_pc	14	6	Absent	Absent	Absent
73.1054	286.326	-8.18257	-0.41918	0.371829	-0.0420107	-0.0112074	Ahr_pa	14	3	Absent	Absent	Absent
8.23252	275.855	-13.4478	0.229144	0.37219	-0.269661	-0.00462821	Bms_sh	90	7	Absent	Absent	Absent
0.703965	297.311	-10.5243	-0.0538101	0.372309	0.0772119	0.00123476	Mhs_sh	150	6	Absent	Absent	Absent
0.992241	294.206	-16.8334	-0.629813	0.37256	-0.0325174	-0.0173258	Mmr_sh	30	10	Absent	Absent	Absent
1.61913	291.279	-17.2247	-2.49252	0.372582	-0.152652	-0.0346198	Tmr_al	130	8	Absent	Absent	Absent
5.00572	294.373	-13.5033	0.40851	0.373216	0.00841811	-0.0299905	Mhr_ha	150	8	Absent	Absent	Absent
1.41034	295.691	-13.9577	0.813278	0.374143	0.0203206	0.00191067	Mmr_fo	150	7	Absent	Absent	Absent
8.39778	275.886	-13.7147	0.100133	0.37423	-0.266182	-0.00947653	Bhs_fo	90	7	Absent	Absent	Absent
1.32364	295.192	-15.8168	0.405956	0.374559	0.0250705	-0.0287313	Mmr_al	14	8	Absent	Absent	Absent
1.64602	294.09	-15.1345	0.487147	0.374596	-0.00878311	0.000887742	Mmr_fo	130	7	Absent	Absent	Absent
2.33344	301.03	-13.5021	0.567041	0.374617	0.0531896	-0.0143145	Mhr_sh	20	7	Absent	Absent	Absent
1.85933	294.159	-11.146	0.873394	0.37462	0.0951568	-0.054958	Mlr_al	20	4	Absent	Absent	Absent
4.0784	294.987	-13.4191	0.920269	0.37477	0.0196603	-0.00754652	Mmr_pc	130	10	Absent	Absent	Absent
2.21471	293.537	-14.2978	0.103469	0.375424	-0.0434278	-0.0388278	Mmr_al	14	5	Absent	Absent	Absent
31.4792	280.189	-10.4555	0.036389	0.376026	-0.137401	-0.0164445	Bls_fo	210	8	Absent	Absent	Absent
2.51464	275.507	-16.6638	0.0859999	0.376071	-0.29704	-0.0221581	Bhs_fo	90	7	Absent	Absent	Absent
6.6139	293.609	-12.32	0.112906	0.377013	-0.0250471	-0.0225429	Mhs_al	14	7	Absent	Absent	Absent
7.20206	294.757	-12.1135	0.758141	0.377112	0.0496702	-0.0565277	Mlr_al	14	6	Absent	Absent	Absent
0.107321	303.308	-17.3066	1.55283	0.377136	-0.0283232	-0.13189	Thr_op	14	3	Absent	Absent	Absent
1.47433	293.349	-17.2439	-1.4975	0.377151	-0.0342119	-0.0132963	Tmr_op	30	9	Absent	Absent	Absent
0.767116	299.77	-15.9784	0.803301	0.377861	0.0711007	-0.00823487	Mmr_al	150	10	Absent	Absent	Absent
2.72697	294.375	-11.8049	0.783748	0.377946	0.0655607	-0.0371398	Mlr_al	20	5	Absent	Absent	Absent
1.42498	291.936	-17.7179	-1.77666	0.378375	-0.100227	-0.0303067	Tmr_al	30	11	Absent	Absent	Absent
3.80587	293.612	-13.2643	0.440916	0.37841	-0.00221731	-0.00667866	Mhs_ha	150	10	Absent	Absent	Absent
0.90967	274.691	-17.847	0.439318	0.378781	-0.306876	-0.0284153	Bho_sh	90	8	Absent	Absent	Absent
56.3664	280.651	-12.3896	-0.447502	0.378816	-0.119948	-0.0198882	Bls_fo	70	7	Absent	Absent	Absent
1.91321	290.009	-17.8033	-2.26909	0.378889	-0.156861	-0.0431786	Mms_al	30	8	Absent	Absent	Absent
0.0876622	273.937	-16.994	0.379029	0.379265	-0.293644	-0.0283082	Bhs_fo	90	6	Absent	Absent	Absent
1.5658	295.218	-15.8565	0.776454	0.379545	0.0328003	-0.0389676	Mmr_al	14	8	Absent	Absent	Absent
4.52184	300.858	-14.8718	0.955055	0.379876	0.0908766	-0.0111806	Mhr_al	150	7	Absent	Absent	Absent
9.53597	299.435	-12.9073	0.801067	0.380262	0.0669123	-0.00568077	Mlr_al	150	9	Absent	Absent	Absent
6.40233	299.47	-12.4378	-0.144259	0.380738	-0.0368009	0.0138572	Mlr_al	14	11	Absent	Absent	Absent
0.775912	274.559	-17.1507	-0.061026	0.381377	-0.313653	-0.042439	Bho_fo	100	8	Absent	Absent	Absent
2.06309	275.218	-15.0283	0.313622	0.381452	-0.280144	-0.0291524	Bms_fo	90	9	Absent	Absent	Absent
0.211695	297.733	-13.2072	0.512386	0.382404	0.0985388	0.00234656	Mhr_sh	150	6	Absent	Absent	Absent
0.496386	274.237	-16.2584	0.416772	0.382567	-0.317932	-0.0229023	Bhs_fo	90	6	Absent	Absent	Absent
10.0974	291.03	-10.5813	-0.19395	0.382602	-0.0937899	-0.0016036	Mlr_fo	210	7	Absent	Absent	Absent
1.06323	293.105	-15.8719	-0.549026	0.382921	-0.0365514	-0.00949194	Mmr_sh	30	12	Absent	Absent	Absent
0.0965008	301.941	-19.1683	0.36418	0.383096	0.0259113	-0.069358	Tmr_sh	14	7	Absent	Absent	Absent
0.118945	274.308	-17.7648	0.227313	0.383144	-0.319929	-0.044373	Bhs_fo	100	6	Absent	Absent	Absent
1.64865	289.357	-18.2853	-2.39859	0.383232	-0.0908375	-0.0103194	Sls_al	20	7	Absent	Absent	Absent
11.0462	276.228	-16.0575	-0.141708	0.383316	-0.274146	-0.0395025	Bls_al	90	9	Absent	Absent	Absent
1.90319	296.236	-13.6012	0.988284	0.383374	0.0419379	-0.00618646	Mmr_fo	150	8	Absent	Absent	Absent
0.909222	293.08	-17.3337	-0.42156	0.383879	-0.00285994	-0.0364729	Sls_al	150	3	Absent	Absent	Absent
1.60261	291.78	-18.1912	-1.87334	0.384299	-0.0646871	-0.0215456	Sls_fo	20	6	Absent	Absent	Absent
5.69774	293.692	-12.8105	0.111366	0.384538	-0.033292	-0.0227944	Mhr_fo	14	6	Absent	Absent	Absent
3.05065	284.216	-16.1475	-1.89183	0.384629	-0.246419	-0.033257	Mnr_al	50	7	Absent	Absent	Absent
3.76656	294.109	-13.5882	0.507908	0.384637	0.0211621	-0.0240796	Mhr_ha	150	10	Absent	Absent	Absent
2.4885	292.761	-13.9994	0.194402	0.385338	-0.0231629	-0.0212136	Mmr_fo	14	7	Absent	Absent	Absent
0.640179	293.188	-14.8898	-0.486177	0.385547	-0.005491	-0.0031113	Mmr_sh	30	10	Absent	Absent	Absent
1.63478	284.999	-17.4388	-2.63523	0.385816	-0.18493	-0.0165454	Cls_al	210	6	Absent	Absent	Absent
0.828411	295.584	-16.4285	-0.602688	0.385941	-0.00674136	-0.015225	Mmr_sh	30	8	Absent	Absent	Absent
2.48597	290.246	-16.8987	-0.41381	0.386007	-0.0462982	-0.0488009	Sls_fo	14	4	Absent	Absent	Absent
25.4513	277.355	-12.8466	0.219759	0.386083	-0.255281	-0.0150723	Zhs_fo	50	8	Absent	Absent	Absent
1.611	293.064	-16.8192	-1.88185	0.386098	-0.0800083	-0.0222563	Tmr_al	30	8	Absent	Absent	Absent
2.49215	297.831	-14.8766	1.01909	0.386313	0.0654914	-0.00697086	Mmr_pc	150	7	Absent	Absent	Absent
0.156821	274.157	-17.3714	0.0601696	0.386974	-0.317533	-0.0484822	Bhs_fo	90	8	Absent	Absent	Absent
1.15896	292.174	-17.592	-1.57399	0.387037	-0.055449	-0.0278855	Sls_al	20	7	Absent	Absent	Absent
0.839173	274.47	-17.3072	0.0446569	0.387067	-0.313705	-0.0506081	Bhs_fo	90	6	Absent	Absent	Absent
2.12818	290.339	-17.8991	-1.53883	0.38739	-0.0445837	-0.0281523	Sls_al	150	5	Absent	Absent	Absent
1.29897	295.64	-16.8483	-0.278432	0.387465	-0.0118964	-0.0157543	Mmr_sh	30	9	Absent	Absent	Absent
3.45512	298.364	-14.181	1.32247	0.387543	0.082265	-0.0174273	Mhr_sh	150	9	Absent	Absent	Absent
1.10697	274.829	-17.7898	0.285089	0.388023	-0.323721	-0.0408055	Bho_sh	100	6	Absent	Absent	Absent
38.8921	278.522	-12.0774	-0.236843	0.389019	-0.206756	-0.0317416	Ams_sh	150	7	Absent	Absent	Absent
0.711405	274.23	-16.0379	0.252086	0.389095	-0.329791	-0.0278795	Bhs_fo	100	7	Absent	Absent	Absent
1.24962	296.558	-13.1082	0.402184	0.389169	0.0667626	-0.0023274	Mhr_sh	150	9	Absent	Absent	Absent
23.5014	278.893	-14.4795	-0.52641	0.389191	-0.289707	-1.53842e-05	Bls_al	210	2	Absent	Absent	Absent
13.6992	277.51	-10.9699	0.768458	0.389199	-0.293062	-0.0423876	Zlr_sh	150	7	Very high	Medium	Absent
0.515027	293.794	-18.4912	-1.18492	0.389201	-0.0201478	-0.041508	Sls_al	150	6	Absent	Absent	Absent
0.437631	294.73	-16.4477	-3.48915	0.389279	-0.17086	-0.0481512	Tmr_al	30	6	Absent	Absent	Absent
0.852726	293.241	-17.9232	-0.80586	0.389547	-0.00237223	-0.0443619	Sls_op	150	6	Absent	Absent	Absent
2.11201	292.985	-14.3343	-1.23676	0.389896	-0.0565401	-0.0393378	Chs_fo	210	4	Absent	Absent	Absent
4.77575	297.75	-11.514	0.138936	0.390059	0.0441039	-0.000530742	Mls_pc	14	8	Absent	Absent	Absent
2.11882	289.982	-16.7495	-0.627659	0.390205	-0.10204	-0.035181	Mmr_sh	30	8	Absent	Absent	Absent
1.05057	274.443	-15.3655	0.426838	0.390263	-0.331214	-0.0170508	Bhs_fo	100	6	Absent	Absent	Absent
0.309475	274.66	-16.9895	0.127722	0.390452	-0.295781	-0.0351998	Bhs_fo	90	6	Absent	Absent	Absent
15.6748	289.047	-11.4744	0.445431	0.39053	-0.0182042	0.000425962	Mhr_sh	14	7	Absent	Absent	Absent
2.13714	294.413	-14.512	0.42699	0.39058	-0.0132541	-0.0115385	Mmr_al	150	9	Absent	Absent	Absent
1.8164	299.054	-16.6545	1.42644	0.390893	0.136452	-0.0146646	Mhr_sh	150	8	Absent	Absent	Absent
3.96819	300.68	-14.5075	0.517535	0.39114	0.0582693	-0.00861126	Mhr_sh	20	8	Absent	Absent	Absent
1.94665	293.607	-16.6989	-1.18839	0.391227	-0.0396423	-0.0162765	Mms_al	30	10	Absent	Absent	Absent
18.7632	277.144	-13.4042	-0.0774317	0.391252	-0.236321	-0.0170244	Bms_sh	90	7	Absent	Absent	Absent
2.19675	292.638	-13.8244	-0.236885	0.391438	-0.0643468	-0.024524	Mmr_al	14	6	Absent	Absent	Absent
1.226	292.047	-18.3197	-2.20054	0.391533	-0.069791	-0.00793049	Sls_al	20	8	Absent	Absent	Absent
1.0241	291.323	-18.5587	-1.47477	0.391736	-0.0302907	-0.0247847	Sls_al	150	5	Absent	Absent	Absent
0.622262	294.015	-18.5658	-1.36458	0.391823	-0.031461	-0.0374642	Sls_al	150	7	Absent	Absent	Absent
1.81358	293.602	-15.7362	-2.31778	0.391869	-0.104664	-0.0321803	Tmr_al	30	7	Absent	Absent	Absent
26.4811	281.715	-12.4448	-0.349857	0.392029	-0.113023	-0.0354315	Cls_al	210	6	Absent	Absent	Absent
0.264656	296.065	-12.848	0.301488	0.392375	0.0832385	-0.00735737	Mhs_sh	210	2	Absent	Absent	Absent
0.108844	274.202	-16.9798	0.350501	0.392729	-0.31476	-0.0334515	Bhs_fo	90	6	Absent	Absent	Absent
0.910261	291.608	-18.8967	-2.53611	0.393038	-0.0866534	-0.00660143	Sls_al	150	7	Absent	Absent	Absent
1.82761	294.985	-15.8	0.867865	0.393057	0.0461593	-0.0230997	Mmr_fo	14	7	Absent	Absent	Absent
4.03357	290.938	-15.0534	-1.83203	0.393067	-0.106634	-0.00612226	Shr_fo	20	6	Absent	Absent	Absent
0.217581	274.306	-17.1728	0.185635	0.393088	-0.288228	-0.028384	Bhs_fo	90	6	Absent	Absent	Absent
35.3201	278.011	-12.0447	-0.0807608	0.393196	-0.253257	-0.0149367	Ahs_sh	90	7	Absent	Absent	Absent
2.61718	289.671	-17.3752	-1.65376	0.393373	-0.107014	-0.0235753	Sls_al	210	6	Absent	Absent	Absent
0.164082	274.294	-16.7006	0.257124	0.393612	-0.316014	-0.0332453	Bhs_sh	90	4	Absent	Absent	Absent
1.92437	294.721	-15.4064	0.252726	0.393969	0.00391588	-0.0211984	Mmr_fo	14	8	Absent	Absent	Absent
6.34539	276.871	-9.52464	0.628564	0.394074	-0.24514	-0.0258206	Ahr_sh	140	4	Absent	Absent	Absent
0.138272	274.239	-17.6341	0.161378	0.394971	-0.319049	-0.0502617	Bhs_fo	100	6	Absent	Absent	Absent
2.1317	274.652	-17.0807	-0.0407624	0.395083	-0.321571	-0.0423161	Bho_fo	100	6	Absent	Absent	Absent
8.87665	279.672	-13.4624	-1.10771	0.395262	-0.257789	-0.0249104	Zmr_fo	70	12	Absent	Very high	Absent
16.0659	290.725	-12.3153	-1.37034	0.395342	-0.139266	0.0463107	Mls_al	210	7	Absent	Absent	Absent
2.83496	295.954	-12.2058	0.548892	0.395486	0.0338584	-0.00419227	Mlr_pc	150	8	Absent	Absent	Absent
1.48139	297.313	-15.3179	1.01154	0.396523	0.0591439	-0.00141801	Mmr_pc	150	8	Absent	Absent	Absent
0.374054	274.596	-17.5696	0.114302	0.396744	-0.32569	-0.0481434	Bho_fo	100	6	Absent	Absent	Absent
0.82876	292.138	-16.9266	-0.577092	0.396779	0.0178892	-0.0454565	Sls_al	150	4	Absent	Absent	Absent
0.185728	301.57	-14.5551	-1.59873	0.396955	0.0312889	-0.023242	Mhs_op	20	4	Absent	Absent	Absent
4.57104	274.753	-14.0218	0.153163	0.397011	-0.320048	-0.0229377	Bhs_wa	90	8	Absent	Absent	Absent
1.68849	292.487	-17.5855	-1.62263	0.397017	-0.068237	-0.0238005	Sls_al	20	7	Absent	Absent	Absent
1.72455	293.025	-17.0572	-1.49782	0.397342	-0.0370169	-0.0126352	Mms_al	30	11	Absent	Absent	Absent
2.37062	294.941	-10.7285	0.93367	0.397783	0.102679	-0.00789145	Mhs_pc	20	5	Absent	Absent	Absent
1.41027	294.085	-16.7182	-1.24895	0.398138	-0.039126	-0.0204486	Mmr_al	130	9	Absent	Absent	Absent
1.31973	293.718	-16.6984	-1.1545	0.398202	-0.0345022	-0.0315032	Shs_fo	20	6	Absent	Absent	Absent
48.1781	283.39	-10.0966	-0.432607	0.398234	-0.223957	-0.111183	Cls_al	14	5	Absent	Absent	Absent
14.3039	280.702	-13.2003	-1.19696	0.398317	-0.23663	-0.0300299	Zmr_pa	70	13	Very high	High	Absent
1.27194	292.043	-16.2275	-0.253411	0.398876	-0.0125896	-0.0313391	Sls_al	150	4	Absent	Absent	Absent
2.81634	289.486	-17.8269	-1.84292	0.398885	-0.106638	-0.0300547	Sls_al	210	4	Absent	Absent	Absent
1.38167	292.314	-17.3634	-2.29645	0.399148	-0.0802691	-0.0229277	Sls_al	20	7	Absent	Absent	Absent
1.56911	297.244	-16.5178	-0.255483	0.3994	0.00963379	-0.01307	Mls_sh	30	10	Absent	Absent	Absent
15.1617	277.642	-11.0316	0.349401	0.399708	-0.264324	-0.040732	Zhs_sh	150	8	Absent	Absent	Absent
1.41821	289.885	-18.5481	-2.17492	0.400113	-0.0720363	-0.017144	Sls_al	14	6	Absent	Absent	Absent
5.50966	294.119	-10.2437	0.535177	0.400234	0.072105	-0.0123819	Mhr_al	150	5	Absent	Absent	Absent
2.87054	296.79	-15.6737	1.26485	0.400257	0.0669217	-0.0143238	Mmr_al	130	8	Absent	Absent	Absent
2.28036	296.852	-14.6542	1.04973	0.400963	0.0513973	-0.00440092	Mmr_pc	150	8	Absent	Absent	Absent
1.55044	291.678	-16.0545	-0.707185	0.401028	-0.0200832	-0.035887	Sls_al	20	9	Absent	Absent	Absent
1.60667	297.563	-15.0018	-0.308271	0.401276	0.0138343	-0.00219738	Mhs_sh	11	9	Absent	Absent	Absent
3.74239	292.58	-14.1253	0.387923	0.401561	-0.00462157	-9.74359e-05	Mmr_fo	150	7	Absent	Absent	Absent
5.95419	290.778	-15.7525	-2.06709	0.40167	-0.127154	-0.0154923	Sls_al	20	8	Absent	Absent	Absent
0.908714	275.401	-15.9922	0.0874569	0.401731	-0.288995	-0.0395065	Bms_fo	90	7	Absent	Absent	Absent
1.09391	297.201	-16.3885	-0.292651	0.401867	0.00321109	-0.0195283	Mls_al	30	11	Absent	Absent	Absent
10.2503	284.872	-14.8765	-1.75167	0.401958	-0.244328	-0.0279455	Mls_al	30	12	Absent	Absent	Absent
18.9897	275.486	-17.126	-0.461594	0.401994	-0.3174	-0.0421215	Bhs_fo	50	7	Absent	Absent	Absent
40.7273	280.696	-12.4784	-0.915201	0.402057	-0.196133	-0.018197	Zms_al	70	12	Very high	Absent	Absent
1.88625	299.37	-16.463	1.20044	0.402779	0.143827	-0.00757774	Mhr_ha	150	7	Absent	Absent	Absent
0.92091	274.607	-17.5091	0.267839	0.402876	-0.301176	-0.0168692	Bhs_fo	90	5	Absent	Absent	Absent
3.75478	296.003	-13.6393	-0.0414524	0.402933	0.0324347	-0.0462523	Mhs_al	150	5	Absent	Absent	Absent
3.00087	298.538	-16.2594	1.25467	0.402949	0.0714057	-0.0147279	Mmr_al	130	8	Absent	Absent	Absent
6.56163	286.04	-12.2499	-1.63167	0.403059	-0.108126	0.0411324	Mls_al	14	8	Absent	Absent	Absent
9.69155	276.046	-13.8033	-0.106456	0.403238	-0.275972	-0.0146743	Bhs_fo	90	7	Absent	Absent	Absent
4.88532	296.236	-10.386	0.205227	0.403432	0.0556036	-0.00181533	Mls_pc	150	9	Absent	Absent	Absent
2.48748	292.224	-13.8246	-0.13078	0.403554	-0.0314273	-0.0137545	Mmr_al	14	7	Absent	Absent	Absent
1.74403	299.702	-14.5587	1.24284	0.403619	0.119285	-0.0280663	Mhs_al	20	6	Absent	Absent	Absent
1.80651	295.613	-11.7063	0.556062	0.404412	0.106612	0.00360215	Mhr_al	150	5	Absent	Absent	Absent
2.07227	290.548	-18.5542	-2.49285	0.404442	-0.109028	-0.00771262	Sls_al	20	6	Absent	Absent	Absent
0.512401	297.266	-14.3477	-0.600948	0.404755	0.0289279	-0.00650933	Mmr_al	30	7	Absent	Absent	Absent
1.90115	292.618	-15.7502	-1.83163	0.404761	-0.0993273	-0.0273875	Tmr_al	30	7	Absent	Absent	Absent
4.22093	292.582	-14.0204	0.469993	0.40531	-0.0232577	-0.0107768	Mmr_al	150	8	Absent	Absent	Absent
0.498971	292.259	-19.231	-2.89245	0.405452	-0.0905556	0.00139493	Sls_al	14	5	Absent	Absent	Absent
43.6282	281.941	-12.4982	-1.08879	0.405495	-0.209081	-0.0308546	Cls_al	210	9	Absent	Absent	Absent
0.9389	294.509	-10.0613	0.797297	0.405796	0.0710086	-0.00210048	Mhs_pc	150	3	Absent	Absent	Absent
5.34516	276.063	-17.8696	-0.407509	0.406	-0.301526	-0.055113	Bhs_fo	100	7	Absent	Absent	Absent
0.692616	295.769	-9.46149	0.965377	0.406363	0.16893	0.00639744	Mls_al	14	5	Absent	Absent	Absent
40.0122	277.061	-14.0157	0.149707	0.406411	-0.291705	-0.0302819	Zhs_sh	150	7	Absent	Absent	Absent
29.4567	293.146	-9.95805	0.264958	0.406505	0.0187057	-0.0182625	Mhr_fo	20	8	Absent	Absent	Absent
1.0657	291.077	-18.1292	-2.00138	0.406598	-0.0639757	-0.0231763	Sls_al	150	6	Absent	Absent	Absent
10.1566	286.658	-14.6793	-1.73782	0.406764	-0.197336	-0.0237694	Cnr_fo	20	9	Absent	Absent	Absent
16.7676	280.427	-15.7301	-1.18144	0.407141	-0.193655	-0.0316093	Bls_al	210	5	Absent	Absent	Absent
44.0894	276.652	-14.0318	0.682403	0.407479	-0.322482	-0.0500323	Zhs_sh	50	7	Absent	Absent	Absent
3.98112	274.851	-17.1341	-0.224014	0.407488	-0.321529	-0.0360981	Bhs_fo	100	9	Absent	Absent	Absent
6.89136	291.839	-8.26607	0.683247	0.407506	0.0338453	-0.0265847	Mhr_fo	210	5	Absent	Absent	Absent
5.2897	295.4	-13.5013	0.112411	0.40827	-0.00523009	-0.0299633	Mhr_ha	11	8	Absent	Absent	Absent
6.84146	277.185	-8.65619	0.618572	0.408469	-0.236711	-0.0244625	Ahr_sh	140	5	Absent	Absent	Absent
1.65498	294.843	-15.7335	0.182583	0.408546	0.00689302	-0.0253468	Mmr_fo	14	7	Absent	Absent	Absent
6.79946	294.613	-10.3981	0.0014801	0.408597	0.0160669	-0.0257474	Mhr_fo	14	6	Absent	Absent	Absent
1.50401	294.695	-13.6552	-0.442826	0.408718	0.038413	-0.0264159	Mlr_sh	20	5	Absent	Absent	Absent
1.18913	292.168	-16.1408	-1.35449	0.408753	-0.0341962	-0.0283237	Sls_al	20	6	Absent	Absent	Absent
0.171106	274.37	-17.9482	0.231664	0.408815	-0.350165	-0.0503615	Bho_sh	90	7	Absent	Absent	Absent
17.0739	295.547	-10.8025	0.356805	0.40883	0.100553	-0.00865769	Mls_fo	190	5	Absent	Absent	Absent
4.78924	285.171	-15.5916	-1.29692	0.409195	-0.210017	-0.0274725	Mmr_fo	30	8	Absent	Absent	Absent
0.448236	274.376	-16.84	0.299122	0.409224	-0.307538	-0.036541	Bhs_fo	90	6	Absent	Absent	Absent
4.16808	289.913	-17.6103	-2.23809	0.409236	-0.119626	-0.0229308	Sls_al	20	5	Absent	Absent	Absent
25.8845	284.292	-12.5598	-0.153737	0.409373	-0.174659	-0.000732257	Mmr_fo	150	9	Absent	Absent	Absent
52.446	282.639	-10.4048	-0.571013	0.409454	-0.12346	-0.0270665	Cls_al	210	8	Absent	Absent	Absent
1.54932	297.288	-12.1107	0.604705	0.409715	0.111974	0.0149622	Mlr_pc	150	4	Absent	Absent	Absent
3.36644	289.94	-16.0972	-1.85863	0.409717	-0.118927	-0.0298676	Tmr_al	30	7	Absent	Absent	Absent
5.04336	294.82	-12.3433	-1.40222	0.409761	-0.125398	0.0154193	Mhs_ha	14	7	Absent	Absent	Absent
5.66574	294.03	-11.4972	0.0677815	0.409929	-0.00256851	-0.00572069	Mhr_sh	14	10	Absent	Absent	Absent
16.9691	282.287	-12.1206	-0.738337	0.410521	-0.226679	-0.055552	Cls_al	210	7	Absent	Absent	Absent
18.3499	295.525	-10.4377	-0.42001	0.410682	-0.0396494	0.0289982	Mhr_sh	11	8	Absent	Absent	Absent
2.81814	297.36	-15.7361	1.06365	0.410751	0.0717885	-0.0137977	Mmr_al	130	9	Absent	Absent	Absent
1.38011	292.973	-14.6046	0.10073	0.41077	0.00267189	-0.011817	Mmr_sh	30	10	Absent	Absent	Absent
1.28525	297.281	-16.9602	0.162739	0.410924	0.0250331	-0.0169445	Mhs_sh	30	8	Absent	Absent	Absent
22.4085	278.096	-10.2538	0.527216	0.410977	-0.261134	-0.0594921	Ahr_sh	150	4	Absent	Absent	Absent
2.3499	298.88	-14.8898	-0.00869803	0.411079	0.0649981	0.0219401	Mhr_ha	150	9	Absent	Absent	Absent
21.1373	277.116	-12.4858	0.630422	0.411197	-0.287052	-0.0557872	Zhs_op	150	7	Absent	Absent	Absent
1.88359	275.6	-15.6123	0.0265044	0.411273	-0.279062	-0.050727	Bhs_fo	90	7	Absent	Absent	Absent
2.51576	274.711	-14.5042	-0.143137	0.411393	-0.316023	-0.0301687	Bhs_fo	100	9	Absent	Absent	Absent
3.65191	296.427	-11.3431	0.150227	0.411589	0.0295293	-0.0131912	Mhs_pc	150	7	Absent	Absent	Absent
2.64611	292.052	-16.202	-0.862169	0.411685	-0.0470027	-0.0384834	Shs_fo	20	7	Absent	Absent	Absent
1.62661	291.336	-16.652	-1.81252	0.41178	-0.079723	-0.0202852	Sls_al	20	7	Absent	Absent	Absent
1.0597	300.047	-16.6801	-0.563748	0.41181	0.0401121	-0.0200804	Mls_al	30	8	Absent	Absent	Absent
1.5583	292.064	-17.9734	-2.16142	0.41193	-0.0886636	0.00351501	Sls_fo	30	6	Absent	Absent	Absent
0.286164	274.464	-17.4403	0.0770693	0.411956	-0.335192	-0.0472114	Bhs_fo	100	6	Absent	Absent	Absent
2.29213	275.234	-17.1476	0.040444	0.412024	-0.315418	-0.0286647	Bhs_fo	90	7	Absent	Absent	Absent
4.26494	295.789	-13.6658	-0.0160127	0.412155	0.0147828	-0.0151293	Mhr_pc	150	7	Absent	Absent	Absent
15.3897	281.121	-13.4941	-1.23118	0.412159	-0.267721	-0.0361404	Cms_al	50	11	Absent	Absent	Absent
3.98529	297.47	-13.3844	1.08774	0.412605	0.0654289	-0.0169681	Mmr_al	150	9	Absent	Absent	Absent
0.560205	294.024	-18.489	-1.68819	0.412714	-0.0305627	-0.0278768	Sls_al	20	5	Absent	Absent	Absent
31.6016	279.063	-14.985	-0.762217	0.412951	-0.267553	0.00239616	Blr_fo	150	5	Absent	Absent	Absent
8.03286	275.402	-16.0833	-0.593209	0.412974	-0.314586	-0.0346201	Bls_fo	210	6	Absent	Absent	Absent
0.845107	296.138	-10.0554	1.10372	0.413147	0.198565	0.00898718	Mls_al	150	4	Absent	Absent	Absent
20.7481	277.369	-11.5308	0.970488	0.413294	-0.274139	-0.0646505	Zhs_op	150	7	Absent	Absent	Absent
2.24516	288.081	-16.3212	-1.99567	0.413342	-0.203547	-0.0410553	Mms_fo	130	8	Absent	Absent	Absent
3.05023	293.515	-8.17607	0.440325	0.413423	0.0972589	-0.0142303	Mlr_fo	150	4	Absent	Absent	Absent
2.74098	299.945	-14.9215	1.0404	0.413491	0.160122	-0.00761961	Mhr_fo	20	7	Absent	Absent	Absent
2.27556	294.714	-12.21	0.671503	0.413673	0.0643645	-0.00530245	Mhr_pc	150	9	Absent	Absent	Absent
1.63522	292.382	-16.3799	-0.884231	0.41373	-0.0332603	-0.0105845	Mms_sh	30	10	Absent	Absent	Absent
12.2049	275.285	-13.2195	-0.298686	0.414117	-0.278966	-0.0329923	Bhs_wa	90	8	Absent	Absent	Absent
9.03156	276.516	-7.43321	0.31048	0.414198	-0.267833	-0.0324507	Ahr_sh	140	5	Absent	Absent	Absent
0.262902	296.345	-10.1283	1.08102	0.414225	0.193841	0.0113865	Mls_al	20	4	Absent	Absent	Absent
1.20758	291.603	-16.9199	-1.82163	0.414302	-0.0431057	-0.0180332	Sls_al	20	7	Absent	Absent	Absent
3.84647	290.513	-15.4799	-0.745787	0.414367	-0.0841906	-0.039148	Shs_fo	20	6	Absent	Absent	Absent
3.84949	293.539	-13.5952	-0.0387533	0.414369	-0.047296	0.00359261	Mmr_ha	11	9	Absent	Absent	Absent
1.36557	291.949	-18.476	-1.95938	0.414826	-0.0739254	-0.0143517	Sls_al	14	8	Absent	Absent	Absent
0.905357	274.59	-15.9199	0.218098	0.4151	-0.333966	-0.039776	Bhs_fo	100	6	Absent	Absent	Absent
2.95446	275.631	-14.8111	-0.129269	0.415123	-0.274921	-0.0230881	Bmo_sh	90	7	Absent	Absent	Absent
13.8065	276.468	-15.5605	-0.283998	0.415207	-0.279834	-0.0473279	Bls_al	90	7	Absent	Absent	Absent
6.1757	299.37	-15.1158	0.500033	0.415359	0.0791698	0.00410533	Mhr_ha	20	10	Absent	Absent	Absent
0.694891	295.993	-13.4189	-0.859601	0.415414	0.0211596	-0.00306719	Mmr_al	30	9	Absent	Absent	Absent
0.47723	291.717	-19.6687	-3.04976	0.415961	-0.12133	-8.5699e-05	Sls_al	20	5	Absent	Absent	Absent
0.580775	292.782	-19.5656	-2.39634	0.41598	-0.0604187	-0.00313956	Sls_al	150	5	Absent	Absent	Absent
2.36167	300.605	-15.2157	1.14114	0.416107	0.140718	-0.0049211	Mhr_al	130	8	Absent	Absent	Absent
1.84195	291.465	-16.1937	-1.04623	0.416127	-0.0501849	-0.0100545	Tmr_al	30	9	Absent	Absent	Absent
2.27942	299.342	-16.3025	1.46749	0.417223	0.130922	-0.0187787	Mhr_ha	20	8	Absent	Absent	Absent
22.3845	277.717	-11.8071	-0.0775368	0.417467	-0.305192	-0.0366012	Zhs_sh	50	7	Absent	Absent	Absent
3.83399	275.439	-18.017	-0.0197078	0.417599	-0.32959	-0.0613551	Bho_sh	90	7	Absent	Absent	Absent
0.656055	292.79	-19.0419	-2.50801	0.417755	-0.0603727	-0.00751692	Sls_al	20	6	Absent	Absent	Absent
96.5565	285.891	-9.42326	-0.186267	0.417805	-0.0500325	-0.0183018	URBAN	190	4	Absent	Absent	Absent
8.32194	292.092	-12.956	-1.43739	0.41821	-0.0707135	0.0229843	Mls_al	20	9	Absent	Absent	Absent
1.55927	274.569	-14.4094	0.192116	0.418337	-0.344449	-0.025714	Bhs_fo	100	7	Absent	Absent	Absent
3.03633	295.135	-15.8636	-1.13281	0.418712	-0.062094	-0.0345824	Cmr_fo	30	8	Absent	Absent	Absent
3.34769	293.076	-11.3496	0.0437534	0.418747	-0.00259644	-0.00382194	Mlr_pc	20	5	Absent	Absent	Absent
1.50618	275.539	-17.9576	-0.137902	0.418949	-0.319583	-0.0611818	Bho_sh	100	7	Absent	Absent	Absent
18.3124	277.527	-6.45302	0.188789	0.418994	-0.231519	-0.0307917	Ahr_sh	210	4	Absent	Absent	Absent
2.30927	274.597	-14.993	-0.0386928	0.419052	-0.331534	-0.0315621	Bhs_fo	100	7	Absent	Absent	Absent
0.559233	287.492	-22.25	-3.6741	0.419157	-0.237217	-0.0250462	Chs_al	20	2	Absent	Absent	Absent
4.21046	297.861	-11.7697	0.933605	0.419277	0.118796	-0.0193327	Mhs_al	20	6	Absent	Absent	Absent
1.59796	296.761	-14.0067	0.658145	0.419339	0.124118	-0.0201231	Mhr_al	150	4	Absent	Absent	Absent
1.75318	291.244	-18.8134	-2.25188	0.419378	-0.0785446	-0.0151052	Sls_al	14	7	Absent	Absent	Absent
17.4127	275.402	-17.1323	-0.40412	0.419601	-0.312331	-0.0364041	Bls_fo	50	9	Absent	Absent	Absent
2.28306	291.733	-16.7086	-2.61826	0.419673	-0.151096	-0.017841	Shs_fo	14	7	Absent	Absent	Absent
0.483255	288.937	-21.3475	-2.64961	0.419689	-0.150502	-0.0408766	Shs_al	14	4	Absent	Absent	Absent
8.07317	283.178	-13.1408	-1.32443	0.419928	-0.16744	-0.0306948	Mmr_al	50	8	Absent	Absent	Absent
2.34796	289.619	-16.5591	-1.0985	0.420101	-0.0915115	-0.0390363	Tmr_al	30	10	Absent	Absent	Absent
52.7423	282.434	-14.3529	-1.13377	0.420121	-0.242964	-0.0200902	Bls_fo	20	4	Absent	Absent	Absent
4.67151	295.352	-9.41517	0.158711	0.420175	0.0689244	-0.00794231	Mls_pc	150	6	Absent	Absent	Absent
0.520275	292.241	-19.8469	-2.93916	0.420238	-0.0774709	-0.0019834	Sls_al	20	5	Absent	Absent	Absent
15.2502	293.966	-8.94838	0.364345	0.420295	0.0808003	-0.0256188	Mhr_ha	150	6	Absent	Absent	Absent
16.4217	277.629	-10.3967	0.127028	0.42074	-0.277644	-0.0356578	Zhs_sh	150	7	Absent	Absent	Absent
0.940822	292.439	-17.7812	-3.09626	0.420759	-0.122981	-0.0179912	Shs_al	30	6	Absent	Absent	Absent
1.91797	291.625	-16.287	-0.770534	0.42103	-0.0290677	-0.0364267	Shs_fo	20	6	Absent	Absent	Absent
2.38713	296.504	-13.6956	0.629304	0.4211	0.0671042	-0.00392806	Mhr_sh	150	7	Absent	Absent	Absent
5.9873	295.611	-13.129	-0.0999469	0.421159	-0.0195488	-0.0300291	Mhr_ha	11	7	Absent	Absent	Absent
2.31487	292.215	-13.8398	-1.44929	0.421387	-0.0285024	-0.0279752	Chs_al	20	5	Absent	Absent	Absent
2.5245	291.21	-17.893	-2.02212	0.421832	-0.0839008	-0.00156267	Sls_fo	30	10	Absent	Absent	Absent
20.5754	285.835	-12.6328	-0.584318	0.421903	-0.162341	-0.00261549	Mmr_fo	20	10	Absent	Absent	Absent
14.3414	277.747	-11.5662	0.464252	0.422247	-0.241747	-0.0508655	Ahs_sh	50	7	Absent	Absent	Absent
19.7489	284.386	-12.5688	-0.302532	0.422564	-0.191367	-0.0037024	Mmr_fo	20	12	Absent	Absent	Absent
3.28201	295.596	-11.6307	0.460917	0.422586	0.0688021	0.00409094	Mhr_pc	150	3	Absent	Absent	Absent
33.5621	278.182	-11.8116	-0.230535	0.422634	-0.202521	-0.0287764	Ams_sh	90	7	Absent	Absent	Absent
0.281873	288.901	-22.0949	-3.72794	0.422776	-0.163736	-0.0245528	Chs_al	20	3	Absent	Absent	Absent
2.45508	294.404	-15.9773	-0.498765	0.422995	-0.046113	-0.0327594	Mmr_fo	30	8	Absent	Absent	Absent
1.0093	292.887	-16.8432	-2.27661	0.423175	-0.0740328	-0.00945029	Shr_fo	14	6	Absent	Very high	Absent
19.1735	277.623	-12.0536	0.5968	0.423286	-0.305379	-0.0509883	Zhs_sh	150	8	Absent	Absent	Absent
0.277726	274.377	-17.6236	0.341382	0.423416	-0.351026	-0.0619051	Bho_fo	100	6	Absent	Absent	Absent
1.58604	299.944	-16.847	1.21045	0.423463	0.190021	-0.017085	Mhr_sh	150	7	Absent	Absent	Absent
2.17836	296.096	-12.9278	0.825251	0.423763	0.038773	-0.00506369	Mmr_al	150	9	Absent	Absent	Absent
0.975033	291.437	-18.8807	-2.25454	0.42377	-0.0661775	-0.0229882	Sls_al	14	6	Absent	Absent	Absent
0.608819	294.186	-17.6759	-2.01789	0.423813	-0.0403401	-0.0221038	Sls_al	20	5	Absent	Absent	Absent
0.241499	288.16	-22.0164	-3.68959	0.423869	-0.208779	-0.0303664	Chs_al	20	4	Absent	Absent	Absent
0.109751	298.159	-12.6405	0.791523	0.423967	0.140682	0.00174348	Mhr_fo	150	4	Absent	Absent	Absent
3.67118	296.549	-14.5089	-0.528559	0.424386	-0.0288453	-0.0425521	Mhs_al	14	8	Absent	Absent	Absent
7.9175	296.952	-12.5158	1.08796	0.424453	0.102115	-0.0369781	Mhs_pc	20	5	Absent	Absent	Absent
1.52507	291.059	-17.605	-2.23458	0.424865	-0.0841862	-0.0309206	Sls_al	14	7	Absent	Absent	Absent
1.95267	293.327	-13.5545	0.739002	0.424875	0.0231521	0.000823343	Mmr_fo	150	8	Absent	Absent	Absent
4.09245	299.103	-12.5785	0.932385	0.424886	0.104697	-0.0119913	Mhr_sh	130	9	Absent	Absent	Absent
12.073	280.666	-14.0303	-1.34218	0.424917	-0.2931	-0.0450856	Zmr_fo	70	12	Absent	Absent	Absent
10.22	287.943	-12.1574	-1.24441	0.425004	-0.225628	0.0185645	Sls_fo	180	2	Absent	Absent	Absent
12.2258	275.723	-16.1271	-0.501596	0.425116	-0.317595	-0.0403874	Bls_fo	210	7	Absent	Absent	Absent
17.3879	293.011	-11.8031	-0.0798285	0.425505	-0.0308764	-0.0153639	Mls_pc	14	9	Absent	Absent	Absent
0.805758	292.695	-18.7567	-2.32491	0.425577	-0.0756268	-0.000461325	Sls_al	20	6	Absent	Absent	Absent
3.36139	291.125	-17.0685	-1.81875	0.4258	-0.101508	-0.0285437	Sls_fo	14	5	Absent	Absent	Absent
0.795468	291.978	-19.4496	-2.92393	0.425893	-0.101847	-0.00285616	Sls_al	14	6	Absent	Absent	Absent
26.4459	279.514	-16.9679	-1.0452	0.425895	-0.279349	-0.00579127	Bls_al	150	7	Very low	Absent	Absent
3.57672	290.992	-17.3382	-1.9447	0.425906	-0.0940039	0.00627306	Sls_fo	20	7	Absent	Absent	Absent
2.29409	293.998	-10.466	0.532717	0.425937	0.0854028	-0.00666394	Mhr_al	150	6	Absent	Absent	Absent
2.90514	292.769	-13.2205	0.603414	0.426233	0.0054075	0.00119951	Mmr_fo	130	6	Absent	Absent	Absent
1.00284	274.724	-16.2979	0.226771	0.426328	-0.328316	-0.0398846	Bhs_fo	90	6	Absent	Absent	Absent
0.502217	289.376	-20.0284	-3.60538	0.42648	-0.186395	-0.0156396	Shs_al	20	9	Absent	Absent	Absent
1.1296	293.878	-15.3893	-0.259291	0.426506	-0.0138131	-0.0111879	Mmr_sh	30	9	Absent	Absent	Absent
58.3397	285.856	-8.74802	-0.71569	0.426518	-0.0777944	0.00981707	Als_al	110	5	Absent	Absent	Absent
8.16744	299.763	-13.9154	1.09314	0.426728	0.105615	-0.00363329	Mhr_ha	130	10	Absent	Absent	Absent
0.33557	287.172	-21.9872	-3.81679	0.426832	-0.239917	-0.0306452	Chs_al	20	5	Absent	Absent	Absent
4.52977	295.434	-13.431	-1.07271	0.427015	-0.0692575	-0.00197548	Mls_al	14	7	Absent	Absent	Absent
1.29028	293.859	-14.1881	0.850847	0.427033	0.0201566	-0.00148965	Mmr_al	130	7	Absent	Absent	Absent
0.907452	293.459	-15.6318	-0.14012	0.42709	0.000419191	-0.00318992	Mmr_sh	30	8	Absent	Absent	Absent
1.71386	294.912	-10.9146	0.963816	0.427301	0.142079	-0.0110955	Mhr_sh	190	4	Absent	Absent	Absent
2.07693	276.13	-15.5942	-0.19822	0.427354	-0.275737	-0.048669	Bhs_fo	90	7	Absent	Absent	Absent
1.55246	292.323	-16.7864	-1.60845	0.427653	-0.057168	-0.0307163	Sls_al	20	7	Absent	Absent	Absent
2.07865	274.506	-14.5146	0.151233	0.427681	-0.349683	-0.0184672	Bhs_fo	100	7	Absent	Absent	Absent
17.1712	280.636	-12.9411	-1.28682	0.427784	-0.245036	-0.0307419	URBAN	70	12	Absent	Medium	Absent
0.507699	290.32	-20.2348	-3.48459	0.427866	-0.150053	0.00532229	Shs_al	20	6	Absent	Absent	Absent
38.9694	283.104	-10.6538	-0.903775	0.42797	-0.111321	-0.017324	Cls_al	20	7	Absent	Absent	Absent
11.085	295.529	-10.5016	0.30202	0.42804	0.0721721	0.00264969	Mls_fo	150	8	Absent	Absent	Absent
1.7667	291.378	-17.5017	-1.37681	0.428114	-0.053626	-0.0116454	Sls_fo	20	5	Absent	Absent	Absent
1.62879	292.005	-17.2632	-2.72602	0.428288	-0.137327	-0.0231734	Shs_al	30	7	Absent	Absent	Absent
0.539683	291.481	-16.9325	-1.59295	0.428408	-0.0932135	-0.0341455	Sls_al	210	3	Absent	Absent	Absent
0.407263	289.354	-20.825	-2.99317	0.428469	-0.173073	-0.0172971	Shs_al	20	4	Absent	Absent	Absent
20.9741	276.792	-13.3389	0.440763	0.428793	-0.296412	-0.032342	Zhs_sh	90	9	Absent	Absent	Absent
7.46814	275.753	-17.733	-0.228993	0.428847	-0.327859	-0.0657011	Bhs_fo	90	7	Absent	Absent	Absent
0.571583	291.805	-20.0258	-2.67008	0.428866	-0.0674819	-0.010239	Sls_al	14	5	Absent	Absent	Absent
2.71331	292.792	-14.4656	0.355226	0.428904	-0.00010577	0.00369822	Mmr_al	130	9	Absent	Absent	Absent
0.813746	294.045	-17.4936	-1.79833	0.429055	-0.0539358	-0.0323646	Shs_fo	20	6	Absent	Absent	Absent
0.552231	274.449	-17.1773	0.00324771	0.429065	-0.320502	-0.0298594	Bhs_fo	90	6	Absent	Absent	Absent
4.37055	296.625	-12.8835	0.292827	0.429187	0.0470971	-0.0535197	Mhs_al	150	6	Absent	Absent	Absent
1.30913	275.904	-16.0527	-0.218459	0.429198	-0.282683	-0.0423568	Bhs_fo	90	7	Absent	Absent	Absent
2.21957	298.857	-14.4899	1.3296	0.429439	0.116461	-0.0348412	Mhs_ha	20	6	Absent	Absent	Absent
9.06751	293.283	-13.2627	-0.230045	0.429446	-0.0174835	-0.0293011	Mls_al	14	6	Absent	Absent	Absent
41.4186	277.815	-12.0127	0.0797221	0.429464	-0.355348	-0.0282263	Zhs_fo	50	5	Absent	Absent	Absent
25.8896	280.017	-12.7095	-1.03024	0.429482	-0.244277	-0.0277532	Zms_op	70	11	Absent	Absent	Absent
4.64152	291.862	-16.2412	-2.16028	0.429645	-0.100627	-0.0190183	Sls_fo	14	7	Absent	Absent	Absent
16.8831	277.821	-10.4735	0.251698	0.429962	-0.273308	-0.0327864	Ahs_sh	50	8	Absent	Absent	Absent
1.47891	291.209	-18.0992	-2.5082	0.430054	-0.110608	0.00876027	Sls_al	14	6	Absent	Absent	Absent
6.63278	296.238	-9.81658	0.0362491	0.430285	0.0314674	-0.0108651	Mhr_pc	150	6	Absent	Absent	Absent
6.08162	299.81	-13.9543	1.08254	0.430578	0.0750587	-0.00557097	Mlr_al	150	9	Absent	Absent	Absent
40.7986	280.036	-11.4282	-0.817402	0.430623	-0.221759	-0.00750365	Zmr_fo	70	11	Absent	Absent	Absent
1.39748	274.838	-15.9477	0.194597	0.430734	-0.328442	-0.0413067	Bhs_fo	90	7	Absent	Absent	Absent
45.7209	282.839	-10.974	-0.611894	0.430782	-0.127762	-0.0126352	Cls_al	50	7	Absent	Absent	Absent
8.36912	290.856	-15.1716	-1.96515	0.430864	-0.136992	-0.0185523	Sls_al	20	8	Absent	Absent	Absent
0.600663	287.834	-20.2923	-3.25282	0.430967	-0.221419	-0.0387449	Shs_al	20	8	Absent	Absent	Absent
5.4457	285.58	-14.7367	-1.48375	0.43105	-0.211162	-0.0385667	Mmr_fo	50	9	Absent	Absent	Absent
1.20752	298.872	-12.3769	-1.21355	0.431196	0.0133648	-0.00200235	Mls_al	30	10	Absent	Absent	Absent
0.284372	286.968	-22.3872	-3.95635	0.431459	-0.231605	-0.0431643	Chs_al	20	4	Absent	Absent	Absent
0.986742	290.921	-19.252	-3.00672	0.431476	-0.120883	-0.000513337	Sls_al	20	7	Absent	Absent	Absent
20.6185	282.947	-9.72349	-0.593729	0.431662	-0.146521	-0.0338809	Cls_al	14	5	Absent	Absent	Absent
18.6577	278.862	-15.8011	-1.41828	0.43171	-0.272025	-0.0209164	Bls_fo	50	9	Absent	Absent	Absent
49.5876	280.434	-12.3959	-0.66925	0.43192	-0.240561	-0.0135305	Bls_fo	100	4	Absent	Absent	Absent
0.878943	288.102	-20.3929	-3.17021	0.431934	-0.194013	-0.0353098	Shs_al	20	7	Absent	Absent	Absent
2.25166	296.751	-14.0694	0.617196	0.432043	0.0386106	-0.0221192	Mhs_al	20	8	Absent	Absent	Absent
11.75	275.274	-17.0176	-0.441303	0.43229	-0.336374	-0.0262085	Bhs_fo	50	8	Absent	Absent	Absent
0.682256	288.113	-20.5101	-3.05802	0.432412	-0.207672	-0.0371522	Shs_al	20	7	Absent	Absent	Absent
0.218706	274.952	-18.0925	0.0172455	0.432491	-0.335295	-0.0592941	Bhs_fo	90	7	Absent	Absent	Absent
1.42992	287.879	-20.7183	-2.59293	0.432606	-0.0729311	-0.0124526	Sls_al	20	2	Absent	Absent	Absent
0.62498	291.601	-19.3061	-3.21216	0.432632	-0.116819	0.00530816	Sls_al	20	5	Absent	Absent	Absent
0.532028	288.751	-19.9784	-3.18097	0.43265	-0.194138	-0.0255339	Shs_al	20	8	Absent	Absent	Absent
14.3749	275.289	-17.1477	-0.406323	0.432662	-0.349556	-0.0493214	Bls_fo	50	8	Absent	Absent	Absent
0.461265	290.477	-19.8442	-3.23537	0.432771	-0.14304	-0.0106011	Shs_al	14	4	Absent	Absent	Absent
1.44712	291.456	-18.5636	-2.00231	0.432933	-0.0664716	-0.0258085	Sls_al	150	7	Absent	Absent	Absent
2.02422	290.739	-17.2386	-2.13691	0.432965	-0.0769496	-0.0301966	Sls_al	20	6	Absent	Absent	Absent
23.1665	284.608	-11.6477	-0.409609	0.433194	-0.186292	-0.000231795	Mmr_fo	70	9	Absent	Absent	Absent
8.64024	276.238	-17.2377	-0.431821	0.433206	-0.32694	-0.0558989	Bhs_fo	100	8	Absent	Absent	Absent
0.372355	288.151	-21.5079	-3.78218	0.433401	-0.204598	-0.0271067	Chs_al	20	5	Absent	Absent	Absent
10.2328	293.361	-12.8663	0.172076	0.433608	-0.0310693	-0.031926	Mhs_al	14	6	Absent	Absent	Absent
0.554389	295.062	-11.8121	0.581878	0.43402	0.0832129	-0.0155928	Mhr_sh	150	7	Absent	Absent	Absent
4.44385	294.132	-13.6598	0.653558	0.43402	0.0322107	-0.0382618	Mhs_al	14	12	Absent	Absent	Absent
7.27019	286.416	-14.5738	-1.96947	0.434091	-0.224713	-0.0294121	Cmr_sh	50	10	Absent	Absent	Absent
0.139015	295.556	-10.8581	1.02942	0.434244	0.146217	-0.022412	Mhr_sh	150	4	Absent	Absent	Absent
3.13158	285.282	-17.0781	-2.60941	0.434304	-0.193498	-0.0276689	Chs_sh	20	11	Absent	Absent	Absent
10.1505	275.471	-16.6718	-0.393187	0.434339	-0.319477	-0.0522919	Bhs_fo	100	9	Absent	Absent	Absent
1.27305	297.247	-15.6354	-0.339539	0.434399	0.013665	-0.00727126	Mhs_sh	30	9	Absent	Absent	Absent
1.46877	295.414	-15.9308	-1.1599	0.434695	-0.0132549	-0.0214857	Mhs_al	14	6	Absent	Absent	Absent
91.9431	282.433	-5.10356	-0.18573	0.434726	-0.129547	-0.019874	Alr_pa	110	6	Absent	Absent	Absent
2.16413	293.322	-15.7385	-1.14198	0.434757	-0.0282675	-0.00655076	Mmr_al	30	8	Absent	Absent	Absent
0.500825	288.416	-20.8759	-3.26915	0.434837	-0.192428	-0.0293743	Shs_al	20	6	Absent	Absent	Absent
1.89764	274.906	-17.0683	0.296081	0.434856	-0.332529	-0.0016165	Bhs_fo	90	7	Absent	Absent	Absent
3.28262	290.838	-16.5693	-2.3748	0.435267	-0.118529	-0.0175757	Sls_al	14	6	Absent	Absent	Absent
27.4929	279.074	-16.331	-1.67065	0.435466	-0.257519	-0.0308703	Bls_al	50	10	Absent	Absent	Absent
0.235777	274.463	-17.6476	0.226888	0.435472	-0.353072	-0.0597789	Bho_fo	100	6	Absent	Absent	Absent
2.36704	291.821	-17.2497	-1.97539	0.435512	-0.0838787	-0.00555665	Sls_al	14	5	Absent	Absent	Absent
0.186436	299.503	-11.1987	-2.75317	0.435528	-0.0757761	0.0353047	Mls_al	20	8	Absent	Absent	Absent
4.80421	293.272	-13.4191	0.689015	0.43561	0.0227965	-0.0356015	Mhr_al	14	10	Absent	Absent	Absent
2.02021	292.238	-16.5858	-2.85253	0.435678	-0.160007	-0.0180698	Sls_al	14	4	Absent	Absent	Absent
0.724441	291.498	-19.3579	-3.29403	0.435686	-0.118187	0.00213794	Sls_al	20	5	Absent	Absent	Absent
28.6293	281.541	-12.4816	-0.851692	0.43574	-0.179299	-0.0392014	WABOD	50	13	Absent	Absent	Absent
0.608932	288.411	-20.7632	-3.11473	0.435817	-0.180044	-0.0287017	Shs_al	20	7	Absent	Absent	Absent
0.266213	287.085	-21.9661	-3.92173	0.435928	-0.235477	-0.0392015	Chs_al	20	4	Absent	Absent	Absent
0.834642	291.728	-19.5475	-2.40267	0.435929	-0.0566741	-0.00374068	Sls_al	14	5	Absent	Absent	Absent
1.86494	296.86	-15.1475	1.02393	0.435957	0.0789216	-0.029763	Mhr_sh	150	7	Absent	Absent	Absent
1.08983	292.423	-17.3939	-2.02008	0.43621	-0.0400973	-0.02405	Sls_al	14	6	Absent	Absent	Absent
1.16693	290.399	-19.1144	-3.07651	0.43645	-0.141394	-0.0047912	Sls_al	20	7	Absent	Absent	Absent
2.15401	275.77	-15.6329	-0.0980495	0.436475	-0.296171	-0.051515	Bhs_pa	90	7	Absent	Absent	Absent
2.17957	291.833	-16.5024	-2.81387	0.436483	-0.161132	-0.0233639	Shs_fo	14	5	Absent	Absent	Absent
1.4266	291.849	-13.9815	-0.0361788	0.436523	-0.00659325	-0.00649128	Mls_sh	30	10	Absent	Absent	Absent
32.1233	281.454	-9.63359	-0.509632	0.436853	-0.127535	-0.040157	Als_al	14	6	Absent	Absent	Absent
0.910725	295.131	-14.8935	-0.848587	0.437177	0.0162422	-0.015626	Mhs_al	30	7	Absent	Absent	Absent
0.869016	290.057	-19.2656	-3.05393	0.437251	-0.129412	-0.0128287	Sls_al	14	9	Absent	Absent	Absent
41.9005	284.147	-7.62577	-0.433941	0.437406	-0.0846054	0.00433942	Als_al	140	4	Absent	Absent	Absent
0.401694	286.884	-21.8935	-4.09725	0.437596	-0.234907	-0.0299264	Chs_al	20	5	Absent	Absent	Absent
0.397715	290.686	-19.939	-3.19264	0.437728	-0.133059	-0.0138102	Sls_al	14	5	Absent	Absent	Absent
0.579092	290.798	-19.7792	-3.13668	0.437762	-0.135065	-0.00779675	Sls_al	14	5	Absent	Absent	Absent
16.5289	276.288	-15.4492	-0.0471772	0.437838	-0.280447	-0.0433882	Bls_fo	90	8	Absent	Absent	Absent
0.99177	291.683	-19.3066	-2.86134	0.438058	-0.0956466	-0.0165837	Sls_al	14	5	Absent	Absent	Absent
19.5169	278.425	-10.838	-0.305102	0.438619	-0.272161	-0.0499153	Ahs_sh	90	8	Absent	Absent	Absent
22.8046	275.836	-17.1866	-0.47558	0.438712	-0.359224	-0.045451	Bls_fo	50	8	Absent	Absent	Absent
5.75694	286.915	-15.0825	-1.93691	0.43884	-0.215915	-0.0266522	Mnr_al	70	10	Absent	Absent	Absent
43.373	288.649	-8.39536	-0.262128	0.438849	0.00766188	-0.00515192	Alr_ha	210	4	Absent	Absent	Absent
1.45691	274.698	-16.2575	0.101503	0.438909	-0.346828	-0.0437144	Bhs_fo	90	6	Absent	Absent	Absent
33.2827	286.208	-10.3273	-0.71409	0.439114	-0.0722528	-0.0158133	Als_al	210	8	Absent	Absent	Absent
3.48447	286.063	-17.7488	-2.74048	0.439123	-0.204682	-0.0106021	Cls_al	14	9	Absent	Absent	Absent
0.87348	287.861	-19.9204	-3.50961	0.439148	-0.213981	-0.0304722	Shs_al	20	9	Absent	Absent	Absent
23.259	281.596	-9.76221	-0.430394	0.439193	-0.13615	-0.0449321	Als_al	210	5	Absent	Absent	Absent
0.30185	289.902	-20.2192	-3.72301	0.439274	-0.15729	-0.0121374	Shs_al	20	6	Absent	Absent	Absent
3.84924	293.319	-10.8652	1.07229	0.439476	0.0575494	-0.027703	Mhr_sh	150	6	Absent	Absent	Absent
3.44146	287.864	-18.6506	-2.80917	0.439482	-0.185739	-0.0172615	Sls_al	14	9	Absent	Absent	Absent
0.814518	298.181	-13.5002	0.255612	0.439502	0.136238	0.0140089	Mhs_pc	150	6	Absent	Absent	Absent
11.0707	292.517	-12.9006	0.233683	0.439866	-0.0151295	-0.0116961	Mhs_al	150	10	Absent	Absent	Absent
4.28169	295.135	-13.7303	-0.0974037	0.43993	0.00253985	-0.0306895	Mhs_pc	11	7	Absent	Absent	Absent
0.965533	291.365	-18.378	-2.60366	0.440004	-0.0924406	-0.0241198	Sls_al	14	6	Absent	Absent	Absent
0.900997	298.666	-12.3765	-0.913031	0.440039	0.03061	-0.0158685	Mls_al	20	9	Absent	Absent	Absent
0.255553	279.342	-10.8872	0.110626	0.440111	-0.317176	-0.062316	Bls_fo	210	2	Absent	Absent	Absent
4.08147	276.275	-17.3362	-0.287178	0.44013	-0.328174	-0.0589309	Blo_al	100	6	Absent	Absent	Absent
0.530424	289.615	-20.0278	-3.76233	0.440331	-0.175399	-0.0141286	Shs_al	20	7	Absent	Absent	Absent
2.87762	296.533	-15.6141	1.23449	0.440568	0.0653453	-0.0147282	Mmr_al	150	10	Absent	Absent	Absent
1.33477	291.341	-18.948	-2.57222	0.440699	-0.0963041	-0.0245485	Sls_al	20	7	Absent	Absent	Absent
1.15843	290.063	-18.8369	-3.12088	0.44075	-0.149138	-0.0170629	Sls_al	20	11	Absent	Absent	Absent
42.8467	283.537	-10.6465	-0.656635	0.440797	-0.115904	-0.0226278	Als_sh	210	4	Absent	Absent	Absent
0.26298	274.609	-16.4885	0.0274313	0.44109	-0.340002	-0.0458784	Bhs_fo	100	6	Absent	Absent	Absent
4.27736	274.953	-17.602	0.0670166	0.441267	-0.32713	-0.0537251	Bhs_fo	90	6	Absent	Absent	Absent
3.32901	291.202	-16.1006	-2.91142	0.441283	-0.188863	-0.0202763	Shs_al	14	7	Absent	Absent	Absent
0.582921	289.336	-20.0208	-3.18434	0.441371	-0.172492	-0.0124139	Sls_al	20	7	Absent	Absent	Absent
1.56477	295.151	-15.053	-1.08589	0.441451	-0.0316985	-0.0067341	Mhs_al	30	6	Absent	Absent	Absent
3.33704	275.614	-14.8583	0.253145	0.441459	-0.299615	-0.0403712	Bmr_pa	90	7	Absent	Absent	Absent
13.3578	276.792	-12.084	1.07965	0.441464	-0.31934	-0.0480058	Zhs_sh	150	6	Absent	Absent	Absent
0.881867	290.882	-19.4434	-3.10559	0.441501	-0.123863	-0.00831627	Sls_al	14	6	Absent	Absent	Absent
0.349583	286.835	-21.7728	-4.28355	0.441511	-0.22757	-0.0375552	Chs_al	20	4	Absent	Absent	Absent
4.41893	295.233	-11.9267	0.622694	0.441524	0.079712	-0.010952	Mhr_sh	150	6	Absent	Absent	Absent
0.426183	274.728	-16.7052	0.133253	0.441604	-0.322926	-0.0509966	Bhs_pa	90	6	Absent	Absent	Absent
2.20076	297.72	-13.6123	-1.0105	0.441645	0.0221133	-0.0240047	Mhs_sh	14	7	Absent	Absent	Absent
2.42458	275.521	-16.9894	0.0113733	0.441684	-0.316702	-0.0385438	Bls_fo	90	7	Absent	Absent	Absent
11.8843	295.098	-10.5993	1.00397	0.441685	0.105768	-0.0276112	Mhs_pc	150	6	Absent	Absent	Absent
1.71595	291.589	-17.1924	-2.99438	0.44172	-0.16572	-0.0168784	Shs_fo	14	5	Absent	Absent	Absent
3.94385	291.792	-15.9544	-2.2652	0.441727	-0.122278	-0.0223375	Sls_al	20	8	Absent	Absent	Absent
4.77084	276.428	-14.9261	-0.65609	0.441807	-0.309604	-0.0108994	Bhs_fo	90	8	Absent	Absent	Absent
1.67412	289.471	-19.1615	-2.89484	0.441844	-0.126136	-0.0183007	Sls_al	14	7	Absent	Absent	Absent
1.31711	294.924	-9.89788	0.551881	0.441878	0.11002	0.0031637	Mhs_pc	150	6	Absent	Absent	Absent
2.85686	298.816	-14.7599	0.0767857	0.441991	0.0852704	0.017632	Mhr_ha	150	8	Absent	Absent	Absent
45.1507	279.318	-14.9288	-0.746974	0.442504	-0.270063	-0.00368162	Blr_fo	210	3	Absent	Absent	Absent
1.3724	296.268	-11.7405	0.306348	0.442573	0.101943	0.00547046	Mhr_sh	150	5	Absent	Absent	Absent
25.7837	280.066	-12.0726	-1.02119	0.442719	-0.265304	-0.0215624	Zmr_fo	70	13	Absent	Absent	Absent
0.829314	289.95	-19.6135	-3.23581	0.442748	-0.149688	-0.0128321	Sls_al	14	8	Absent	Absent	Absent
1.93428	275.029	-15.0368	-0.114359	0.442759	-0.34794	-0.0305688	Bhs_fo	100	7	Absent	Absent	Absent
38.1545	283.851	-11.6499	-1.04912	0.442814	-0.246378	-0.00532807	Mmr_fo	50	10	Absent	Absent	Absent
2.15889	288.628	-18.7236	-2.91258	0.442839	-0.161717	-0.0155916	Sls_al	14	8	Absent	Absent	Absent
12.4252	280.726	-13.7382	-1.58075	0.442932	-0.28837	-0.0483218	Zmr_fo	70	12	Absent	Absent	Absent
1.85257	292.783	-16.6584	-3.03803	0.443012	-0.160501	-0.0158637	Sls_al	14	7	Absent	Absent	Absent
0.523173	288.259	-20.1668	-3.81633	0.443152	-0.201585	-0.0232535	Shs_al	20	5	Absent	Absent	Absent
0.910981	291.09	-19.5239	-3.0172	0.443373	-0.101959	-0.0130177	Sls_al	20	5	Absent	Absent	Absent
53.9072	279.491	-12.5225	-0.5361	0.443463	-0.242795	-0.0203168	Ahr_sh	150	7	Absent	Absent	Absent
6.86851	299.848	-15.0123	1.09774	0.443505	0.143572	-0.0100858	Mhr_al	20	8	Absent	Absent	Absent
3.36321	294.589	-14.9507	-1.26627	0.443696	-0.0714641	-0.0148833	Mhs_al	14	9	Absent	Absent	Absent
0.438218	299.308	-11.9655	-1.02489	0.443712	0.0206715	-0.0402124	Mls_sh	30	8	Absent	Absent	Absent
1.02476	291.842	-18.983	-2.56852	0.443713	-0.0784329	-0.0246963	Sls_al	14	6	Absent	Absent	Absent
1.20543	295.587	-15.3158	-1.27069	0.443834	-0.0109007	-0.00855955	Mhs_al	30	7	Absent	Absent	Absent
0.229207	299.96	-12.5425	-1.37486	0.443868	0.0168287	-0.0105994	Mls_al	20	11	Absent	Absent	Absent
0.10327	298.065	-10.7982	-0.311195	0.444499	0.0526894	-0.00816239	Mls_sh	14	6	Absent	Absent	Absent
0.909259	289.612	-19.0246	-3.33997	0.444506	-0.166551	-0.0102584	Shs_we	20	8	Absent	Absent	Absent
7.22786	299.986	-14.2528	1.15212	0.444612	0.0900601	-0.00971916	Mlr_al	150	8	Absent	Absent	Absent
0.515822	289.066	-19.8601	-3.65132	0.444647	-0.175459	-0.0177553	Shs_al	20	9	Absent	Absent	Absent
2.44325	298.083	-15.1351	1.17031	0.444654	0.0833451	-0.0619822	Mls_al	14	5	Absent	Absent	Absent
1.94856	298.875	-16.5558	1.36287	0.444768	0.145257	-0.018291	Mmr_al	130	8	Absent	Absent	Absent
1.12541	296.031	-15.7366	0.177023	0.444841	0.018855	-0.0187033	Mls_al	30	10	Absent	Absent	Absent
0.881862	290.567	-20.076	-3.26589	0.444842	-0.127463	-0.00632167	Sls_al	20	6	Absent	Absent	Absent
63.3045	279.862	-11.5255	-0.0743768	0.44503	-0.229005	-0.00991401	Bls_fo	90	6	Absent	Absent	Absent
3.01807	275.146	-17.9216	-0.0374424	0.445121	-0.327264	-0.0547869	Bhs_fo	90	8	Absent	Absent	Absent
1.28795	294.278	-14.0215	0.9541	0.445387	0.0409053	0.00293841	Mmr_fo	130	6	Absent	Absent	Absent
34.8383	279.163	-17.0667	-1.44047	0.44546	-0.283121	-6.26637e-05	Bls_al	150	8	Absent	Absent	Absent
1.69156	292.704	-16.819	-0.473426	0.445514	-0.0163592	-0.0564569	Shs_fo	20	5	Absent	Absent	Absent
1.17839	288.065	-21.2457	-3.5131	0.445733	-0.188573	-0.0295604	Sls_al	20	9	Absent	Absent	Absent
0.0607129	274.788	-17.6898	0.0144312	0.445765	-0.350829	-0.0639027	Bhs_fo	90	6	Absent	Absent	Absent
18.2449	293.938	-10.8353	0.639034	0.445946	0.0471956	-0.0391029	Mhs_al	130	7	Absent	Absent	Absent
1.39565	292.053	-14.29	-0.159003	0.446002	-0.0257964	-0.0145456	Mmr_fo	30	9	Absent	Absent	Absent
0.997961	295.62	-15.7932	0.106591	0.446032	0.0272016	-0.00181667	Mls_al	70	7	Absent	Absent	Absent
2.62506	294.979	-12.1739	0.72904	0.446059	0.0364806	-0.00102802	Mmr_al	130	7	Absent	Absent	Absent
1.42599	292.622	-16.8335	-3.05841	0.44615	-0.111447	-0.00555022	Sls_al	14	6	Absent	Absent	Absent
7.04601	296.641	-10.3305	0.135718	0.44624	0.0531234	-0.00185523	Mhr_sh	20	7	Absent	Absent	Absent
7.22224	276.528	-16.7768	-0.575925	0.446499	-0.303589	-0.0539894	Bhs_al	90	7	Absent	Absent	Absent
5.70755	293.453	-10.5663	0.37926	0.446597	0.0381432	-0.00300656	Mhr_al	150	8	Absent	Absent	Absent
0.679983	288.29	-19.869	-3.60089	0.446616	-0.205159	-0.0241272	Shs_al	20	8	Absent	Absent	Absent
4.2604	293.79	-9.60175	0.954853	0.446649	0.125957	-0.0311897	Mhr_al	150	6	Absent	Absent	Absent
0.49268	287.043	-21.5679	-3.79347	0.446724	-0.231372	-0.0326272	Chs_al	20	6	Absent	Absent	Absent
3.21731	275.81	-15.3225	-0.0511022	0.446762	-0.304098	-0.0509754	Bhs_fo	90	7	Absent	Absent	Absent
1.75424	275.454	-16.5989	0.361146	0.44696	-0.334719	-0.0388526	Bhs_fo	100	7	Absent	Absent	Absent
23.1477	279.906	-13.491	-0.98769	0.447028	-0.275923	0.00107083	Bls_fo	100	6	Absent	Absent	Absent
32.6351	277.082	-15.8314	-0.25106	0.447116	-0.295383	-0.0451697	Bls_fo	50	8	Absent	Absent	Absent
0.692052	288.59	-20.0217	-2.92722	0.447244	-0.204874	-0.0291519	Shs_al	20	7	Absent	Absent	Absent
1.18388	276.315	-16.4447	-0.527962	0.447314	-0.286695	-0.0692716	Bhs_fo	90	6	Absent	Absent	Absent
19.7067	278.153	-10.2612	0.355328	0.447416	-0.256357	-0.0577408	Zhs_sh	90	7	Absent	Absent	Absent
2.13798	280.361	-18.5209	-2.9058	0.447435	-0.324102	-0.0572378	Bhs_fo	20	12	Absent	Absent	Absent
35.3332	289.522	-9.50971	-0.413353	0.447648	-0.0178419	-0.00149359	Als_al	14	6	Absent	Absent	Absent
5.56101	275.501	-14.3903	-0.313643	0.447667	-0.30554	-0.0434078	Bhs_fo	100	9	Absent	Absent	Absent
4.92958	296.354	-14.2112	1.19118	0.44769	0.0490713	-0.0561521	Mhs_sh	20	8	Absent	Absent	Absent
0.603443	289.537	-19.7843	-3.75312	0.447715	-0.177869	-0.00649527	Shs_al	14	4	Absent	Absent	Absent
2.56902	294.821	-15.904	1.0429	0.44772	0.0413392	-0.0194759	Mmr_al	150	9	Absent	Absent	Absent
1.11312	297.182	-14.8019	0.294255	0.447766	0.0838899	-0.0197285	Mhs_sh	30	10	Absent	Absent	Absent
16.3071	293.466	-12.0794	-0.189697	0.447796	-0.0393578	-0.00885243	Mls_pc	14	8	Absent	Absent	Absent
0.636647	288.917	-20.1592	-3.71281	0.447842	-0.190552	-0.0189224	Shs_al	20	5	Absent	Absent	Absent
1.09139	297.142	-15.6921	-0.281988	0.447897	0.031553	0.000175839	Mhs_al	30	11	Absent	Absent	Absent
10.6444	275.531	-16.2232	-0.46196	0.448035	-0.33219	-0.0491947	Bls_fo	50	5	Absent	Absent	Absent
0.363731	287.163	-21.3936	-4.33697	0.448148	-0.229442	-0.0219144	Chs_al	20	6	Absent	Absent	Absent
3.40424	294.405	-14.4074	-0.882156	0.448177	-0.0410901	0.00483017	Mhs_fo	30	11	Absent	Absent	Absent
16.8419	278.399	-6.82755	0.117754	0.448217	-0.20725	-0.0345721	Ahr_sh	110	4	Absent	Absent	Absent
1.73463	296.393	-13.4713	0.152312	0.448297	0.104116	0.0115927	Mhs_pc	150	7	Absent	Absent	Absent
2.69653	298.968	-13.533	0.942106	0.448385	0.163369	-0.0152466	Mhs_al	20	5	Absent	Absent	Absent
13.7627	275.563	-17.1697	-0.393627	0.448659	-0.356458	-0.050748	Bhs_fo	50	6	Absent	Absent	Absent
1.79114	274.941	-15.6589	0.115908	0.448714	-0.337793	-0.0480865	Bhs_fo	100	6	Absent	Absent	Absent
0.644233	290.213	-19.9128	-3.45443	0.448851	-0.15521	-0.007285	Shs_al	20	5	Absent	Absent	Absent
0.775612	288.598	-19.872	-3.87363	0.448868	-0.201097	-0.00854157	Shs_al	20	7	Absent	Absent	Absent
15.9792	276.188	-16.0272	-0.780699	0.44887	-0.297946	-0.0508878	Bls_fo	210	8	Absent	Absent	Absent
1.67607	292.376	-16.6191	-3.09794	0.448936	-0.139729	-0.00331687	Sls_al	14	5	Absent	Absent	Absent
1.86969	294.859	-15.8441	1.10253	0.449	0.0795473	-0.0158967	Mmr_ha	150	9	Absent	Absent	Absent
0.855655	290.475	-19.2423	-3.22904	0.449064	-0.129638	-0.0083385	Sls_al	20	6	Absent	Absent	Absent
6.17741	293.368	-13.735	-0.615126	0.449076	-0.022989	-0.0121246	Mls_al	14	7	Absent	Absent	Absent
3.42728	296.691	-14.2407	0.939002	0.449154	0.0503373	-0.0493348	Mls_al	150	7	Absent	Absent	Absent
5.73183	298.211	-10.9016	0.784139	0.449186	0.105011	-0.0130068	Mlr_al	150	9	Absent	Absent	Absent
1.20374	288.126	-20.1454	-3.21094	0.449212	-0.177831	-0.0210523	Shs_al	20	10	Absent	Absent	Absent
0.61808	285.964	-21.2586	-4.30435	0.449361	-0.255366	-0.0324453	Shs_al	20	6	Absent	Absent	Absent
36.0966	280.687	-11.9244	-1.03616	0.44939	-0.167719	-0.00108944	Bls_fo	210	7	Absent	Absent	Absent
5.46989	294.824	-11.3574	0.943229	0.449623	0.0913125	-0.0297271	Mlr_ha	150	5	Absent	Absent	Absent
5.0721	293.399	-12.1842	0.395808	0.449678	0.0395477	-0.0135908	Mhs_al	30	7	Absent	Absent	Absent
0.721237	274.603	-17.4399	0.163805	0.449681	-0.358942	-0.0575755	Bhs_fo	90	6	Absent	Absent	Absent
0.698903	289.751	-20.0216	-3.36349	0.449751	-0.137424	0.00019231	Shs_al	20	3	Absent	Absent	Absent
0.508343	290.067	-20.0687	-3.44046	0.450046	-0.1468	-0.0193602	Shs_al	14	5	Absent	Absent	Absent
5.36764	298.936	-14.3342	0.847419	0.450076	0.0723012	-0.0142738	Mhr_sh	20	9	Absent	Absent	Absent
15.9623	277.157	-15.2871	0.0281111	0.450081	-0.302967	-0.0439571	Bls_fo	90	7	Absent	Absent	Absent
1.27405	295.978	-11.8915	0.367704	0.450149	0.103294	0.00531177	Mhr_sh	150	7	Absent	Absent	Absent
12.4228	275.557	-16.6869	-0.475715	0.450338	-0.337329	-0.0509875	Bls_fo	50	7	Absent	Absent	Absent
2.44518	296.852	-12.6191	0.844683	0.450405	0.126826	-0.0128926	Mhs_ha	150	6	Absent	Absent	Absent
12.8566	275.621	-16.9697	-0.542341	0.450553	-0.337011	-0.0376585	Blo_fo	50	8	Absent	Absent	Absent
2.35941	294.846	-12.4144	0.489293	0.450614	0.089771	-0.00316168	Mhs_pc	150	8	Absent	Absent	Absent
2.1838	299.031	-14.831	1.54388	0.450624	0.124044	-0.0383299	Mhs_al	20	7	Absent	Absent	Absent
37.7596	283.864	-11.1234	-0.665457	0.450641	-0.11849	-0.0157662	Als_al	200	9	Absent	Absent	Absent
3.08877	280.588	-18.1842	-2.8107	0.450678	-0.323726	-0.0547489	Bhs_fo	20	10	Absent	Absent	Absent
3.18725	296.035	-14.4988	0.28217	0.450698	0.0636701	-0.0291122	Mhs_sh	30	6	Absent	Absent	Absent
18.343	275.805	-16.5489	-0.501583	0.450785	-0.317881	-0.0475748	Bls_fo	100	5	Absent	Absent	Absent
2.75424	274.843	-17.244	-0.0244341	0.450848	-0.35285	-0.0607252	Bho_fo	100	6	Absent	Absent	Absent
3.19127	296.718	-15.6228	1.25426	0.450861	0.09472	-0.0141815	Mmr_al	130	9	Absent	Absent	Absent
2.45788	296.987	-15.2875	1.23339	0.450909	0.0858228	-0.0343606	Mhr_sh	20	6	Absent	Absent	Absent
0.967351	288.97	-19.7351	-3.64113	0.450962	-0.174634	-0.000307751	Shs_al	14	8	Absent	Absent	Absent
20.9987	279.788	-9.36442	-0.0687116	0.451212	-0.175826	-0.051283	Ahs_sh	210	4	Absent	Absent	Absent
9.54112	276.61	-15.9997	-0.758995	0.451334	-0.324062	-0.0410438	Bls_fo	210	8	Absent	Absent	Absent
66.4126	279.896	-16.0805	-0.92658	0.451361	-0.251501	-0.0065651	Blr_fo	150	6	Absent	Absent	Absent
0.659443	289.28	-20.0151	-3.72989	0.45138	-0.175044	-0.00931208	Shs_al	20	6	Absent	Absent	Absent
38.6893	279.058	-16.9458	-1.39228	0.451513	-0.277017	-0.00606145	Bls_al	150	7	Absent	Absent	Absent
0.607457	287.463	-21.0954	-4.22742	0.451659	-0.21621	-0.0224976	Chs_al	20	11	Absent	Absent	Absent
2.1294	292.315	-15.8151	-2.37797	0.451978	-0.121231	-0.017052	Sls_al	14	7	Absent	Absent	Absent
0.781636	289.871	-19.8511	-3.37416	0.452027	-0.130697	-0.0122335	Sls_al	14	6	Absent	Absent	Absent
1.16212	293.229	-13.534	0.0577636	0.45208	0.0271905	0.00130525	Mmr_sh	130	11	Absent	Absent	Absent
5.94574	276.33	-17.2548	-0.476226	0.452177	-0.331946	-0.0548437	Bhs_fo	100	8	Absent	Absent	Absent
2.49666	294.856	-15.311	-1.79987	0.452364	-0.0565589	-0.0173836	Mhs_al	14	8	Absent	Absent	Absent
21.3933	275.32	-17.043	-0.423872	0.452841	-0.365233	-0.0454178	Bls_fo	50	7	Absent	Absent	Absent
0.707699	287.948	-19.9461	-3.78309	0.452847	-0.216172	-0.0288423	Shs_al	20	8	Absent	Absent	Absent
2.6649	295.06	-14.7927	0.959826	0.452915	0.0486429	-0.0172261	Mmr_ha	20	9	Absent	Absent	Absent
3.21186	291.74	-15.8753	-2.61188	0.452998	-0.134565	-0.0191443	Sls_al	20	7	Absent	Very high	Absent
1.62395	292.75	-16.8196	-3.2248	0.453195	-0.142732	-0.0112732	Sls_al	14	6	Absent	Absent	Absent
1.52123	287.992	-19.0011	-2.96416	0.453246	-0.176877	-0.0153685	Sls_al	20	9	Absent	Absent	Absent
1.36469	293.054	-15.9855	-2.25355	0.453261	-0.0730445	-0.0174281	Shs_al	14	6	Absent	Absent	Absent
1.28933	291.5	-17.8588	-3.28818	0.453315	-0.154733	-0.0369362	Shs_al	14	7	Absent	Absent	Absent
1.24859	275.13	-16.7055	0.0523782	0.453321	-0.321229	-0.0488437	Bhs_fo	90	7	Absent	Absent	Absent
0.527122	285.441	-21.1765	-4.45213	0.453361	-0.273235	-0.0440235	Chs_al	20	4	Absent	Absent	Absent
18.8499	278.556	-16.9615	-1.2839	0.45367	-0.29946	-0.00652661	Bhs_fo	150	8	Absent	Absent	Absent
1.9122	291.019	-17.3082	-3.22051	0.453679	-0.170666	-0.032095	Shs_al	14	5	Absent	Absent	Absent
1.78812	293.95	-15.2607	-0.981381	0.453701	-0.0383159	-0.0147784	Mhs_al	20	7	Absent	Absent	Absent
1.14066	287.733	-20.1552	-3.60894	0.453729	-0.208506	-0.028846	Shs_al	20	9	Absent	Absent	Absent
0.632623	288.697	-19.4451	-3.53932	0.453836	-0.187355	-0.00712712	Shs_al	14	9	Absent	Absent	Absent
42.7106	279.345	-15.8121	-1.34294	0.453874	-0.288937	-0.0244945	Bls_al	50	14	Absent	Absent	Absent
2.19982	280.82	-18.427	-2.85287	0.453895	-0.316683	-0.0582352	Bhs_fo	20	9	Absent	Absent	Absent
12.2163	277.375	-15.8845	-0.876619	0.453969	-0.307336	-0.0210917	Bls_al	210	8	Absent	Absent	Absent
23.4103	277.074	-12.8114	0.556185	0.453994	-0.329768	-0.0618344	Zhs_op	150	5	Absent	Absent	Absent
1.07115	296.896	-13.2203	0.279134	0.454027	0.131124	0.0188671	Mhs_pc	150	7	Absent	Absent	Absent
5.48708	275.361	-17.5201	0.0578725	0.454242	-0.342563	-0.0535303	Bho_sh	90	9	Absent	Absent	Absent
0.524463	288.884	-20.184	-3.81642	0.454248	-0.183892	-0.0213016	Shs_al	20	6	Absent	Absent	Absent
14.4936	276.49	-15.975	-0.0753201	0.454371	-0.304576	-0.0544772	Bls_al	90	7	Absent	Absent	Absent
2.65808	296.53	-15.111	-0.631229	0.454461	-0.0275746	-0.0363454	Mmr_sh	30	9	Absent	Absent	Absent
1.48435	292.689	-16.2508	-1.0515	0.454524	-0.0176615	-0.00845346	Tmr_al	70	10	Absent	Absent	Absent
1.37087	290.437	-19.6245	-3.08798	0.454727	-0.115329	0.000919626	Sls_al	20	5	Absent	Absent	Absent
10.0027	299.151	-13.0545	1.13572	0.454816	0.116775	-0.00339741	Mhr_fo	130	11	Absent	Absent	Absent
7.55191	295.052	-12.8679	0.424111	0.45484	0.00646554	-0.037763	Mhs_ha	150	7	Absent	Absent	Absent
6.41765	299.868	-14.2991	1.34887	0.454845	0.114328	-0.00715465	Mhr_ha	130	10	Absent	Absent	Absent
11.7896	276.586	-14.6167	-0.584024	0.454846	-0.311055	-0.0332285	Bls_fo	210	8	Absent	Absent	Absent
15.955	275.594	-17.1277	-0.456782	0.454851	-0.329213	-0.0423025	Bls_fo	50	8	Absent	Absent	Absent
1.07066	292.199	-17.8665	-3.02563	0.454966	-0.120331	-0.0360654	Shs_al	14	7	Absent	Absent	Absent
32.3433	285.762	-11.9055	0.00259562	0.455006	-0.123509	-0.00752129	Mmr_fo	150	11	Absent	Absent	Absent
4.2106	293.917	-14.4062	-0.769745	0.455167	-0.0682436	-0.0363224	Mmr_sh	150	9	Absent	Absent	Absent
3.30675	291.438	-14.8562	-2.02371	0.455266	-0.149012	-0.0274924	Tmr_sh	30	7	Absent	Absent	Absent
20.165	284.365	-8.38221	-0.901061	0.455277	-0.0622029	0.00817455	Als_al	14	5	Absent	Absent	Absent
38.4726	282.537	-11.5924	-1.05388	0.455473	-0.257351	-0.00707977	Mmr_fo	50	11	Absent	Absent	Absent
17.2026	275.517	-16.6121	-0.501542	0.455517	-0.366152	-0.0393018	Bls_fo	50	8	Absent	Absent	Absent
0.81378	288.156	-20.4404	-3.96712	0.455703	-0.198342	-0.0210502	Shs_al	20	5	Absent	Absent	Absent
14.5316	275.404	-17.436	-0.260705	0.455786	-0.362658	-0.0531851	Bhs_fo	50	8	Absent	Absent	Absent
5.77533	299.493	-14.7199	1.27946	0.455938	0.12242	-0.00498322	Mhr_ha	130	7	Absent	Absent	Absent
0.989863	274.917	-16.0899	0.118929	0.456097	-0.331699	-0.0462841	Bhs_fo	90	6	Absent	Absent	Absent
1.00827	298.661	-13.4647	0.70468	0.456097	0.124963	0.0151664	Mhs_ha	150	6	Absent	Absent	Absent
6.06328	275.866	-16.1891	-0.612848	0.456203	-0.323448	-0.0543451	Bls_fo	100	5	Absent	Absent	Absent
3.95315	291.808	-13.3094	-0.0763381	0.45622	-0.0166237	-0.00216721	Mmr_ha	14	8	Absent	Absent	Absent
0.647534	285.884	-21.3057	-4.19412	0.456236	-0.258967	-0.0406304	Shs_al	20	5	Absent	Absent	Absent
1.63664	284.777	-20.0179	-3.71633	0.456306	-0.284069	-0.0490969	Chs_al	20	5	Absent	Absent	Absent
0.751743	289.125	-19.4131	-3.31845	0.456345	-0.158874	-0.0137664	Sls_al	20	7	Absent	Absent	Absent
28.201	278.158	-11.3804	0.0357323	0.456352	-0.226404	-0.022521	Zhs_fo	90	7	Absent	Absent	Absent
2.83863	294.863	-10.4871	0.50135	0.456425	0.111878	-0.0134912	Mlr_sh	150	6	Absent	Absent	Absent
11.2368	277.907	-10.7104	0.841435	0.456649	-0.336273	-0.0534368	Zlr_sh	150	6	Absent	Absent	Absent
13.7493	295.457	-10.19	0.200819	0.456664	0.0472295	-0.00519388	Mls_pc	150	9	Absent	Absent	Absent
1.36062	298.829	-14.0409	1.09354	0.456701	0.149081	-0.0154912	Mhr_ha	14	6	Absent	Absent	Absent
4.79539	296.069	-11.8154	0.846373	0.457045	0.0565676	-0.00163968	Mmr_al	130	8	Absent	Absent	Absent
2.08782	275.033	-15.6	0.282179	0.457133	-0.341537	-0.0477869	Bhs_fo	90	6	Absent	Absent	Absent
1.60178	297.426	-12.5386	0.913959	0.457137	0.148605	-0.00676353	Mhr_ha	150	8	Absent	Absent	Absent
14.0992	277.324	-12.9859	0.0441196	0.457144	-0.300875	-0.0171653	Bms_sh	90	7	Absent	Absent	Absent
17.4365	278.286	-17.2524	-1.24201	0.457173	-0.307349	-0.0146203	Bls_fo	150	7	Absent	Absent	Absent
92.2801	281.574	-12.6674	-0.934344	0.457209	-0.186907	-0.00129999	Bls_al	90	3	Absent	Absent	Absent
15.1925	278.588	-17.0132	-1.32517	0.457242	-0.289832	-0.00792206	Bhs_fo	150	8	Absent	Absent	Absent
0.871257	291.069	-19.079	-3.35336	0.457249	-0.143617	-0.00896096	Sls_al	20	6	Absent	Absent	Absent
2.61767	295.167	-16.0852	1.12827	0.457421	0.0697946	-0.0286427	Mmr_al	14	8	Absent	Absent	Absent
2.05082	296.51	-13.3855	1.07774	0.457439	0.101736	-0.0149877	Mlr_al	150	8	Absent	Absent	Absent
0.856437	292.276	-17.5235	-2.53979	0.45745	-0.0797623	-0.0214474	Shs_sh	14	6	Absent	Absent	Absent
0.794807	289.184	-19.6427	-3.40009	0.457578	-0.152342	-0.0143797	Shs_al	20	6	Absent	Absent	Absent
6.91454	276.241	-16.8715	-0.262855	0.457649	-0.329113	-0.070721	Bhs_fo	100	7	Absent	Absent	Absent
19.5845	279.188	-16.5427	-1.87328	0.457701	-0.250486	-0.0259986	Bhs_fo	50	11	Absent	Absent	Absent
0.87606	291.406	-19.4146	-3.2415	0.457721	-0.0981543	-0.0128441	Sls_al	20	5	Absent	Absent	Absent
0.741738	291.672	-19.0792	-2.98622	0.457789	-0.102566	-0.0185047	Sls_al	20	6	Absent	Absent	Absent
13.7161	276.099	-16.9	-0.817402	0.45819	-0.324399	-0.0394503	Bls_fo	50	7	Absent	Absent	Absent
37.9082	279.919	-10.3645	-0.0799661	0.458233	-0.144306	-0.0245052	Bls_fo	210	8	Absent	Absent	Absent
0.0618858	296.414	-12.5719	0.48841	0.458279	0.129163	0.00236122	Mhr_al	150	4	Absent	Absent	Absent
7.10326	293.63	-13.7369	-0.567114	0.458366	-0.0633749	-0.00299215	Mhs_fo	30	9	Absent	Absent	Absent
11.2513	275.894	-17.0844	-0.384153	0.458418	-0.355813	-0.0585184	Bhs_fo	100	8	Absent	Absent	Absent
1.0677	291.822	-17.6663	-3.08103	0.458752	-0.133869	-0.0294109	Shs_we	20	6	Absent	Absent	Absent
2.37069	291.253	-16.0391	-2.82267	0.458761	-0.173773	-0.028712	Chs_al	14	4	Absent	Absent	Absent
8.9518	291.982	-12.3448	-1.78631	0.458835	-0.154354	0.0533645	Mls_al	14	7	Absent	Absent	Absent
2.45034	290.992	-16.7984	-2.87236	0.458883	-0.175057	-0.0359161	Shs_fo	14	6	Absent	Absent	Absent
4.67061	294.677	-11.1984	-0.0706795	0.458889	0.0145416	-0.0189269	Mhs_pc	190	11	Absent	Absent	Absent
14.2343	277.84	-17.1222	-0.953032	0.458952	-0.305506	-0.0310314	Blo_al	150	8	Absent	Absent	Absent
13.9038	293.88	-12.4841	0.0118229	0.459048	-0.0248836	-0.0199842	Mhs_al	14	6	Absent	Absent	Absent
1.73784	290.54	-17.3145	-3.35186	0.459153	-0.18525	-0.0236326	Shs_al	20	8	Absent	Absent	Absent
2.56355	280.53	-18.5432	-2.97559	0.459359	-0.334614	-0.0615749	Bhs_fo	20	9	Absent	Absent	Absent
2.29704	292.237	-16.2188	-3.29185	0.459488	-0.170354	-0.0186539	Sls_al	14	6	Absent	Absent	Absent
3.62298	285.38	-19.3295	-3.52897	0.459605	-0.272855	-0.0237022	Chs_al	20	6	Absent	Absent	Absent
1.43734	274.986	-16.1988	0.0736661	0.459651	-0.337142	-0.0505034	Bhs_fo	90	8	Absent	Absent	Absent
0.718489	294.748	-11.4576	0.674772	0.459708	0.0561219	-0.00894295	Mhs_pc	190	5	Absent	Absent	Absent
7.37942	276.391	-16.8079	-0.197721	0.459773	-0.319747	-0.0526572	Blo_fo	90	8	Absent	Absent	Absent
1.49807	283.139	-19.5983	-3.35327	0.459871	-0.293888	-0.043661	Chs_al	20	5	Absent	Absent	Absent
3.88779	294.968	-11.0597	0.0429775	0.459941	0.011594	-0.00637111	Mhs_pc	150	7	Absent	Absent	Absent
18.5486	277.021	-12.5563	0.148043	0.45995	-0.331822	-0.0421225	Zhs_sh	50	7	Absent	Absent	Absent
51.5197	279.772	-15.1669	-1.17248	0.460123	-0.284266	-0.0239796	Bls_al	50	12	Absent	Absent	Absent
9.91637	275.614	-17.7196	-0.182799	0.460137	-0.347096	-0.0699122	Bhs_fo	100	7	Absent	Absent	Absent
2.00956	275.247	-15.6213	0.184318	0.4602	-0.342494	-0.0559087	Bhs_fo	100	6	Absent	Absent	Absent
5.73879	292.094	-14.198	-1.26297	0.460224	-0.118068	-0.0277897	Mmr_fo	150	10	Absent	Absent	Absent
3.17921	291.386	-15.858	-1.58526	0.460386	-0.0785271	-0.0182661	Mms_al	130	9	Absent	Absent	Absent
1.7661	291.217	-17.5984	-3.26424	0.460578	-0.16987	-0.0327934	Shs_al	14	5	Absent	Absent	Absent
21.2501	278.436	-17.0655	-1.15616	0.460664	-0.30314	-0.0138491	Bls_fo	150	8	Absent	Absent	Absent
1.62113	285.64	-20.2488	-3.72648	0.460674	-0.249618	-0.0432001	Shs_al	20	4	Absent	Absent	Absent
1.55409	290.046	-17.8833	-3.57066	0.460683	-0.183829	-0.022319	Chs_wa	20	7	Absent	Absent	Absent
11.2769	277.416	-14.1281	-1.08776	0.460774	-0.319641	-0.0218686	Bhs_al	50	8	Absent	Absent	Absent
2.19385	274.822	-17.3929	0.341096	0.460777	-0.371877	-0.0231174	Bho_sh	90	6	Absent	Absent	Absent
7.35301	299.363	-15.2782	1.30609	0.460802	0.168956	-0.00888921	Mhr_ha	130	8	Absent	Absent	Absent
0.91904	288.994	-19.5647	-3.19327	0.46083	-0.150197	-0.014009	Sls_al	14	7	Absent	Absent	Absent
0.695195	290.944	-19.4477	-3.59375	0.460884	-0.12885	-0.00635885	Sls_al	20	5	Absent	Absent	Absent
2.08153	286.981	-18.5448	-3.04874	0.460971	-0.198981	-0.0132225	Shs_al	20	8	Absent	Absent	Absent
12.7699	290.858	-15.1486	-1.90746	0.460972	-0.145015	-0.0270206	Sls_fo	180	9	Absent	Absent	Absent
2.31871	297.476	-14.7772	1.61561	0.461109	0.117572	-0.0478717	Mhs_ha	14	5	Absent	Absent	Absent
3.4217	298.783	-14.8118	1.06688	0.461216	0.0861704	-0.0197944	Mhr_sh	130	10	Absent	Absent	Absent
9.08784	291.938	-11.2155	-0.0621523	0.461305	-0.0445663	-0.00896625	Mls_al	190	9	Absent	Absent	Absent
1.35685	275.157	-16.5125	0.200726	0.46133	-0.333991	-0.0425653	Bhs_fo	90	7	Absent	Absent	Absent
2.5171	276.123	-15.6898	-0.321025	0.461408	-0.289081	-0.0634088	Bms_fo	90	6	Absent	Absent	Absent
5.4977	289.515	-15.1689	-1.58695	0.461454	-0.105632	-0.0208595	Mms_fo	70	7	Absent	Absent	Absent
2.02337	287.038	-19.1043	-3.76402	0.461497	-0.23958	0.000134102	Chs_al	14	5	Absent	Absent	Absent
2.24611	286.625	-18.2903	-3.6164	0.461615	-0.230416	-0.0221234	Chs_fo	20	6	Absent	Absent	Absent
7.01464	298.968	-15.0178	1.22296	0.46164	0.143717	-0.0108135	Mhr_al	150	7	Absent	Absent	Absent
2.49983	275.431	-16.2859	0.123037	0.461892	-0.315561	-0.0549564	Bhs_fo	90	7	Absent	Absent	Absent
1.18586	287	-20.7126	-4.02569	0.461944	-0.207	-0.0186234	Shs_al	20	10	Absent	Absent	Absent
1.36775	291.101	-18.7433	-2.91987	0.461953	-0.123254	-0.0214281	Sls_al	20	6	Absent	Absent	Absent
3.07636	297.623	-16.3144	1.60334	0.461987	0.11368	-0.0238907	Mmr_al	20	9	Absent	Absent	Absent
0.979728	286.892	-20.8013	-3.97651	0.461992	-0.228233	-0.0262263	Shs_al	20	7	Absent	Absent	Absent
39.2982	282.189	-11.1294	-0.850648	0.462097	-0.21509	-0.00517592	Mmr_fo	50	13	Very high	Absent	Absent
42.3007	286.345	-10.1967	-1.29836	0.462178	-0.114921	0.0115204	Als_al	14	6	Absent	Absent	Absent
1.48862	287.573	-20.6671	-3.46535	0.462253	-0.177953	-0.0236009	Shs_al	20	10	Absent	Absent	Absent
1.03266	290.058	-18.0852	-3.74019	0.462641	-0.191072	-0.0334304	Chs_al	20	6	Absent	Absent	Absent
16.6263	278.991	-8.96706	0.351566	0.462723	-0.22948	-0.0697021	Ahr_sh	150	3	Absent	Absent	Absent
1.78552	291.104	-17.5223	-3.29818	0.462889	-0.157823	-0.0322346	Shs_fo	14	8	Absent	Absent	Absent
2.06445	290.356	-17.4352	-3.36589	0.463013	-0.195988	-0.0326835	Shs_al	20	6	Absent	Absent	Absent
44.3654	278.977	-15.196	-0.748905	0.463134	-0.264859	0.000206836	Bls_fo	90	5	Absent	Absent	Absent
0.141221	274.841	-17.6264	0.0812772	0.463192	-0.348985	-0.0707308	Bhs_fo	100	5	Absent	Absent	Absent
1.92171	286.75	-18.9995	-3.59902	0.463217	-0.23517	-0.00751044	Chs_al	20	6	Absent	Absent	Absent
3.57977	287.932	-18.6693	-3.21023	0.463317	-0.196714	-0.00444116	Shs_al	20	11	Absent	Absent	Absent
1.61888	294.824	-10.8147	0.721514	0.46339	0.123044	-0.0121435	Mlr_pc	20	7	Absent	Absent	Absent
3.67533	291.588	-15.9035	-2.8283	0.463404	-0.175299	-0.0431554	Chs_fo	20	6	Absent	Absent	Absent
0.647073	290.458	-19.4315	-3.58355	0.463427	-0.144318	-0.00607814	Sls_al	20	5	Absent	Absent	Absent
10.5378	277.042	-15.6531	0.114695	0.463477	-0.296855	-0.0530877	Bhs_sh	90	8	Absent	Absent	Absent
0.875669	274.925	-17.9814	0.20276	0.463574	-0.344812	-0.0595423	Bhs_fo	100	5	Absent	Absent	Absent
33.3293	284.457	-12.8716	-1.23339	0.46371	-0.212864	-0.0315745	Zms_al	50	12	Absent	Absent	Absent
1.5641	280.254	-18.2785	-3.30027	0.463714	-0.37619	-0.0495706	Bhs_fo	20	5	Absent	Absent	Absent
1.31522	297.707	-14.553	1.124	0.463764	0.0872607	-0.0165481	Mlr_al	150	7	Absent	Absent	Absent
3.90829	295.296	-15.0868	0.960259	0.463901	0.0481062	-0.0197586	Mmr_ha	150	10	Absent	Absent	Absent
8.84208	294.182	-9.05591	0.628547	0.463936	0.105902	-0.0193821	Mhr_ha	150	5	Absent	Absent	Absent
2.61142	295.131	-15.6603	1.16565	0.463976	0.0771737	-0.0184976	Mmr_ha	150	8	Absent	Absent	Absent
1.21081	275.108	-16.6874	0.0352961	0.463996	-0.321551	-0.0615099	Bhs_fo	90	6	Absent	Absent	Absent
3.96347	293.034	-13.499	-0.0878762	0.464244	-0.0338193	0.00106071	Mms_al	11	10	Absent	Absent	Absent
1.58401	285.562	-20.0424	-3.83593	0.464369	-0.2619	-0.0405414	Chs_al	20	6	Absent	Absent	Absent
3.29926	285.771	-18.9802	-3.65349	0.464387	-0.271848	-0.0150266	Chs_al	20	6	Absent	Absent	Absent
11.6092	275.924	-17.2799	-0.318911	0.464499	-0.343823	-0.0613159	Bhs_fo	100	7	Absent	Absent	Absent
3.27521	295.961	-13.8991	1.18594	0.464551	0.119358	-0.0175337	Mhr_sh	150	8	Absent	Absent	Absent
2.85618	297.757	-14.1428	0.999336	0.464706	0.0913986	-0.0140126	Mlr_ha	150	6	Absent	Absent	Absent
1.86077	294.635	-14.5468	-1.081	0.464731	-0.0328232	-0.0149907	Mhs_al	30	6	Absent	Absent	Absent
1.03374	291.867	-18.3341	-3.00396	0.464752	-0.114485	-0.0350898	Sls_al	20	4	Absent	Absent	Absent
28.8254	284.619	-10.4699	-1.20743	0.464815	-0.145273	0.0230797	Als_pa	14	5	Absent	Absent	Absent
56.8097	286.689	-9.96251	-0.958927	0.464866	-0.0669122	0.00168047	Als_al	14	6	Absent	Absent	Absent
4.46774	281.32	-17.3488	-2.55035	0.464971	-0.28703	-0.0478747	Bhs_fo	20	11	Absent	Absent	Absent
2.31426	298.457	-15.7062	1.3249	0.465007	0.097315	-0.0129061	Mmr_al	150	8	Absent	Absent	Absent
15.9583	291.953	-12.2605	-2.58176	0.465088	-0.203495	0.0628931	Mhs_al	11	8	Absent	Absent	Absent
39.0927	282.451	-11.743	-0.487225	0.465115	-0.139121	-0.0041727	Bls_fo	210	4	Absent	Absent	Absent
24.7222	277.377	-13.0242	-0.163139	0.465134	-0.296073	-0.0196882	Bms_sh	90	7	Absent	Absent	Absent
5.79831	289.697	-16.155	-2.83458	0.465139	-0.205601	-0.0285759	Chs_al	14	9	Absent	Absent	Absent
1.16523	288.066	-19.8919	-4.02464	0.465149	-0.194743	-0.013202	Shs_al	20	6	Absent	Absent	Absent
2.86528	286.866	-18.7626	-3.33235	0.465171	-0.209555	-0.00575018	Cls_fo	14	10	Absent	Absent	Absent
1.71158	287.272	-20.2061	-3.77108	0.4652	-0.203733	-0.0206683	Shs_al	20	9	Absent	Absent	Absent
3.80006	285.579	-18.0001	-3.03844	0.465225	-0.226782	-0.0115395	Cls_al	20	9	Absent	Absent	Absent
13.6471	284.455	-13.6318	-1.53531	0.465297	-0.257504	-0.0200301	Mlo_fo	50	9	Absent	Absent	Absent
2.14448	280.693	-18.4598	-3.0406	0.465304	-0.33636	-0.055843	Bhs_fo	20	7	Absent	Absent	Absent
2.01104	292.52	-16.6479	-3.45873	0.465306	-0.147214	-0.0225687	Sls_al	14	5	Absent	Absent	Absent
7.64373	292.092	-14.1249	0.328797	0.465409	-0.0333312	-0.0103462	Mmr_sh	14	9	Absent	Absent	Absent
3.70564	293.319	-15.075	0.7122	0.465447	0.0173739	-0.0275344	Mmr_sh	14	9	Absent	Absent	Absent
2.6493	275.18	-15.6743	-0.085743	0.465472	-0.324841	-0.0616999	Bhs_fo	90	6	Absent	Absent	Absent
2.4301	286.837	-18.563	-3.11276	0.465574	-0.20674	-0.00916378	Cls_fo	14	10	Absent	Absent	Absent
2.61564	295.927	-12.1978	0.750217	0.465579	0.0921294	-3.23697e-05	Mhr_pc	150	4	Absent	Absent	Absent
1.01349	287.934	-20.1721	-3.0163	0.465589	-0.199715	-0.0269726	Sls_al	20	3	Absent	Absent	Absent
1.2075	286.825	-18.1934	-3.82882	0.46566	-0.23653	-0.0229994	Chs_fo	20	6	Absent	Absent	Absent
31.6148	280.051	-13.5392	-1.05081	0.465707	-0.207281	-0.010076	Bls_fo	210	7	Absent	Absent	Absent
2.3252	295.041	-14.8918	0.806481	0.465907	0.0589159	-0.00422257	Amr_fo	150	7	Absent	Absent	Absent
5.7824	275.121	-17.3847	-0.0375445	0.466012	-0.359594	-0.0664186	Bho_fo	100	8	Absent	Absent	Absent
3.22554	275.566	-17.7711	-0.060908	0.466093	-0.345209	-0.0713011	Bho_sh	90	8	Absent	Absent	Absent
8.56842	292.736	-11.8701	-0.538337	0.466163	-0.0589403	-0.00857154	Mhr_ha	14	4	Absent	Absent	Absent
2.06865	275.451	-16.6704	-0.034234	0.466225	-0.307158	-0.0667798	Bhs_fo	90	6	Absent	Absent	Absent
6.50211	276.563	-17.1419	-0.31596	0.466249	-0.326126	-0.0714059	Bho_fo	90	7	Absent	Absent	Absent
11.6801	275.585	-17.2893	-0.285722	0.466363	-0.369243	-0.0517094	Bhs_fo	50	7	Absent	Absent	Absent
2.51191	292.579	-16.7657	-2.89658	0.466433	-0.128103	-0.0331894	Chs_al	20	8	Absent	Absent	Absent
1.36691	289.409	-18.0561	-3.8762	0.466547	-0.207442	-0.0303565	Chs_al	20	4	Absent	Absent	Absent
3.40366	296.734	-13.3096	1.00891	0.46656	0.0940977	-0.0178959	Mlr_ha	150	6	Absent	Absent	Absent
1.32909	287.581	-19.9462	-3.06309	0.466652	-0.213847	-0.0218286	Sls_al	20	4	Absent	Absent	Absent
31.1434	279.645	-7.63693	0.29646	0.466674	-0.178883	-0.0389065	Alr_op	150	5	Absent	Absent	Absent
1.14683	291.103	-18.6368	-3.35461	0.466734	-0.144001	-0.034948	Shs_al	20	6	Absent	Absent	Absent
0.701365	289.721	-19.4834	-3.63806	0.466815	-0.159817	-0.0134463	Sls_al	20	4	Absent	Absent	Absent
16.6717	277.733	-16.4079	-1.05277	0.467019	-0.313417	-0.0199623	Bls_al	50	8	Absent	Absent	Absent
38.3109	286.331	-9.20491	-0.669974	0.467021	-0.0219521	0.00691855	Als_al	14	5	Absent	Absent	Absent
2.78666	286.899	-19.2087	-3.66539	0.467102	-0.227392	-0.012722	Chs_al	20	8	Absent	Absent	Absent
11.0473	276.715	-14.9244	-0.565585	0.467216	-0.354522	-0.0442273	Bhs_fo	100	6	Absent	Absent	Absent
2.80858	295.849	-15.5229	-0.00355579	0.467343	0.0358043	-0.0350267	Mhs_sh	30	9	Absent	Absent	Absent
2.69625	292.694	-16.4977	-2.71649	0.467346	-0.133977	-0.030926	Chs_al	20	7	Absent	Absent	Absent
2.21382	287.234	-18.4612	-3.84724	0.467359	-0.224845	-0.0235755	Chs_fo	20	5	Absent	Absent	Absent
0.589825	289.399	-19.1311	-3.92267	0.467365	-0.167262	-0.0214918	Shs_al	20	6	Absent	Absent	Absent
25.4606	278.685	-13.4333	-0.314021	0.467371	-0.27606	-0.0218655	Chs_fo	90	6	Absent	Absent	Absent
0.782442	289.372	-19.548	-3.50581	0.467399	-0.156	-0.0156318	Shs_al	20	4	Absent	Absent	Absent
1.62595	287.596	-18.4292	-3.82698	0.467473	-0.207264	-0.0248233	Chs_fo	20	7	Absent	Absent	Absent
0.922537	292.868	-18.0102	-2.43386	0.467526	-0.0674711	-0.0359904	Shs_al	14	6	Absent	Absent	Absent
3.06448	287.065	-19.0165	-3.51507	0.467626	-0.227999	-0.0116509	Cls_fo	20	9	Absent	Absent	Absent
8.36902	275.388	-17.324	-0.118359	0.467731	-0.35925	-0.0613749	Bho_fo	100	6	Absent	Absent	Absent
1.02234	291.709	-18.7316	-3.25809	0.46777	-0.119437	-0.0346472	Sls_al	20	3	Absent	Absent	Absent
2.31078	287.631	-19.2108	-3.92021	0.467876	-0.211042	0.00676983	Cls_al	20	5	Absent	Absent	Absent
2.0586	291.863	-16.4399	-2.88122	0.467901	-0.149583	-0.0424785	Chs_al	14	6	Absent	Absent	Absent
12.6663	284.179	-12.0067	-1.19362	0.467935	-0.170787	-0.0165873	Mmr_al	50	8	Absent	Absent	Absent
13.147	283.306	-13.6992	-1.47816	0.467973	-0.289015	-0.0222802	Cmr_fo	50	14	Absent	Absent	Absent
4.39562	293.201	-12.0416	0.115549	0.467992	-0.00811655	-0.00313407	Mhs_pc	14	10	Absent	Absent	Absent
3.90811	286.963	-17.6405	-3.78144	0.468074	-0.223823	-0.0266118	Chs_al	14	6	Absent	Absent	Absent
0.963185	288.408	-19.435	-3.39705	0.468164	-0.174031	-0.012694	Shs_we	20	5	Absent	Absent	Absent
9.48397	277.286	-17.1987	-1.18879	0.468169	-0.312855	-0.0317885	Bls_fo	100	9	Absent	Absent	Absent
2.45328	289.27	-17.7881	-3.60414	0.468301	-0.200527	-0.0312909	Chs_al	20	5	Absent	Absent	Absent
1.86752	281.021	-18.7278	-3.19115	0.468356	-0.319867	-0.0503592	Bhs_fo	20	11	Absent	Absent	Absent
6.11126	275.259	-17.5306	-0.266551	0.468367	-0.347133	-0.048178	Bhs_fo	90	6	Absent	Absent	Absent
0.659824	274.974	-17.0974	0.0340529	0.468377	-0.331374	-0.0468061	Bhs_fo	90	7	Absent	Absent	Absent
2.4784	285.438	-18.7024	-3.41545	0.468407	-0.272194	-0.0212954	Chs_al	14	7	Absent	Absent	Absent
2.76559	280.428	-17.8257	-2.89711	0.468416	-0.345224	-0.0573463	Bhs_fo	20	7	Absent	Absent	Absent
1.76781	287.155	-20.2646	-3.79099	0.468432	-0.202903	-0.0167802	Shs_al	20	9	Absent	Absent	Absent
0.588556	275.105	-17.9625	-0.16298	0.46852	-0.344	-0.0533466	Bhs_fo	90	6	Absent	Absent	Absent
1.03748	275.736	-14.9407	-0.302444	0.468525	-0.303025	-0.0283599	Bhs_sh	90	6	Absent	Absent	Absent
4.70976	276.081	-16.6425	0.259925	0.468598	-0.331462	-0.0436046	Bls_fo	90	7	Absent	Absent	Absent
3.32607	286.845	-18.3965	-2.96768	0.468696	-0.194875	-0.016898	Shs_al	20	9	Absent	Absent	Absent
2.81784	294.674	-15.8761	1.01772	0.468742	0.0549045	-0.0297069	Mmr_sh	14	9	Absent	Absent	Absent
0.820263	290.82	-18.8496	-3.19424	0.468743	-0.142185	-0.029236	Shs_al	20	8	Absent	Absent	Absent
3.22694	274.918	-17.2732	-0.151321	0.468838	-0.369869	-0.0524308	Bhs_fo	100	7	Absent	Absent	Absent
1.23248	280.727	-18.3694	-3.30801	0.468847	-0.355965	-0.0497112	Bhs_fo	20	5	Absent	Absent	Absent
3.63517	295.79	-10.94	0.304752	0.468863	0.0391005	-0.00501451	Mhr_pc	150	10	Absent	Absent	Absent
27.4975	278.367	-10.5314	0.213386	0.468905	-0.248498	-0.0275957	Zhs_fo	50	8	Absent	Absent	Absent
2.06337	290.133	-17.6897	-3.61933	0.468985	-0.194341	-0.0339845	Chs_al	14	5	Absent	Absent	Absent
2.39257	295.617	-12.5287	0.573508	0.469021	0.0400965	-0.000996855	Mmr_fo	130	7	Absent	Absent	Absent
1.01949	290.455	-19.2124	-3.49804	0.469034	-0.156628	-0.0118747	Sls_al	20	4	Absent	Absent	Absent
11.6456	277.412	-11.1257	1.10076	0.469079	-0.338282	-0.0390913	Zhs_sh	210	5	Absent	Absent	Absent
8.36732	289.103	-11.8681	-1.03167	0.469344	-0.100431	-0.0125881	Ahs_al	14	4	Absent	Absent	Absent
0.802128	289.662	-19.4843	-3.85648	0.46944	-0.165067	-0.0244942	Shs_al	20	6	Absent	Absent	Absent
0.269946	299.568	-13.7337	-0.0695311	0.469571	0.0513839	-0.0198602	Mls_al	20	10	Absent	Absent	Absent
65.3344	280.297	-14.1993	-0.86809	0.46968	-0.283642	-0.0168986	Bls_fo	210	7	Absent	Absent	Absent
5.32941	299.049	-15.8914	1.29021	0.469716	0.137567	-0.0111183	Mhr_ha	150	10	Absent	Absent	Absent
4.06642	274.979	-17.2488	-0.0985902	0.46976	-0.366713	-0.057969	Bho_fo	100	6	Absent	Absent	Absent
1.77132	296.088	-12.2078	-0.921967	0.469816	0.0110027	-0.00528573	Mmr_sh	30	7	Absent	Absent	Absent
9.6081	291.618	-12.4801	-0.0355542	0.469819	-0.0512665	-0.0208594	Mhr_sh	14	9	Absent	Absent	Absent
41.4903	281.17	-11.3766	-0.909882	0.469821	-0.24867	-0.00114367	Zmr_fo	70	12	Absent	Absent	Absent
10.5948	275.728	-17.0357	-0.408324	0.469911	-0.351825	-0.0568647	Bhs_fo	100	8	Absent	Absent	Absent
2.17143	286.223	-18.3614	-3.33828	0.470088	-0.232871	-0.0127818	Cls_al	20	8	Absent	Absent	Absent
2.09479	299.462	-16.8336	1.62073	0.470142	0.16254	-0.0184556	Mhr_sh	130	7	Absent	Absent	Absent
17.148	275.782	-16.4359	-0.45117	0.470171	-0.349717	-0.0481351	Bls_fo	50	8	Absent	Absent	Absent
1.91537	284.262	-19.7978	-3.67882	0.470182	-0.279317	-0.0591478	Chs_al	20	5	Absent	Absent	Absent
11.1368	278.327	-9.02732	0.755262	0.470194	-0.293437	-0.090772	Zhr_sh	150	3	Absent	Absent	Absent
1.75376	287.228	-18.5944	-3.86044	0.470215	-0.217462	-0.0212465	Chs_fo	20	5	Absent	Absent	Absent
2.64212	296.517	-13.7411	0.397855	0.470224	0.071216	-0.0178163	Mhr_sh	150	9	Absent	Absent	Absent
24.664	277.448	-12.9255	0.194478	0.470444	-0.287067	-0.0368263	Bls_fo	210	2	Absent	Absent	Absent
27.9135	279.196	-17.2722	-1.91601	0.470471	-0.333947	-0.0246703	Bls_al	50	9	Absent	Absent	Absent
2.77421	275.058	-17.7218	0.0148623	0.470496	-0.338966	-0.0580128	Bhs_wa	90	7	Absent	Absent	Absent
2.38986	292.903	-14.722	-1.30108	0.470561	-0.0210093	-0.0282671	Chs_al	150	4	Absent	Absent	Absent
6.13744	293.405	-12.4104	0.400821	0.470585	0.0183932	-0.0250169	Mhs_pc	20	7	Absent	Absent	Absent
1.43641	288.069	-19.5725	-3.82434	0.47063	-0.189855	-0.00292471	Shs_al	20	6	Absent	Absent	Absent
3.52898	286.325	-18.121	-3.52411	0.470668	-0.239128	-0.0208304	Chs_fo	20	6	Absent	Absent	Absent
3.42635	293.856	-13.9089	-0.853036	0.470814	-0.0395923	-0.00395507	Mhs_al	30	5	Absent	Absent	Absent
0.525563	296.423	-12.2624	-0.478992	0.470843	0.0376597	-0.00555856	Mls_sh	130	7	Absent	Absent	Absent
6.50765	276.456	-17.1356	-0.402831	0.470884	-0.343491	-0.0675276	Bhs_fo	100	7	Absent	Absent	Absent
0.841652	289.737	-19.5319	-3.70236	0.470965	-0.165677	-0.0093657	Shs_al	20	3	Absent	Absent	Absent
2.93404	292.448	-16.0473	-3.02076	0.471004	-0.140487	-0.027277	Chs_al	20	6	Absent	Absent	Absent
1.83496	284.252	-19.471	-3.4397	0.471062	-0.290442	-0.0459168	Chs_al	20	7	Absent	Absent	Absent
2.15191	292.629	-16.4882	-3.14658	0.471137	-0.116706	-0.0255281	Sls_al	14	7	Absent	Absent	Absent
0.593595	289.824	-18.8528	-3.77972	0.471145	-0.158821	-0.030453	Shs_al	20	6	Absent	Absent	Absent
6.75593	291.165	-13.3766	0.285711	0.471197	-0.0346728	-0.00415163	Mmr_fo	150	9	Absent	Absent	Absent
1.43079	285.975	-20.1749	-3.74823	0.471202	-0.231842	-0.0281936	Chs_fo	20	9	Absent	Absent	Absent
11.3141	275.684	-17.3556	-0.225738	0.471219	-0.344245	-0.0676225	Bhs_fo	100	7	Absent	Absent	Absent
8.66433	291.748	-10.8521	-0.0377639	0.471249	-0.0382064	-0.0168979	Mhs_fo	50	7	Absent	Absent	Absent
16.1141	290.682	-10.893	-0.368639	0.471264	0.0024161	-0.0249285	Alr_al	14	5	Absent	Absent	Absent
27.2028	284.133	-11.3249	-0.574759	0.471378	-0.22747	-0.0145511	Mmr_fo	50	10	Absent	Absent	Absent
5.17441	282.969	-16.3429	-2.02973	0.471391	-0.191228	-0.0177631	Chs_fo	210	9	Absent	Absent	Absent
5.89311	276.704	-17.2591	-0.460633	0.471454	-0.335933	-0.0712474	Bho_fo	90	7	Absent	Absent	Absent
1.9665	288.315	-17.4733	-3.90695	0.471461	-0.234896	-0.0182104	Chs_al	20	6	Absent	Absent	Absent
1.80358	294.936	-14.5637	0.661568	0.471494	0.0590202	-0.00203417	Amr_sh	130	6	Absent	Absent	Absent
17.2873	275.483	-16.46	-0.506921	0.471625	-0.346025	-0.0443338	Bls_fo	50	6	Absent	Absent	Absent
2.58084	294.369	-12.0771	0.446527	0.471658	0.0609003	0.000102543	Mhs_pc	150	10	Absent	Absent	Absent
20.0498	277.657	-16.7525	-0.794989	0.471693	-0.317484	-0.0334749	Blr_fo	150	7	Absent	Absent	Absent
2.27025	292.335	-16.5664	-2.88677	0.471727	-0.130364	-0.0311793	Chs_al	14	6	Absent	Absent	Absent
0.911447	290.258	-19.7026	-3.41304	0.471804	-0.126757	0.00412212	Sls_al	20	2	Absent	Absent	Absent
2.79209	286.244	-19.3432	-3.77305	0.471831	-0.238588	-0.0204256	Cls_al	14	7	Absent	Absent	Absent
2.25064	291.191	-17.2344	-2.9319	0.471891	-0.133337	-0.0325187	Shs_sh	14	8	Absent	Absent	Absent
3.9514	291.053	-13.1702	0.723002	0.471936	0.0140712	0.00638388	Mmr_fo	130	6	Absent	Absent	Absent
10.6629	275.653	-16.424	-0.440248	0.471946	-0.33262	-0.0608613	Bhs_fo	100	6	Absent	Absent	Absent
2.63817	285.468	-19.7389	-3.71234	0.47197	-0.247077	-0.0485769	Chs_fo	20	9	Absent	Absent	Absent
1.03797	291.166	-18.7727	-3.37367	0.472036	-0.130774	-0.0255556	Shs_al	20	3	Absent	Absent	Absent
1.57453	296.619	-15.6526	0.0500335	0.472053	0.0540966	-0.00866508	Mhs_sh	30	12	Absent	Absent	Absent
4.64376	296.588	-11.7084	0.849887	0.472071	0.121679	-0.0223131	Mhr_ha	150	9	Absent	Absent	Absent
1.3225	292.86	-15.9425	-2.701	0.47214	-0.0990358	-0.00476851	Chs_fo	20	4	Absent	Absent	Absent
9.01607	275.862	-15.63	-0.0853449	0.472164	-0.324487	-0.0544085	Bls_fo	90	2	Absent	Absent	Absent
3.97274	285.541	-18.437	-3.49532	0.472165	-0.259123	-0.0259333	Chs_al	20	8	Absent	Absent	Absent
11.9724	277.494	-15.9384	-0.771056	0.472246	-0.300244	-0.0233865	Bls_fo	100	7	Absent	Absent	Absent
3.80861	289.895	-16.8111	-3.13203	0.472278	-0.210033	-0.0348033	Shs_al	20	8	Absent	Low	Absent
2.28696	295.84	-16.0241	1.17602	0.472366	0.0825483	-0.0175188	Mmr_ha	150	8	Absent	Absent	Absent
62.0663	282.458	-9.75651	-0.298981	0.472444	-0.102941	-0.0171351	Cls_fo	210	7	Absent	Absent	Absent
3.6759	293.257	-13.2045	-2.22707	0.472484	-0.125926	0.0544594	Mls_al	14	7	Absent	Absent	Absent
1.03337	291.202	-18.1056	-3.27003	0.472562	-0.140663	-0.0318918	Shs_al	20	5	Absent	Absent	Absent
3.60026	286.2	-18.7313	-3.41672	0.472567	-0.254394	-0.0121714	Chs_al	20	6	Absent	Absent	Absent
47.4864	282.781	-11.6332	-1.0248	0.47273	-0.237676	-0.0397216	Cls_al	50	5	Absent	Absent	Absent
13.7983	289.459	-15.0095	-2.46485	0.472754	-0.138076	-0.0196858	Chs_al	20	8	Absent	Absent	Absent
12.8496	275.294	-14.0798	-0.0304845	0.472804	-0.345575	-0.0414869	Bhs_wa	90	7	Absent	Absent	Absent
84.4606	279.474	-16.5934	-1.30532	0.472866	-0.256513	-0.0140062	Bls_al	150	8	Low	Absent	Absent
1.4059	286.254	-20.847	-4.04637	0.472877	-0.230218	-0.027765	Shs_al	20	9	Absent	Absent	Absent
1.08457	285.418	-20.5224	-4.03245	0.472907	-0.246232	-0.0406366	Chs_fo	20	8	Absent	Absent	Absent
4.73851	290.371	-14.8249	-1.7678	0.473071	-0.133828	-0.024979	Mms_al	30	9	Absent	Absent	Absent
3.06173	296.18	-15.5154	1.17427	0.473081	0.0697557	-0.0132944	Mmr_al	150	9	Absent	Absent	Absent
4.78967	285.465	-17.6667	-3.78408	0.473132	-0.253986	-0.0272096	Chs_al	20	6	Absent	Absent	Absent
19.7599	277.419	-13.8459	-0.186756	0.473138	-0.279984	-0.0222791	Bms_sh	90	7	Absent	Absent	Absent
8.3506	276.088	-17.3359	-0.40341	0.473154	-0.356288	-0.0625246	Bhs_fo	100	6	Absent	Absent	Absent
4.7449	285.331	-18.6279	-3.23776	0.473214	-0.262727	-0.0208297	Chs_al	20	5	Absent	Absent	Absent
1.88743	286.119	-18.0525	-3.82808	0.473263	-0.244713	-0.0299464	Chs_al	20	5	Absent	Absent	Absent
2.90119	281.051	-18.1597	-2.87192	0.473274	-0.308163	-0.055038	Bhs_fo	20	9	Absent	Absent	Absent
7.09946	276.678	-17.0728	-0.367193	0.473275	-0.335834	-0.0630871	Bls_al	90	7	Absent	Absent	Absent
3.88259	291.054	-13.1528	-0.180093	0.473427	-0.0427532	-0.00806927	Mhs_al	14	8	Absent	Absent	Absent
5.71441	295.372	-14.179	1.09267	0.473427	0.023456	-0.0638007	Mhs_al	14	8	Absent	Absent	Absent
7.16857	296.923	-11.0322	0.00135242	0.47343	0.0247774	0.00715429	Mls_pc	150	9	Absent	Absent	Absent
2.57477	288.635	-17.723	-3.71351	0.473448	-0.215455	-0.0326626	Chs_al	20	6	Absent	Absent	Absent
1.93899	289.887	-17.5676	-3.49611	0.47356	-0.199315	-0.0343904	Chs_al	20	6	Absent	Absent	Absent
20.7698	278.682	-16.8144	-1.15472	0.473589	-0.28576	-0.00789756	Bls_fo	150	8	Absent	Absent	Absent
1.44948	298.002	-13.212	-0.222896	0.473629	0.0436091	-0.0267338	Mls_al	20	6	Absent	Absent	Absent
4.83796	290.946	-15.2863	-2.84291	0.473733	-0.197019	-0.0251118	Chs_al	14	5	Absent	Absent	Absent
1.85972	285.998	-18.2831	-3.52963	0.473933	-0.254688	-0.0190059	Chs_al	20	8	Absent	Absent	Absent
2.56429	289.014	-17.5684	-3.49994	0.474073	-0.212024	-0.0314133	Chs_wa	14	8	Absent	Absent	Absent
4.57401	291.661	-14.2425	-1.57301	0.474252	-0.0927716	-0.0217339	Mmr_al	30	7	Absent	Absent	Absent
2.27375	286.758	-18.201	-3.32507	0.474259	-0.23228	-0.00876831	Chs_sh	14	7	Absent	Absent	Absent
2.30431	286.08	-18.1155	-3.616	0.474441	-0.23898	-0.0223404	Chs_al	20	7	Absent	Absent	Absent
31.5957	285.652	-9.35437	-0.948239	0.474578	-0.097526	0.0197337	Als_al	14	7	Absent	Absent	Absent
6.88556	298.625	-11.8574	0.882814	0.474608	0.122037	0.00483571	Mhr_fo	150	8	Absent	Absent	Absent
3.53464	292.631	-13.834	0.723007	0.474617	-0.000796548	-0.00399781	Mmr_sh	70	9	Absent	Absent	Absent
3.42057	288.65	-16.7008	-3.30375	0.474621	-0.222648	-0.0287674	Chs_al	14	5	Absent	Absent	Absent
61.6859	279.485	-15.5132	-0.911959	0.47463	-0.257372	-0.004412	Blr_fo	150	6	Absent	Absent	Absent
1.98803	295.1	-11.2515	0.782463	0.474696	0.103029	-0.00413248	Mhr_sh	150	6	Absent	Absent	Absent
1.5974	288.095	-18.012	-3.94993	0.474697	-0.205062	-0.025543	Chs_al	20	6	Absent	Absent	Absent
1.86823	292.9	-14.1111	0.642463	0.474904	0.0263727	0.00238943	Mmr_al	70	7	Absent	Absent	Absent
2.60487	291.81	-15.4231	-2.39016	0.47493	-0.141094	-0.0282387	Sls_al	20	6	Absent	Absent	Absent
3.2106	292.225	-16.0216	-2.90127	0.474996	-0.146026	-0.0397243	Chs_al	20	8	Absent	Absent	Absent
1.68875	290.256	-17.303	-3.3464	0.475068	-0.196798	-0.0366974	Chs_al	14	6	Absent	Absent	Absent
18.3647	278.23	-16.6759	-1.02869	0.475088	-0.301016	-0.0142898	Bhs_fo	150	8	Absent	Absent	Absent
2.01503	283.325	-19.3195	-3.2846	0.475145	-0.291141	-0.0538048	Chs_al	20	8	Absent	Absent	Absent
1.78284	293.144	-15.0595	-2.22883	0.475163	-0.0571336	-0.0151557	Chs_al	20	5	Absent	Absent	Absent
4.11911	295.26	-10.7804	0.33657	0.47521	0.0273425	-0.00570127	Mhr_sh	150	9	Absent	Absent	Absent
2.02407	285.412	-17.5819	-2.98805	0.475219	-0.246698	-0.0190365	Cls_al	20	9	Absent	Absent	Absent
0.974339	288.922	-18.6106	-3.87505	0.475233	-0.178754	-0.0272543	Chs_fo	20	6	Absent	Absent	Absent
2.00707	299.965	-17.3913	1.74959	0.475352	0.181856	-0.0214695	Mhr_sh	150	9	Absent	Absent	Absent
30.2572	277.102	-13.4851	0.132229	0.475366	-0.329315	-0.0383353	Zhs_sh	50	8	Absent	Absent	Absent
7.77181	292.169	-11.7691	0.0188602	0.475433	-0.0193343	-0.0163348	Mlr_sh	50	10	Absent	Absent	Absent
2.72709	297.924	-15.1897	1.39917	0.475526	0.109443	-0.0107117	Mhr_al	150	9	Absent	Absent	Absent
15.0746	289.061	-13.4561	-1.46377	0.475526	-0.20645	0.00199739	Sls_al	180	6	Absent	Absent	Absent
2.42264	291.71	-15.8456	-2.74041	0.475529	-0.159849	-0.0324643	Chs_al	14	5	Absent	Absent	Absent
1.58479	287.263	-19.7602	-3.61554	0.475613	-0.197662	-0.0183717	Shs_al	20	10	Absent	Absent	Absent
1.44477	296.29	-11.7546	0.387379	0.475767	0.126563	0.0130975	Mhs_pc	150	8	Absent	Absent	Absent
4.29177	275.52	-15.8267	0.0399907	0.47578	-0.319879	-0.0515573	Bhs_fo	90	6	Absent	Absent	Absent
48.018	285.801	-10.5093	-0.950637	0.475834	-0.0973507	-0.00946805	Als_al	14	7	Absent	Absent	Absent
9.74029	275.29	-17.4417	-0.254064	0.475844	-0.351487	-0.0456121	Bhs_fo	100	6	Absent	Absent	Absent
2.09537	297.113	-13.9179	0.137317	0.475923	0.0340931	-0.00253407	Mhs_sh	30	7	Absent	Absent	Absent
7.94269	292.463	-12.0723	0.285982	0.475961	-0.0393144	-0.021856	Mhr_sh	14	11	Absent	Absent	Absent
2.51307	298.707	-13.6195	1.31293	0.475977	0.166013	-0.0243961	Mhr_ha	14	5	Absent	Absent	Absent
1.28989	287.41	-19.6702	-3.58641	0.476063	-0.219635	-0.0283166	Shs_fo	20	9	Absent	Absent	Absent
0	276.889	-9.76893	0.976888	0.476136	-0.335237	-0.0633971	Zhr_sh	50	4	Absent	Absent	Absent
0.679421	296.06	-12.1259	0.1107	0.476179	0.0276128	-0.00510451	Mls_al	130	11	Absent	Absent	Absent
32.503	278.75	-16.909	-1.12412	0.476303	-0.294615	-0.00659739	Bls_al	150	7	Absent	Absent	Absent
2.91685	290.364	-17.054	-3.09526	0.476321	-0.181979	-0.0474645	Shs_fo	14	7	Absent	Absent	Absent
1.71244	287.741	-19.7095	-3.91509	0.476377	-0.193399	-0.0110629	Cls_al	20	6	Absent	Absent	Absent
1.13117	290.439	-18.9892	-3.51237	0.476551	-0.136771	-0.0329062	Shs_al	14	7	Absent	Absent	Absent
8.73164	295.657	-10.7913	0.234446	0.476647	0.0750031	0.00466279	Als_pc	20	7	Absent	Very high	Very high
1.97026	292.234	-16.747	-2.91179	0.476669	-0.125272	-0.0441206	Chs_al	20	7	Absent	Absent	Absent
2.47677	291.5	-16.1767	-2.92717	0.476693	-0.171362	-0.0409586	Chs_al	20	6	Absent	Absent	Absent
1.9968	292.654	-17.1163	-3.07973	0.476714	-0.125679	-0.0532199	Chs_al	20	6	Absent	Absent	Absent
2.51936	285.453	-19.6522	-3.60164	0.476918	-0.256742	-0.0436849	Chs_fo	20	6	Absent	Absent	Absent
4.20692	285.474	-17.3482	-3.85246	0.476925	-0.265189	-0.0398681	Chs_al	20	6	Absent	Absent	Absent
22.5945	284.472	-15.7069	-2.68067	0.476957	-0.193979	-0.00758118	Chs_al	14	6	Very high	Absent	Absent
40.619	278.774	-16.3368	-0.963499	0.477041	-0.284031	-0.00312394	Bls_al	150	7	Absent	Absent	Absent
1.73257	287.444	-20.2971	-3.37969	0.477118	-0.176258	-0.0208289	Shs_al	20	9	Absent	Absent	Absent
3.70081	285.507	-17.7006	-3.43133	0.477167	-0.261183	-0.0153561	Chs_al	20	10	Absent	Absent	Absent
3.60309	286.571	-18.9991	-3.53873	0.477271	-0.227071	-0.0107275	Chs_al	20	7	Absent	Absent	Absent
41.1622	283.831	-13.4894	-1.55753	0.477334	-0.19226	-0.0348635	Clo_al	14	10	Absent	Absent	Absent
7.00335	276.055	-16.1807	-0.557273	0.477413	-0.346091	-0.0540126	Bls_fo	100	5	Absent	Absent	Absent
2.0821	275.145	-17.739	0.0108896	0.477429	-0.340874	-0.0629302	Bhs_fo	90	8	Absent	Absent	Absent
31.9199	282.745	-10.7101	-0.473788	0.477523	-0.145617	-0.0200267	Chs_fo	150	8	Absent	Absent	Absent
8.6646	298.676	-13.6234	0.732106	0.477536	0.110052	0.0020924	Mhr_fo	150	5	Absent	Absent	Absent
2.59165	293.077	-13.7827	0.6989	0.477546	0.0300025	-0.00370373	Mmr_ha	70	8	Absent	Absent	Absent
4.77247	284.254	-18.4678	-2.9508	0.477593	-0.261615	-0.0391772	Chs_al	20	9	Absent	Absent	Absent
5.77626	275.889	-16.0182	-0.554927	0.477638	-0.313592	-0.0599735	Bhs_fo	100	6	Absent	Absent	Absent
6.65833	294.522	-12.1389	0.236975	0.477673	0.0353457	-0.00573147	Mhr_sh	150	7	Absent	Absent	Absent
2.03935	285.756	-17.4418	-3.67763	0.477701	-0.246633	-0.0300431	Chs_al	14	6	Absent	Absent	Absent
2.0308	295.588	-15.4106	0.946819	0.477721	0.0853201	-0.0126853	Mmr_ha	130	7	Absent	Absent	Absent
1.16337	290.104	-18.4301	-3.57828	0.477728	-0.165358	-0.0348292	Shs_al	20	5	Absent	Absent	Absent
4.33776	285.346	-17.4351	-4.03653	0.47783	-0.268079	-0.0337671	Chs_al	20	5	Absent	Absent	Absent
1.54694	290.729	-18.5762	-3.49811	0.477841	-0.149606	-0.0313469	Shs_al	20	3	Absent	Absent	Absent
3.80134	285.741	-17.4836	-2.87385	0.477852	-0.20473	-0.0197498	Chs_sh	14	9	Absent	Absent	Absent
9.07452	283.639	-12.9598	-1.25182	0.47802	-0.269922	-0.0254239	Mmr_fo	50	9	Absent	Absent	Absent
8.9105	278.131	-10.4285	0.573346	0.478081	-0.307489	-0.0554926	Zlr_sh	210	4	Absent	Absent	Absent
40.4626	282.273	-9.79272	-0.486458	0.47819	-0.153413	-0.0303181	Cls_al	150	7	Absent	Absent	Absent
3.03701	292.642	-16.1592	-3.09847	0.478197	-0.138544	-0.0431075	Chs_al	20	9	Absent	Absent	Absent
8.9475	276.001	-16.7948	-0.413576	0.478305	-0.327822	-0.0636159	Bhs_al	100	7	Absent	Absent	Absent
6.51258	276.18	-16.438	-0.0357361	0.478308	-0.331066	-0.0431418	Bhs_fo	90	8	Absent	Absent	Absent
1.89539	292.556	-15.6712	-0.452656	0.478364	-0.0137119	-0.0103992	Mms_al	30	9	Absent	Absent	Absent
3.72547	276.044	-15.1819	-0.222707	0.478493	-0.293087	-0.0553956	Bhs_fo	90	6	Absent	Absent	Absent
4.61531	284.751	-18.7017	-3.17293	0.478534	-0.266284	-0.0349008	Chs_al	20	6	Absent	Absent	Absent
4.39367	282.948	-18.8989	-3.20479	0.478542	-0.278194	-0.0574189	Bhs_fo	50	2	Absent	Absent	Absent
3.75815	291.885	-15.6025	-2.36486	0.478659	-0.157191	-0.0327942	Chs_al	14	9	Absent	Absent	Absent
1.84201	297.77	-12.7889	0.891622	0.478702	0.158575	-0.00594417	Mhs_ha	150	5	Absent	Absent	Absent
2.79026	289.062	-17.2348	-3.49231	0.478738	-0.214551	-0.0226604	Chs_al	20	6	Absent	Absent	Absent
4.9342	286.332	-16.9458	-3.8572	0.478776	-0.244117	-0.0265312	Chs_al	20	7	Absent	Absent	Absent
32.8747	277.455	-15.8133	-0.447382	0.47879	-0.325856	-0.0371102	Blr_fo	90	6	Absent	Absent	Absent
4.33147	297.698	-12.1183	1.19468	0.47894	0.143845	-0.0203402	Mhr_ha	20	6	Absent	Absent	Absent
3.09967	275.355	-15.0104	-0.14448	0.478966	-0.312245	-0.0551593	Bhs_fo	90	7	Absent	Absent	Absent
3.24581	286.003	-18.0069	-3.63039	0.478967	-0.244476	-0.0295587	Chs_al	20	7	Absent	Absent	Absent
5.69319	290.622	-15.0663	-2.11422	0.479005	-0.138802	-0.0176438	Chs_al	20	7	Absent	Absent	Absent
5.75985	288.569	-16.009	-1.66482	0.47905	-0.129509	-0.0513871	Mmr_fo	70	8	Absent	Absent	Absent
46.629	284.316	-12.0225	-0.695563	0.479053	-0.149859	-0.0236541	Cls_al	190	10	Absent	Absent	Absent
4.24533	285.124	-17.0861	-3.9006	0.479122	-0.255922	-0.0320655	Chs_al	20	6	Absent	Absent	Absent
4.44555	281.258	-17.3298	-2.61362	0.479144	-0.282258	-0.0518168	Bhs_fo	20	11	Absent	Absent	Absent
3.14148	290.227	-16.5881	-2.96908	0.479237	-0.196081	-0.0396424	Shs_fo	14	7	Absent	Absent	Absent
5.73725	276.188	-16.6389	-0.337237	0.479239	-0.321856	-0.0726689	Bhs_fo	90	7	Absent	Absent	Absent
8.03345	290.019	-14.1951	-1.03519	0.479251	-0.142353	-0.0251181	Mmr_fo	20	10	Absent	Absent	Absent
4.5837	285.394	-17.0562	-3.79716	0.479276	-0.248309	-0.03949	Chs_al	20	6	Absent	Absent	Absent
3.29862	289.485	-17.017	-3.32284	0.479287	-0.214909	-0.0377815	Chs_fo	14	9	Absent	Absent	Absent
27.2058	278.643	-16.2158	-1.8363	0.479295	-0.291604	-0.027957	Bls_fo	50	11	Absent	Absent	Absent
4.2859	293.321	-13.3589	-2.23813	0.479366	-0.121621	0.0447593	Mls_al	20	7	Absent	Absent	Absent
4.7917	285.742	-16.8423	-3.82658	0.479402	-0.25433	-0.0320125	Chs_al	20	5	Absent	Absent	Absent
75.6557	279.728	-10.0452	-0.516843	0.479406	-0.187583	-0.013483	Aho_sh	110	8	Absent	Absent	Absent
2.41525	275.196	-14.7918	-0.129059	0.479495	-0.332254	-0.0426284	Bhs_fo	100	7	Absent	Absent	Absent
55.22	281.853	-14.9429	-0.971334	0.479508	-0.224331	-0.0210574	Bls_fo	150	7	Absent	Absent	Absent
6.51676	289.125	-15.2662	-1.83514	0.479515	-0.149082	-0.0387797	Mmr_fo	70	7	Absent	Absent	Absent
27.3579	277.639	-15.6991	-0.384851	0.479557	-0.314069	-0.0301734	Blr_fo	150	7	Absent	Absent	Absent
2.75834	292.577	-16.3764	-3.21608	0.479641	-0.136397	-0.0460999	Chs_al	20	7	Absent	Absent	Absent
2.55944	285.867	-19.7997	-3.92536	0.479679	-0.238106	-0.0426371	Chs_fo	20	8	Absent	Absent	Absent
2.96947	276.196	-15.5543	-0.273207	0.479686	-0.286348	-0.0592811	Bhs_pa	90	8	Absent	Absent	Absent
1.80501	290.363	-17.7419	-3.59596	0.479738	-0.178756	-0.0261011	Shs_al	20	5	Absent	Absent	Absent
2.63996	287.877	-19.0965	-3.49815	0.47974	-0.193492	-0.0102071	Sls_al	14	10	Absent	Absent	Absent
2.40006	281.372	-18.1154	-2.84747	0.479894	-0.298727	-0.0556909	Bhs_al	20	11	Absent	Absent	Absent
2.36252	298.062	-14.8273	-0.286367	0.479899	0.0190112	-0.035036	Mhr_sh	14	8	Absent	Absent	Absent
5.86878	291.209	-14.8376	-1.23735	0.479927	-0.110193	-0.0126761	Shs_al	20	8	Absent	Absent	Absent
20.5967	275.427	-17.3051	-0.430955	0.479929	-0.356375	-0.0554346	Bhs_fo	50	6	Absent	Absent	Absent
0.941969	287.072	-17.7089	-3.65534	0.479969	-0.217961	-0.0286094	Chs_al	20	7	Absent	Absent	Absent
1.39091	283.614	-19.2844	-3.26587	0.479971	-0.303246	-0.0566254	Chs_al	20	6	Absent	Absent	Absent
2.25015	287.222	-19.4825	-3.85709	0.480033	-0.20974	-0.0127182	Cls_al	20	6	Absent	Absent	Absent
3.20139	286.677	-19.0684	-3.78111	0.480033	-0.222132	-0.000636301	Cls_al	20	9	Absent	Absent	Absent
5.77197	294.08	-13.617	-0.847566	0.480033	-0.0895932	-0.0176489	Mls_al	14	9	Absent	Absent	Absent
12.839	276.446	-16.0775	0.153675	0.480062	-0.300939	-0.0526642	Bhs_fo	90	7	Absent	Absent	Absent
2.90243	292.449	-15.9424	-2.88178	0.480097	-0.143279	-0.0276858	Chs_al	20	9	Absent	Absent	Absent
2.91544	284.414	-18.9291	-3.36599	0.480153	-0.276709	-0.0453983	Chs_al	20	4	Absent	Absent	Absent
5.39793	275.83	-15.5179	0.084774	0.480165	-0.320504	-0.0603439	Bhs_fo	90	6	Absent	Absent	Absent
2.687	284.462	-19.0567	-3.2848	0.480187	-0.279821	-0.0500444	Chs_al	20	9	Absent	Absent	Absent
3.57186	286.364	-18.3364	-3.27093	0.480296	-0.243208	-0.0106659	Chs_fo	20	7	Absent	Absent	Absent
4.76091	294.331	-10.9439	0.619192	0.480309	0.0784158	-0.0093024	Mhr_al	150	8	Absent	Absent	Absent
2.8246	292.558	-16.0267	-1.79077	0.480339	-0.0809622	-0.0214097	Shs_fo	20	8	Absent	Absent	Absent
80.8714	279.384	-16.4195	-1.29735	0.480362	-0.255227	-0.00359419	Bls_al	150	6	Absent	Absent	Absent
7.30998	296.076	-12.0985	1.0325	0.480363	0.0822929	-0.0281881	Mls_al	14	7	Absent	Absent	Absent
6.98377	294.515	-10.4873	0.195235	0.480636	0.0389875	-0.00626933	Mhr_sh	150	5	Absent	Absent	Absent
4.65268	285.847	-17.1789	-3.57559	0.480643	-0.232559	-0.0226468	Chs_al	20	7	Absent	Absent	Absent
1.45106	287.831	-17.7188	-4.05281	0.480658	-0.21902	-0.0286259	Chs_al	20	6	Absent	Absent	Absent
22.6333	277.532	-12.131	-0.091418	0.480915	-0.360429	-0.0423555	Zhs_sh	50	7	Absent	Absent	Absent
5.65949	294.08	-13.4242	-1.19664	0.480939	-0.108692	-0.0198786	Mls_al	14	9	Absent	Absent	Absent
3.88182	291.46	-13.7759	0.228205	0.481015	-0.010007	0.00617976	Mmr_sh	150	10	Absent	Absent	Absent
66.5214	279.756	-10.3285	-0.774981	0.481114	-0.188679	-0.0224517	Aho_sh	110	7	Absent	Absent	Absent
3.91483	286.411	-18.054	-3.53044	0.481122	-0.241161	-0.0323525	Chs_fo	20	5	Absent	Absent	Absent
2.00503	292.078	-16.568	-3.25972	0.481141	-0.144093	-0.0377776	Cls_al	14	6	Absent	Absent	Absent
1.91608	295.2	-15.3571	0.021588	0.481248	0.0266993	-0.0125163	Mhs_sh	30	7	Absent	Absent	Absent
1.04639	292.934	-14.0771	0.0319312	0.481318	-0.00218785	-0.00841692	Mls_sh	30	10	Absent	Absent	Absent
16.9174	277.736	-16.7743	-0.851222	0.481365	-0.302401	-0.0447002	Bhs_fo	150	7	Absent	Absent	Absent
2.0204	285.96	-18.1065	-3.41703	0.481397	-0.244639	-0.0225956	Chs_al	20	6	Absent	Absent	Absent
31.7013	285.288	-8.93979	-0.84244	0.481514	-0.0527445	0.00438578	Als_al	14	5	Absent	Absent	Absent
2.95516	291.762	-15.7324	-3.09068	0.481539	-0.158824	-0.0385346	Sls_al	20	7	Absent	Absent	Absent
9.0981	275.834	-16.6941	-0.683267	0.481598	-0.341282	-0.0448398	Bls_fo	210	7	Absent	Absent	Absent
59.3577	279.461	-15.4882	-0.796964	0.481626	-0.245581	-0.013089	Bls_al	150	5	Absent	Absent	Absent
11.3741	279.939	-17.3358	-2.31464	0.481661	-0.312352	-0.0545791	Bhs_fo	50	10	Absent	Absent	Absent
4.7697	299.117	-16.3505	1.5513	0.481697	0.152495	-0.0112136	Mhr_ha	150	7	Absent	Absent	Absent
34.1352	288.468	-13.9387	-1.7911	0.481716	-0.132525	-0.0286446	Chs_al	20	9	Absent	Absent	Absent
2.02567	275.307	-15.8148	0.015743	0.481738	-0.316011	-0.0509463	Bhs_fo	90	7	Absent	Absent	Absent
0.67433	297.033	-14.4924	0.209635	0.481744	0.038766	-0.0154657	Mls_al	30	9	Absent	Absent	Absent
3.17223	285.247	-18.095	-3.30133	0.481751	-0.255576	-0.0161863	Chs_fo	20	7	Absent	Absent	Absent
7.15276	295.668	-11.883	0.936898	0.481767	0.0684901	-0.0312399	Mhs_al	20	8	Absent	Absent	Absent
39.4311	283.101	-10.9988	-1.00975	0.481778	-0.130664	-0.0074441	Cls_al	210	7	Absent	Absent	Absent
10.7343	275.858	-16.3333	-0.590449	0.48199	-0.344471	-0.0446577	Bls_fo	210	7	Absent	Absent	Absent
11.8375	276.579	-16.0766	0.035132	0.482122	-0.30451	-0.0496291	Bhs_fo	90	8	Absent	Absent	Absent
24.7179	278.778	-13.3101	-0.341981	0.482156	-0.267991	-0.0318431	Bms_sh	90	7	Absent	Absent	Absent
1.48282	284.094	-19.5175	-3.60716	0.482176	-0.293858	-0.0641177	Chs_al	20	5	Absent	Absent	Absent
2.33288	293.05	-15.3641	-0.308565	0.482245	-0.0331993	-0.012058	Mmr_al	30	7	Absent	Absent	Absent
4.67346	282.773	-17.542	-2.83387	0.482569	-0.242365	-0.0390908	Bhs_fo	20	10	Absent	Absent	Absent
4.51261	285.474	-18.3854	-3.15105	0.482593	-0.263751	-0.0231821	Chs_al	14	7	Absent	Absent	Absent
2.40206	292.535	-16.6956	-3.00307	0.482603	-0.120384	-0.0520289	Chs_al	20	10	Absent	Absent	Absent
[truncated: 3,971 more rows]
